# Supplementary material for: Electrochemical Reduction of N2O with a Molecular Copper Catalyst
Source: ACS Catal. 2023 Sep 14;13(19):12673–80. doi: 10.1021/acscatal.3c02658 (PMC10563017; doi:10.1021/acscatal.3c02658)
Supplement: Supplementary file 2 — cs3c02658_si_002.cif [file cs3c02658_si_002.cif]

data_jlm_cu_1
_audit_creation_date               2023-05-26
_audit_creation_method
;
Olex2 1.5
(compiled 2023.03.06 svn.rbb2c1857 for OlexSys, GUI svn.r6748)
;
_shelx_SHELXL_version_number       '2018/3'
_audit_contact_author_address      ?
_audit_contact_author_email        ?
_audit_contact_author_name         'Sophie Anferov'
_audit_contact_author_phone        ?
_publ_contact_author_id_orcid      ?
_publ_section_references
;
Dolomanov, O.V., Bourhis, L.J., Gildea, R.J, Howard, J.A.K. & Puschmann, H.
 (2009), J. Appl. Cryst. 42, 339-341.

Sheldrick, G.M. (2008). Acta Cryst. A64, 112-122.
;
_chemical_name_common              ?
_chemical_name_systematic          ?
_chemical_formula_moiety           'C21 H23 Cu N9 P2, 2(C F3 O3 S), C2 H3 N'
_chemical_formula_sum              'C25 H26 Cu F6 N10 O6 P2 S2'
_chemical_formula_weight           866.16
_chemical_melting_point            ?
loop_
  _atom_type_symbol
  _atom_type_description
  _atom_type_scat_dispersion_real
  _atom_type_scat_dispersion_imag
  _atom_type_scat_source
 'C' 'C' -0.0001 0.0005 'International Tables Vol C Tables 4.2.6.8 and 6.1.1.4'
 'H' 'H' 0.0000 0.0000 'International Tables Vol C Tables 4.2.6.8 and 6.1.1.4'
 'Cu' 'Cu' 0.2469 0.4709 'International Tables Vol C Tables 4.2.6.8 and 6.1.1.4'
 'F' 'F' 0.0038 0.0031 'International Tables Vol C Tables 4.2.6.8 and 6.1.1.4'
 'N' 'N' 0.0005 0.0010 'International Tables Vol C Tables 4.2.6.8 and 6.1.1.4'
 'O' 'O' 0.0017 0.0018 'International Tables Vol C Tables 4.2.6.8 and 6.1.1.4'
 'P' 'P' 0.0349 0.0309 'International Tables Vol C Tables 4.2.6.8 and 6.1.1.4'
 'S' 'S' 0.0444 0.0409 'International Tables Vol C Tables 4.2.6.8 and 6.1.1.4'

_shelx_space_group_comment
;
The symmetry employed for this shelxl refinement is uniquely defined
by the following loop, which should always be used as a source of
symmetry information in preference to the above space-group names.
They are only intended as comments.
;
_space_group_crystal_system        'monoclinic'
_space_group_IT_number             14
_space_group_name_H-M_alt          'P 1 21/n 1'
_space_group_name_Hall             '-P 2yn'
loop_
  _space_group_symop_operation_xyz
 'x, y, z'
 '-x+1/2, y+1/2, -z+1/2'
 '-x, -y, -z'
 'x-1/2, -y-1/2, z-1/2'

_cell_length_a                     13.1535(8)
_cell_length_b                     13.4486(8)
_cell_length_c                     20.1548(13)
_cell_angle_alpha                  90
_cell_angle_beta                   108.9070(10)
_cell_angle_gamma                  90
_cell_volume                       3372.9(4)
_cell_formula_units_Z              4
_cell_measurement_reflns_used      9946
_cell_measurement_temperature      273.15
_cell_measurement_theta_max        15.07
_cell_measurement_theta_min        2.35
_shelx_estimated_absorpt_T_max     ?
_shelx_estimated_absorpt_T_min     ?
_exptl_absorpt_coefficient_mu      0.226
_exptl_absorpt_correction_T_max    0.7439
_exptl_absorpt_correction_T_min    0.5974
_exptl_absorpt_correction_type     none
_exptl_absorpt_process_details
;
SADABS-2016/2 (Bruker,2016/2) was used for absorption correction.
wR2(int) was 0.1052 before and 0.0667 after correction.
The Ratio of minimum to maximum transmission is 0.8031.
The \l/2 correction factor is Not present.
;
_exptl_absorpt_special_details     ?
_exptl_crystal_colour              'clear light blue'
_exptl_crystal_colour_lustre       clear
_exptl_crystal_colour_modifier     light
_exptl_crystal_colour_primary      blue
_exptl_crystal_density_diffrn      1.706
_exptl_crystal_density_meas        ?
_exptl_crystal_density_method      ?
_exptl_crystal_description         plate
_exptl_crystal_F_000               1756
_exptl_crystal_size_max            ?
_exptl_crystal_size_mid            ?
_exptl_crystal_size_min            ?
_exptl_transmission_factor_max     ?
_exptl_transmission_factor_min     ?
_diffrn_reflns_av_R_equivalents    0.0842
_diffrn_reflns_av_unetI/netI       0.0518
_diffrn_reflns_Laue_measured_fraction_full  0.945
_diffrn_reflns_Laue_measured_fraction_max  0.943
_diffrn_reflns_limit_h_max         17
_diffrn_reflns_limit_h_min         -17
_diffrn_reflns_limit_k_max         17
_diffrn_reflns_limit_k_min         -16
_diffrn_reflns_limit_l_max         26
_diffrn_reflns_limit_l_min         -26
_diffrn_reflns_number              101485
_diffrn_reflns_point_group_measured_fraction_full  0.945
_diffrn_reflns_point_group_measured_fraction_max  0.943
_diffrn_reflns_theta_full          14.357
_diffrn_reflns_theta_max           16.027
_diffrn_reflns_theta_min           0.953
_diffrn_ambient_temperature        273.15
_diffrn_detector                   'Pilatus1M(CdTe) pixel array detector'
_diffrn_detector_area_resol_mean   30
_diffrn_detector_type              'CMOS pixel array detector'
_diffrn_measured_fraction_theta_full  0.945
_diffrn_measured_fraction_theta_max  0.943
_diffrn_measurement_device         'three-circle diffractometer'
_diffrn_measurement_device_type    'Bruker SMART APEX2 area detector'
_diffrn_measurement_method         '\w and \f scans'
_diffrn_radiation_collimation      '0.2 mm sinlge-pinhole'
_diffrn_radiation_monochromator    'Si(111) & Si(311)'
_diffrn_radiation_probe            x-ray
_diffrn_radiation_type             synchrotron
_diffrn_radiation_wavelength       0.41328
_diffrn_source                     synchrotron
_diffrn_source_current             103.0
_diffrn_source_power               103.0
_diffrn_source_type               
 'Insertion Device, Station 15 ID-B, APS, Argonne Nat'l Lab'
_diffrn_source_voltage             1000.0
_diffrn_standards_number           0
_reflns_Friedel_coverage           0.000
_reflns_Friedel_fraction_full      .
_reflns_Friedel_fraction_max       .
_reflns_number_gt                  6605
_reflns_number_total               7936
_reflns_special_details
;
 Reflections were merged by SHELXL according to the crystal
 class for the calculation of statistics and refinement.
 
 _reflns_Friedel_fraction is defined as the number of unique
 Friedel pairs measured divided by the number that would be
 possible theoretically, ignoring centric projections and
 systematic absences.
;
_reflns_threshold_expression       'I > 2\s(I)'
_computing_cell_refinement         'SAINT V8.40B (?, 2016)'
_computing_data_collection         ?
_computing_data_reduction          'SAINT V8.40B (?, 2016)'
_computing_molecular_graphics      'Olex2 1.5 (Dolomanov et al., 2009)'
_computing_publication_material    'Olex2 1.5 (Dolomanov et al., 2009)'
_computing_structure_refinement    'XL  (Sheldrick, 2008)'
_computing_structure_solution      'SHELXT 2018/2 (Sheldrick, 2018)'
_refine_diff_density_max           0.575
_refine_diff_density_min           -0.821
_refine_diff_density_rms           0.082
_refine_ls_extinction_coef         .
_refine_ls_extinction_method       none
_refine_ls_goodness_of_fit_ref     1.037
_refine_ls_hydrogen_treatment      constr
_refine_ls_matrix_type             full
_refine_ls_number_parameters       474
_refine_ls_number_reflns           7936
_refine_ls_number_restraints       0
_refine_ls_R_factor_all            0.0512
_refine_ls_R_factor_gt             0.0402
_refine_ls_restrained_S_all        1.037
_refine_ls_shift/su_max            0.001
_refine_ls_shift/su_mean           0.000
_refine_ls_structure_factor_coef   Fsqd
_refine_ls_weighting_details      
 'w=1/[\s^2^(Fo^2^)+(0.0376P)^2^+4.0838P] where P=(Fo^2^+2Fc^2^)/3'
_refine_ls_weighting_scheme        calc
_refine_ls_wR_factor_gt            0.0997
_refine_ls_wR_factor_ref           0.1067
_refine_special_details            ?
_olex2_refinement_description
;
1.a Aromatic/amide H refined with riding coordinates:
 C1(H1), C2(H2), C5(H5), C6(H6), C9(H9), C10(H10), C13(H13), C14(H14),
 C18(H18), C19(H19), C20(H20)
1.b Idealised Me refined as rotating group:
 C3(H3A,H3B,H3C), C7(H7A,H7B,H7C), C11(H11A,H11B,H11C), C15(H15A,H15B,H15C),
 C25(H25A,H25B,H25C)
;
_atom_sites_solution_hydrogens     geom
_atom_sites_solution_primary       dual
_atom_sites_solution_secondary     ?
loop_
  _atom_site_label
  _atom_site_type_symbol
  _atom_site_fract_x
  _atom_site_fract_y
  _atom_site_fract_z
  _atom_site_U_iso_or_equiv
  _atom_site_adp_type
  _atom_site_occupancy
  _atom_site_site_symmetry_order
  _atom_site_calc_flag
  _atom_site_refinement_flags_posn
  _atom_site_refinement_flags_adp
  _atom_site_refinement_flags_occupancy
  _atom_site_disorder_assembly
  _atom_site_disorder_group
 Cu1 Cu 0.52274(2) 0.34922(2) 0.22057(2) 0.01849(8) Uani 1 1 d . . . . .
 S1 S 0.28668(5) 0.40565(5) 0.06591(3) 0.02473(13) Uani 1 1 d . . . . .
 P1 P 0.79401(4) 0.31305(5) 0.23211(3) 0.01973(12) Uani 1 1 d . . . . .
 P2 P 0.53708(5) 0.36441(5) 0.39702(3) 0.02034(12) Uani 1 1 d . . . . .
 F1 F 0.22540(14) 0.39994(15) 0.17760(9) 0.0399(4) Uani 1 1 d . . . . .
 F2 F 0.09728(13) 0.42898(16) 0.08130(10) 0.0451(4) Uani 1 1 d . . . . .
 F3 F 0.16299(17) 0.28131(15) 0.10399(12) 0.0523(5) Uani 1 1 d . . . . .
 O1 O 0.23308(17) 0.37454(17) -0.00517(10) 0.0384(5) Uani 1 1 d . . . . .
 O2 O 0.30336(15) 0.51157(14) 0.07643(10) 0.0309(4) Uani 1 1 d . . . . .
 O3 O 0.37769(15) 0.34528(16) 0.10506(11) 0.0346(4) Uani 1 1 d . . . . .
 N1 N 0.61365(15) 0.43907(15) 0.17995(10) 0.0217(4) Uani 1 1 d . . . . .
 N2 N 0.75971(16) 0.49826(16) 0.16295(11) 0.0234(4) Uani 1 1 d . . . . .
 N3 N 0.58213(14) 0.23525(15) 0.18125(10) 0.0188(4) Uani 1 1 d . . . . .
 N4 N 0.70203(15) 0.14099(15) 0.15644(10) 0.0212(4) Uani 1 1 d . . . . .
 N5 N 0.47129(15) 0.46383(15) 0.26550(10) 0.0203(4) Uani 1 1 d . . . . .
 N6 N 0.45974(15) 0.55573(16) 0.35329(10) 0.0217(4) Uani 1 1 d . . . . .
 N7 N 0.44692(15) 0.25803(15) 0.26959(10) 0.0206(4) Uani 1 1 d . . . . .
 N8 N 0.41055(15) 0.19400(16) 0.36041(11) 0.0228(4) Uani 1 1 d . . . . .
 N9 N 0.68034(15) 0.33587(14) 0.32472(10) 0.0192(4) Uani 1 1 d . . . . .
 C1 C 0.5876(2) 0.5252(2) 0.14149(13) 0.0270(5) Uani 1 1 d . . . . .
 H1 H 0.519573 0.553668 0.125402 0.032 Uiso 1 1 calc R U . . .
 C2 C 0.6774(2) 0.5625(2) 0.13062(14) 0.0285(5) Uani 1 1 d . . . . .
 H2 H 0.681987 0.620047 0.106147 0.034 Uiso 1 1 calc R U . . .
 C3 C 0.8721(2) 0.5134(2) 0.16685(15) 0.0302(5) Uani 1 1 d . . . . .
 H3A H 0.906999 0.556221 0.205649 0.045 Uiso 1 1 calc R U . . .
 H3B H 0.874399 0.543339 0.124116 0.045 Uiso 1 1 calc R U . . .
 H3C H 0.908462 0.450423 0.173316 0.045 Uiso 1 1 calc R U . . .
 C4 C 0.71832(18) 0.42339(18) 0.19186(12) 0.0209(4) Uani 1 1 d . . . . .
 C5 C 0.52992(19) 0.15688(18) 0.14121(12) 0.0223(4) Uani 1 1 d . . . . .
 H5 H 0.456252 0.145424 0.127103 0.027 Uiso 1 1 calc R U . . .
 C6 C 0.60377(19) 0.09819(19) 0.12534(13) 0.0233(5) Uani 1 1 d . . . . .
 H6 H 0.589852 0.040381 0.098580 0.028 Uiso 1 1 calc R U . . .
 C7 C 0.80384(19) 0.1007(2) 0.15342(14) 0.0267(5) Uani 1 1 d . . . . .
 H7A H 0.859060 0.150166 0.169289 0.040 Uiso 1 1 calc R U . . .
 H7B H 0.796139 0.082457 0.105987 0.040 Uiso 1 1 calc R U . . .
 H7C H 0.823075 0.043117 0.182988 0.040 Uiso 1 1 calc R U . . .
 C8 C 0.68686(17) 0.22450(17) 0.19039(12) 0.0194(4) Uani 1 1 d . . . . .
 C9 C 0.42711(18) 0.55423(19) 0.23945(13) 0.0235(5) Uani 1 1 d . . . . .
 H9 H 0.405735 0.573259 0.192581 0.028 Uiso 1 1 calc R U . . .
 C10 C 0.41980(19) 0.61144(19) 0.29371(13) 0.0247(5) Uani 1 1 d . . . . .
 H10 H 0.392877 0.675818 0.290714 0.030 Uiso 1 1 calc R U . . .
 C11 C 0.46870(19) 0.58997(19) 0.42419(13) 0.0253(5) Uani 1 1 d . . . . .
 H11A H 0.399748 0.585580 0.430766 0.038 Uiso 1 1 calc R U . . .
 H11B H 0.492924 0.657734 0.429915 0.038 Uiso 1 1 calc R U . . .
 H11C H 0.519297 0.548954 0.458215 0.038 Uiso 1 1 calc R U . . .
 C12 C 0.48941(17) 0.46629(17) 0.33458(12) 0.0202(4) Uani 1 1 d . . . . .
 C13 C 0.38062(18) 0.17748(19) 0.24723(13) 0.0235(5) Uani 1 1 d . . . . .
 H13 H 0.355065 0.154104 0.201370 0.028 Uiso 1 1 calc R U . . .
 C14 C 0.35814(19) 0.13709(19) 0.30309(13) 0.0256(5) Uani 1 1 d . . . . .
 H14 H 0.315496 0.081682 0.302379 0.031 Uiso 1 1 calc R U . . .
 C15 C 0.4071(2) 0.1792(2) 0.43193(13) 0.0307(5) Uani 1 1 d . . . . .
 H15A H 0.474776 0.153225 0.461151 0.046 Uiso 1 1 calc R U . . .
 H15B H 0.350885 0.133006 0.430837 0.046 Uiso 1 1 calc R U . . .
 H15C H 0.393307 0.241589 0.450506 0.046 Uiso 1 1 calc R U . . .
 C16 C 0.46382(17) 0.26713(18) 0.33856(12) 0.0205(4) Uani 1 1 d . . . . .
 C17 C 0.77905(17) 0.32360(17) 0.31968(12) 0.0198(4) Uani 1 1 d . . . . .
 C18 C 0.87239(18) 0.32283(19) 0.37813(13) 0.0236(5) Uani 1 1 d . . . . .
 H18 H 0.939657 0.315729 0.372809 0.028 Uiso 1 1 calc R U . . .
 C19 C 0.86218(19) 0.3330(2) 0.44458(13) 0.0259(5) Uani 1 1 d . . . . .
 H19 H 0.922680 0.332834 0.484472 0.031 Uiso 1 1 calc R U . . .
 C20 C 0.76073(19) 0.34323(18) 0.45018(12) 0.0228(4) Uani 1 1 d . . . . .
 H20 H 0.751806 0.348686 0.493956 0.027 Uiso 1 1 calc R U . . .
 C21 C 0.67199(18) 0.34529(17) 0.38924(12) 0.0200(4) Uani 1 1 d . . . . .
 C22 C 0.1879(2) 0.3776(2) 0.10935(15) 0.0317(5) Uani 1 1 d . . . . .
 S2 S 0.19086(5) 0.44895(5) 0.42363(3) 0.02287(12) Uani 1 1 d . . . . .
 F4 F 0.25194(14) 0.37669(16) 0.32156(10) 0.0446(4) Uani 1 1 d . . . . .
 F5 F 0.08168(14) 0.40535(17) 0.29289(9) 0.0482(5) Uani 1 1 d . . . . .
 F6 F 0.15058(17) 0.27807(15) 0.35667(11) 0.0501(5) Uani 1 1 d . . . . .
 O4 O 0.28617(15) 0.40547(16) 0.47199(10) 0.0347(4) Uani 1 1 d . . . . .
 O5 O 0.20525(14) 0.54748(14) 0.39912(10) 0.0282(4) Uani 1 1 d . . . . .
 O6 O 0.09398(15) 0.43548(16) 0.44152(11) 0.0351(4) Uani 1 1 d . . . . .
 C23 C 0.1677(2) 0.3734(2) 0.34477(15) 0.0320(6) Uani 1 1 d . . . . .
 N10 N 0.3427(3) 0.1914(2) 0.57605(15) 0.0454(6) Uani 1 1 d . . . . .
 C24 C 0.2522(3) 0.1901(2) 0.54855(15) 0.0392(7) Uani 1 1 d . . . . .
 C25 C 0.1362(3) 0.1901(3) 0.51426(17) 0.0467(8) Uani 1 1 d . . . . .
 H25A H 0.117528 0.141598 0.477328 0.070 Uiso 1 1 calc R U . . .
 H25B H 0.113403 0.254758 0.494950 0.070 Uiso 1 1 calc R U . . .
 H25C H 0.101175 0.173948 0.547911 0.070 Uiso 1 1 calc R U . . .

loop_
  _atom_site_aniso_label
  _atom_site_aniso_U_11
  _atom_site_aniso_U_22
  _atom_site_aniso_U_33
  _atom_site_aniso_U_23
  _atom_site_aniso_U_13
  _atom_site_aniso_U_12
 Cu1 0.02002(13) 0.01183(15) 0.02552(15) -0.00107(10) 0.01001(10) 0.00005(9)
 S1 0.0280(3) 0.0182(3) 0.0276(3) 0.0008(2) 0.0085(2) 0.0025(2)
 P1 0.0185(3) 0.0159(3) 0.0251(3) -0.0004(2) 0.0075(2) -0.0001(2)
 P2 0.0235(3) 0.0145(3) 0.0249(3) -0.0016(2) 0.0104(2) -0.0016(2)
 F1 0.0470(10) 0.0420(11) 0.0347(9) 0.0005(7) 0.0188(7) -0.0012(8)
 F2 0.0259(8) 0.0502(13) 0.0582(11) -0.0016(9) 0.0122(8) 0.0027(7)
 F3 0.0605(12) 0.0271(11) 0.0740(14) -0.0045(9) 0.0284(10) -0.0188(8)
 O1 0.0482(12) 0.0350(13) 0.0285(10) -0.0026(8) 0.0075(9) 0.0072(9)
 O2 0.0368(10) 0.0174(10) 0.0383(10) 0.0025(7) 0.0118(8) -0.0028(7)
 O3 0.0295(9) 0.0301(12) 0.0405(11) 0.0036(8) 0.0063(8) 0.0089(8)
 N1 0.0230(9) 0.0157(11) 0.0282(10) 0.0011(7) 0.0108(8) 0.0018(7)
 N2 0.0249(10) 0.0149(11) 0.0326(11) 0.0017(7) 0.0124(8) -0.0027(7)
 N3 0.0193(9) 0.0139(10) 0.0237(9) -0.0015(7) 0.0075(7) -0.0005(7)
 N4 0.0218(9) 0.0149(10) 0.0275(10) -0.0014(7) 0.0089(7) 0.0017(7)
 N5 0.0203(9) 0.0148(10) 0.0266(9) -0.0007(7) 0.0088(7) -0.0001(7)
 N6 0.0197(9) 0.0185(11) 0.0280(10) -0.0039(7) 0.0093(7) 0.0007(7)
 N7 0.0205(9) 0.0155(10) 0.0274(10) -0.0018(7) 0.0100(7) -0.0015(7)
 N8 0.0237(9) 0.0161(11) 0.0306(10) 0.0002(7) 0.0113(8) -0.0016(7)
 N9 0.0206(9) 0.0141(10) 0.0238(9) 0.0002(7) 0.0086(7) -0.0010(7)
 C1 0.0297(12) 0.0204(13) 0.0334(13) 0.0052(9) 0.0136(10) 0.0054(9)
 C2 0.0340(13) 0.0177(13) 0.0372(13) 0.0051(9) 0.0164(11) 0.0017(9)
 C3 0.0261(12) 0.0276(15) 0.0384(14) 0.0019(10) 0.0127(10) -0.0071(10)
 C4 0.0232(10) 0.0151(12) 0.0259(11) -0.0002(8) 0.0099(9) -0.0010(8)
 C5 0.0233(10) 0.0170(12) 0.0261(11) -0.0028(8) 0.0075(9) -0.0030(8)
 C6 0.0259(11) 0.0168(12) 0.0280(11) -0.0026(8) 0.0095(9) -0.0004(8)
 C7 0.0236(11) 0.0212(14) 0.0358(13) -0.0021(9) 0.0105(10) 0.0063(9)
 C8 0.0206(10) 0.0135(11) 0.0249(11) -0.0005(8) 0.0084(8) 0.0011(8)
 C9 0.0221(10) 0.0176(13) 0.0295(12) -0.0009(9) 0.0067(9) 0.0025(8)
 C10 0.0238(11) 0.0177(13) 0.0316(12) -0.0012(9) 0.0079(9) 0.0043(8)
 C11 0.0272(11) 0.0202(13) 0.0292(12) -0.0051(9) 0.0100(9) 0.0015(9)
 C12 0.0173(9) 0.0147(12) 0.0297(11) -0.0033(8) 0.0091(8) -0.0011(7)
 C13 0.0218(10) 0.0181(13) 0.0309(12) -0.0035(9) 0.0091(9) -0.0021(8)
 C14 0.0253(11) 0.0180(13) 0.0343(13) -0.0016(9) 0.0106(9) -0.0054(8)
 C15 0.0394(14) 0.0269(15) 0.0294(13) 0.0003(10) 0.0162(11) -0.0081(10)
 C16 0.0203(10) 0.0151(12) 0.0279(11) -0.0001(8) 0.0100(8) -0.0002(8)
 C17 0.0208(10) 0.0137(11) 0.0252(11) -0.0002(8) 0.0077(8) -0.0011(7)
 C18 0.0213(10) 0.0192(13) 0.0287(12) 0.0004(9) 0.0061(9) 0.0001(8)
 C19 0.0255(11) 0.0222(14) 0.0260(12) -0.0011(9) 0.0030(9) -0.0010(9)
 C20 0.0271(11) 0.0170(12) 0.0239(11) -0.0023(8) 0.0079(9) -0.0021(8)
 C21 0.0226(10) 0.0121(11) 0.0257(11) -0.0002(8) 0.0085(8) -0.0015(8)
 C22 0.0314(13) 0.0228(14) 0.0396(14) 0.0007(10) 0.0099(11) -0.0034(10)
 S2 0.0215(3) 0.0191(3) 0.0270(3) 0.0012(2) 0.0063(2) 0.0000(2)
 F4 0.0426(10) 0.0520(13) 0.0464(10) -0.0051(8) 0.0246(8) 0.0080(8)
 F5 0.0386(9) 0.0607(14) 0.0340(9) -0.0105(8) -0.0039(7) 0.0056(8)
 F6 0.0666(13) 0.0255(11) 0.0602(12) -0.0120(8) 0.0235(10) -0.0087(8)
 O4 0.0305(9) 0.0317(12) 0.0349(10) 0.0079(8) 0.0010(8) 0.0064(8)
 O5 0.0306(9) 0.0188(10) 0.0346(10) 0.0033(7) 0.0099(7) 0.0004(7)
 O6 0.0306(9) 0.0357(12) 0.0441(11) -0.0023(8) 0.0192(8) -0.0056(8)
 C23 0.0278(12) 0.0309(16) 0.0356(14) -0.0036(10) 0.0078(10) 0.0008(10)
 N10 0.0623(18) 0.0377(17) 0.0419(15) 0.0051(11) 0.0248(13) 0.0062(13)
 C24 0.063(2) 0.0274(16) 0.0328(14) 0.0027(11) 0.0240(14) 0.0090(13)
 C25 0.065(2) 0.040(2) 0.0362(15) -0.0039(13) 0.0177(14) 0.0147(15)

_geom_special_details
;
 All esds (except the esd in the dihedral angle between two l.s. planes)
 are estimated using the full covariance matrix.  The cell esds are taken
 into account individually in the estimation of esds in distances, angles
 and torsion angles; correlations between esds in cell parameters are only
 used when they are defined by crystal symmetry.  An approximate (isotropic)
 treatment of cell esds is used for estimating esds involving l.s. planes.
;
loop_
  _geom_bond_atom_site_label_1
  _geom_bond_atom_site_label_2
  _geom_bond_distance
  _geom_bond_site_symmetry_2
  _geom_bond_publ_flag
 Cu1 N1 2.048(2) . ?
 Cu1 N3 1.9972(19) . ?
 Cu1 N5 2.013(2) . ?
 Cu1 N7 2.0280(19) . ?
 Cu1 N9 2.4322(19) . ?
 S1 O1 1.439(2) . ?
 S1 O2 1.446(2) . ?
 S1 O3 1.4501(19) . ?
 S1 C22 1.826(3) . ?
 P1 C4 1.824(2) . ?
 P1 C8 1.829(2) . ?
 P1 C17 1.844(2) . ?
 P2 C12 1.828(2) . ?
 P2 C16 1.815(2) . ?
 P2 C21 1.849(2) . ?
 F1 C22 1.336(3) . ?
 F2 C22 1.334(3) . ?
 F3 C22 1.332(3) . ?
 N1 C1 1.374(3) . ?
 N1 C4 1.335(3) . ?
 N2 C2 1.373(3) . ?
 N2 C3 1.469(3) . ?
 N2 C4 1.362(3) . ?
 N3 C5 1.369(3) . ?
 N3 C8 1.337(3) . ?
 N4 C6 1.367(3) . ?
 N4 C7 1.464(3) . ?
 N4 C8 1.363(3) . ?
 N5 C9 1.376(3) . ?
 N5 C12 1.335(3) . ?
 N6 C10 1.368(3) . ?
 N6 C11 1.469(3) . ?
 N6 C12 1.355(3) . ?
 N7 C13 1.372(3) . ?
 N7 C16 1.340(3) . ?
 N8 C14 1.371(3) . ?
 N8 C15 1.471(3) . ?
 N8 C16 1.361(3) . ?
 N9 C17 1.345(3) . ?
 N9 C21 1.346(3) . ?
 C1 H1 0.9300 . ?
 C1 C2 1.364(3) . ?
 C2 H2 0.9300 . ?
 C3 H3A 0.9600 . ?
 C3 H3B 0.9600 . ?
 C3 H3C 0.9600 . ?
 C5 H5 0.9300 . ?
 C5 C6 1.367(3) . ?
 C6 H6 0.9300 . ?
 C7 H7A 0.9600 . ?
 C7 H7B 0.9600 . ?
 C7 H7C 0.9600 . ?
 C9 H9 0.9300 . ?
 C9 C10 1.366(3) . ?
 C10 H10 0.9300 . ?
 C11 H11A 0.9600 . ?
 C11 H11B 0.9600 . ?
 C11 H11C 0.9600 . ?
 C13 H13 0.9300 . ?
 C13 C14 1.366(3) . ?
 C14 H14 0.9300 . ?
 C15 H15A 0.9600 . ?
 C15 H15B 0.9600 . ?
 C15 H15C 0.9600 . ?
 C17 C18 1.399(3) . ?
 C18 H18 0.9300 . ?
 C18 C19 1.395(3) . ?
 C19 H19 0.9300 . ?
 C19 C20 1.382(3) . ?
 C20 H20 0.9300 . ?
 C20 C21 1.394(3) . ?
 S2 O4 1.4394(19) . ?
 S2 O5 1.4480(19) . ?
 S2 O6 1.4437(19) . ?
 S2 C23 1.827(3) . ?
 F4 C23 1.336(3) . ?
 F5 C23 1.338(3) . ?
 F6 C23 1.337(4) . ?
 N10 C24 1.139(4) . ?
 C24 C25 1.457(5) . ?
 C25 H25A 0.9600 . ?
 C25 H25B 0.9600 . ?
 C25 H25C 0.9600 . ?

loop_
  _geom_angle_atom_site_label_1
  _geom_angle_atom_site_label_2
  _geom_angle_atom_site_label_3
  _geom_angle
  _geom_angle_site_symmetry_1
  _geom_angle_site_symmetry_3
  _geom_angle_publ_flag
 N1 Cu1 N9 86.78(7) . . ?
 N3 Cu1 N1 86.56(8) . . ?
 N3 Cu1 N5 176.40(8) . . ?
 N3 Cu1 N7 92.67(8) . . ?
 N3 Cu1 N9 87.26(7) . . ?
 N5 Cu1 N1 93.04(8) . . ?
 N5 Cu1 N7 87.36(8) . . ?
 N5 Cu1 N9 89.14(7) . . ?
 N7 Cu1 N1 173.96(8) . . ?
 N7 Cu1 N9 87.20(7) . . ?
 O1 S1 O2 115.75(12) . . ?
 O1 S1 O3 115.52(13) . . ?
 O1 S1 C22 102.84(13) . . ?
 O2 S1 O3 114.35(12) . . ?
 O2 S1 C22 103.34(12) . . ?
 O3 S1 C22 102.36(13) . . ?
 C4 P1 C8 95.57(10) . . ?
 C4 P1 C17 98.68(10) . . ?
 C8 P1 C17 100.66(10) . . ?
 C12 P2 C21 99.81(10) . . ?
 C16 P2 C12 95.84(11) . . ?
 C16 P2 C21 99.61(10) . . ?
 C1 N1 Cu1 130.70(16) . . ?
 C4 N1 Cu1 122.44(16) . . ?
 C4 N1 C1 106.7(2) . . ?
 C2 N2 C3 124.3(2) . . ?
 C4 N2 C2 107.77(19) . . ?
 C4 N2 C3 127.9(2) . . ?
 C5 N3 Cu1 129.69(15) . . ?
 C8 N3 Cu1 123.11(15) . . ?
 C8 N3 C5 107.19(19) . . ?
 C6 N4 C7 124.5(2) . . ?
 C8 N4 C6 107.85(19) . . ?
 C8 N4 C7 127.6(2) . . ?
 C9 N5 Cu1 131.84(16) . . ?
 C12 N5 Cu1 121.05(16) . . ?
 C12 N5 C9 106.65(19) . . ?
 C10 N6 C11 124.7(2) . . ?
 C12 N6 C10 107.8(2) . . ?
 C12 N6 C11 127.5(2) . . ?
 C13 N7 Cu1 132.69(16) . . ?
 C16 N7 Cu1 120.50(15) . . ?
 C16 N7 C13 106.67(19) . . ?
 C14 N8 C15 125.7(2) . . ?
 C16 N8 C14 107.6(2) . . ?
 C16 N8 C15 126.7(2) . . ?
 C17 N9 Cu1 121.17(14) . . ?
 C17 N9 C21 117.88(19) . . ?
 C21 N9 Cu1 120.88(14) . . ?
 N1 C1 H1 125.4 . . ?
 C2 C1 N1 109.3(2) . . ?
 C2 C1 H1 125.4 . . ?
 N2 C2 H2 126.8 . . ?
 C1 C2 N2 106.4(2) . . ?
 C1 C2 H2 126.8 . . ?
 N2 C3 H3A 109.5 . . ?
 N2 C3 H3B 109.5 . . ?
 N2 C3 H3C 109.5 . . ?
 H3A C3 H3B 109.5 . . ?
 H3A C3 H3C 109.5 . . ?
 H3B C3 H3C 109.5 . . ?
 N1 C4 P1 126.20(17) . . ?
 N1 C4 N2 109.8(2) . . ?
 N2 C4 P1 123.74(17) . . ?
 N3 C5 H5 125.6 . . ?
 C6 C5 N3 108.9(2) . . ?
 C6 C5 H5 125.6 . . ?
 N4 C6 H6 126.6 . . ?
 C5 C6 N4 106.7(2) . . ?
 C5 C6 H6 126.6 . . ?
 N4 C7 H7A 109.5 . . ?
 N4 C7 H7B 109.5 . . ?
 N4 C7 H7C 109.5 . . ?
 H7A C7 H7B 109.5 . . ?
 H7A C7 H7C 109.5 . . ?
 H7B C7 H7C 109.5 . . ?
 N3 C8 P1 126.80(17) . . ?
 N3 C8 N4 109.38(19) . . ?
 N4 C8 P1 123.44(16) . . ?
 N5 C9 H9 125.6 . . ?
 C10 C9 N5 108.8(2) . . ?
 C10 C9 H9 125.6 . . ?
 N6 C10 H10 126.6 . . ?
 C9 C10 N6 106.7(2) . . ?
 C9 C10 H10 126.6 . . ?
 N6 C11 H11A 109.5 . . ?
 N6 C11 H11B 109.5 . . ?
 N6 C11 H11C 109.5 . . ?
 H11A C11 H11B 109.5 . . ?
 H11A C11 H11C 109.5 . . ?
 H11B C11 H11C 109.5 . . ?
 N5 C12 P2 127.23(17) . . ?
 N5 C12 N6 110.0(2) . . ?
 N6 C12 P2 122.61(18) . . ?
 N7 C13 H13 125.4 . . ?
 C14 C13 N7 109.1(2) . . ?
 C14 C13 H13 125.4 . . ?
 N8 C14 H14 126.6 . . ?
 C13 C14 N8 106.8(2) . . ?
 C13 C14 H14 126.6 . . ?
 N8 C15 H15A 109.5 . . ?
 N8 C15 H15B 109.5 . . ?
 N8 C15 H15C 109.5 . . ?
 H15A C15 H15B 109.5 . . ?
 H15A C15 H15C 109.5 . . ?
 H15B C15 H15C 109.5 . . ?
 N7 C16 P2 127.88(17) . . ?
 N7 C16 N8 109.9(2) . . ?
 N8 C16 P2 122.13(17) . . ?
 N9 C17 P1 119.14(16) . . ?
 N9 C17 C18 122.8(2) . . ?
 C18 C17 P1 117.95(17) . . ?
 C17 C18 H18 120.8 . . ?
 C19 C18 C17 118.4(2) . . ?
 C19 C18 H18 120.8 . . ?
 C18 C19 H19 120.5 . . ?
 C20 C19 C18 118.9(2) . . ?
 C20 C19 H19 120.5 . . ?
 C19 C20 H20 120.5 . . ?
 C19 C20 C21 119.0(2) . . ?
 C21 C20 H20 120.5 . . ?
 N9 C21 P2 118.42(16) . . ?
 N9 C21 C20 122.8(2) . . ?
 C20 C21 P2 118.73(17) . . ?
 F1 C22 S1 111.37(18) . . ?
 F2 C22 S1 111.5(2) . . ?
 F2 C22 F1 107.5(2) . . ?
 F3 C22 S1 110.9(2) . . ?
 F3 C22 F1 107.5(2) . . ?
 F3 C22 F2 107.9(2) . . ?
 O4 S2 O5 114.92(12) . . ?
 O4 S2 O6 115.18(13) . . ?
 O4 S2 C23 103.08(13) . . ?
 O5 S2 C23 102.44(13) . . ?
 O6 S2 O5 115.06(12) . . ?
 O6 S2 C23 103.63(12) . . ?
 F4 C23 S2 111.27(19) . . ?
 F4 C23 F5 107.6(2) . . ?
 F4 C23 F6 107.6(2) . . ?
 F5 C23 S2 111.2(2) . . ?
 F6 C23 S2 111.6(2) . . ?
 F6 C23 F5 107.4(2) . . ?
 N10 C24 C25 178.9(4) . . ?
 C24 C25 H25A 109.5 . . ?
 C24 C25 H25B 109.5 . . ?
 C24 C25 H25C 109.5 . . ?
 H25A C25 H25B 109.5 . . ?
 H25A C25 H25C 109.5 . . ?
 H25B C25 H25C 109.5 . . ?

loop_
  _geom_torsion_atom_site_label_1
  _geom_torsion_atom_site_label_2
  _geom_torsion_atom_site_label_3
  _geom_torsion_atom_site_label_4
  _geom_torsion
  _geom_torsion_site_symmetry_1
  _geom_torsion_site_symmetry_2
  _geom_torsion_site_symmetry_3
  _geom_torsion_site_symmetry_4
  _geom_torsion_publ_flag
 Cu1 N1 C1 C2 175.56(18) . . . . ?
 Cu1 N1 C4 P1 10.6(3) . . . . ?
 Cu1 N1 C4 N2 -175.53(15) . . . . ?
 Cu1 N3 C5 C6 178.74(17) . . . . ?
 Cu1 N3 C8 P1 -5.8(3) . . . . ?
 Cu1 N3 C8 N4 -178.89(15) . . . . ?
 Cu1 N5 C9 C10 -171.54(17) . . . . ?
 Cu1 N5 C12 P2 -12.2(3) . . . . ?
 Cu1 N5 C12 N6 172.21(14) . . . . ?
 Cu1 N7 C13 C14 174.97(17) . . . . ?
 Cu1 N7 C16 P2 8.4(3) . . . . ?
 Cu1 N7 C16 N8 -175.77(15) . . . . ?
 Cu1 N9 C17 P1 -1.8(2) . . . . ?
 Cu1 N9 C17 C18 175.24(17) . . . . ?
 Cu1 N9 C21 P2 2.0(2) . . . . ?
 Cu1 N9 C21 C20 -176.64(17) . . . . ?
 P1 C17 C18 C19 178.61(19) . . . . ?
 O1 S1 C22 F1 178.5(2) . . . . ?
 O1 S1 C22 F2 -61.3(2) . . . . ?
 O1 S1 C22 F3 58.9(2) . . . . ?
 O2 S1 C22 F1 -60.7(2) . . . . ?
 O2 S1 C22 F2 59.5(2) . . . . ?
 O2 S1 C22 F3 179.66(19) . . . . ?
 O3 S1 C22 F1 58.4(2) . . . . ?
 O3 S1 C22 F2 178.5(2) . . . . ?
 O3 S1 C22 F3 -61.3(2) . . . . ?
 N1 C1 C2 N2 0.0(3) . . . . ?
 N3 C5 C6 N4 0.4(3) . . . . ?
 N5 C9 C10 N6 0.0(3) . . . . ?
 N7 C13 C14 N8 0.5(3) . . . . ?
 N9 C17 C18 C19 1.5(4) . . . . ?
 C1 N1 C4 P1 -172.85(18) . . . . ?
 C1 N1 C4 N2 1.0(3) . . . . ?
 C2 N2 C4 P1 172.99(18) . . . . ?
 C2 N2 C4 N1 -1.1(3) . . . . ?
 C3 N2 C2 C1 -176.9(2) . . . . ?
 C3 N2 C4 P1 -9.6(4) . . . . ?
 C3 N2 C4 N1 176.4(2) . . . . ?
 C4 P1 C8 N3 -41.5(2) . . . . ?
 C4 P1 C8 N4 130.7(2) . . . . ?
 C4 P1 C17 N9 51.2(2) . . . . ?
 C4 P1 C17 C18 -125.99(19) . . . . ?
 C4 N1 C1 C2 -0.6(3) . . . . ?
 C4 N2 C2 C1 0.7(3) . . . . ?
 C5 N3 C8 P1 173.49(18) . . . . ?
 C5 N3 C8 N4 0.4(3) . . . . ?
 C6 N4 C8 P1 -173.54(17) . . . . ?
 C6 N4 C8 N3 -0.2(3) . . . . ?
 C7 N4 C6 C5 179.0(2) . . . . ?
 C7 N4 C8 P1 7.4(3) . . . . ?
 C7 N4 C8 N3 -179.2(2) . . . . ?
 C8 P1 C4 N1 38.0(2) . . . . ?
 C8 P1 C4 N2 -135.1(2) . . . . ?
 C8 P1 C17 N9 -46.2(2) . . . . ?
 C8 P1 C17 C18 136.62(19) . . . . ?
 C8 N3 C5 C6 -0.5(3) . . . . ?
 C8 N4 C6 C5 -0.1(3) . . . . ?
 C9 N5 C12 P2 174.62(17) . . . . ?
 C9 N5 C12 N6 -0.9(2) . . . . ?
 C10 N6 C12 P2 -174.85(16) . . . . ?
 C10 N6 C12 N5 1.0(2) . . . . ?
 C11 N6 C10 C9 178.8(2) . . . . ?
 C11 N6 C12 P2 5.8(3) . . . . ?
 C11 N6 C12 N5 -178.4(2) . . . . ?
 C12 P2 C16 N7 38.7(2) . . . . ?
 C12 P2 C16 N8 -136.63(19) . . . . ?
 C12 P2 C21 N9 -49.9(2) . . . . ?
 C12 P2 C21 C20 128.85(19) . . . . ?
 C12 N5 C9 C10 0.6(3) . . . . ?
 C12 N6 C10 C9 -0.6(3) . . . . ?
 C13 N7 C16 P2 -175.38(18) . . . . ?
 C13 N7 C16 N8 0.4(3) . . . . ?
 C14 N8 C16 P2 175.96(17) . . . . ?
 C14 N8 C16 N7 -0.1(3) . . . . ?
 C15 N8 C14 C13 178.5(2) . . . . ?
 C15 N8 C16 P2 -2.8(3) . . . . ?
 C15 N8 C16 N7 -178.9(2) . . . . ?
 C16 P2 C12 N5 -36.8(2) . . . . ?
 C16 P2 C12 N6 138.28(18) . . . . ?
 C16 P2 C21 N9 47.8(2) . . . . ?
 C16 P2 C21 C20 -133.44(19) . . . . ?
 C16 N7 C13 C14 -0.6(3) . . . . ?
 C16 N8 C14 C13 -0.2(3) . . . . ?
 C17 P1 C4 N1 -63.7(2) . . . . ?
 C17 P1 C4 N2 123.2(2) . . . . ?
 C17 P1 C8 N3 58.4(2) . . . . ?
 C17 P1 C8 N4 -129.4(2) . . . . ?
 C17 N9 C21 P2 178.95(17) . . . . ?
 C17 N9 C21 C20 0.3(3) . . . . ?
 C17 C18 C19 C20 0.1(4) . . . . ?
 C18 C19 C20 C21 -1.4(4) . . . . ?
 C19 C20 C21 P2 -177.43(19) . . . . ?
 C19 C20 C21 N9 1.2(4) . . . . ?
 C21 P2 C12 N5 64.1(2) . . . . ?
 C21 P2 C12 N6 -120.88(19) . . . . ?
 C21 P2 C16 N7 -62.3(2) . . . . ?
 C21 P2 C16 N8 122.36(19) . . . . ?
 C21 N9 C17 P1 -178.74(17) . . . . ?
 C21 N9 C17 C18 -1.7(3) . . . . ?
 O4 S2 C23 F4 -58.8(2) . . . . ?
 O4 S2 C23 F5 -178.7(2) . . . . ?
 O4 S2 C23 F6 61.4(2) . . . . ?
 O5 S2 C23 F4 60.9(2) . . . . ?
 O5 S2 C23 F5 -59.1(2) . . . . ?
 O5 S2 C23 F6 -179.01(18) . . . . ?
 O6 S2 C23 F4 -179.1(2) . . . . ?
 O6 S2 C23 F5 60.9(2) . . . . ?
 O6 S2 C23 F6 -59.0(2) . . . . ?

_shelx_res_file
;
TITL jlm_cu_1_a.res in P2(1)/n
    jlm_cu_1.res
    created by SHELXL-2018/3 at 15:58:25 on 04-Jan-2022
REM Old TITL JLM_Cu_1 in P2(1)/n
REM SHELXT solution in P2(1)/n: R1 0.095, Rweak 0.005, Alpha 0.034
REM <I/s> 0.323 for 307 systematic absences, Orientation as input
REM Formula found by SHELXT: C26 N9 O6 F6 P2 S2 Cu
CELL 0.41328 13.1535 13.4486 20.1548 90 108.907 90
ZERR 4 0.0008 0.0008 0.0013 0 0.001 0
LATT 1
SYMM 0.5-X,0.5+Y,0.5-Z
SFAC C H Cu F N O P S
DISP C -0.0001 0.0005 5.2
DISP Cu 0.2469 0.4709 1145.9
DISP F 0.0038 0.0031 14.4
DISP H 0 0 0.6
DISP N 0.0005 0.001 7.2
DISP O 0.0017 0.0018 10.2
DISP P 0.0349 0.0309 86.6
DISP S 0.0444 0.0409 111.4
UNIT 100 104 4 24 40 24 8 8

L.S. 4 0 0
PLAN  5
TEMP 0
CONF
BOND
list 4
MORE -1
BOND $H
fmap 2 53
acta
REM <olex2.extras>
REM <HklSrc "%.\\JLM_Cu_1.hkl">
REM </olex2.extras>

WGHT    0.037600    4.083800
FVAR       0.34129
CU1   3    0.522740    0.349215    0.220574    11.00000    0.02002    0.01183 =
         0.02552   -0.00107    0.01001    0.00005
S1    8    0.286675    0.405650    0.065914    11.00000    0.02802    0.01822 =
         0.02759    0.00082    0.00851    0.00249
P1    7    0.794012    0.313051    0.232111    11.00000    0.01851    0.01591 =
         0.02509   -0.00041    0.00751   -0.00011
P2    7    0.537085    0.364408    0.397019    11.00000    0.02347    0.01452 =
         0.02489   -0.00157    0.01038   -0.00163
F1    4    0.225402    0.399937    0.177604    11.00000    0.04695    0.04202 =
         0.03469    0.00054    0.01885   -0.00119
F2    4    0.097279    0.428982    0.081303    11.00000    0.02595    0.05017 =
         0.05817   -0.00163    0.01222    0.00270
F3    4    0.162985    0.281314    0.103986    11.00000    0.06048    0.02711 =
         0.07404   -0.00452    0.02840   -0.01876
O1    6    0.233076    0.374542   -0.005174    11.00000    0.04816    0.03497 =
         0.02846   -0.00264    0.00750    0.00721
O2    6    0.303357    0.511565    0.076428    11.00000    0.03684    0.01738 =
         0.03826    0.00246    0.01184   -0.00284
O3    6    0.377694    0.345281    0.105061    11.00000    0.02950    0.03009 =
         0.04054    0.00357    0.00626    0.00888
N1    5    0.613654    0.439069    0.179949    11.00000    0.02298    0.01573 =
         0.02816    0.00114    0.01079    0.00185
N2    5    0.759711    0.498265    0.162950    11.00000    0.02490    0.01492 =
         0.03263    0.00169    0.01237   -0.00274
N3    5    0.582128    0.235246    0.181250    11.00000    0.01932    0.01389 =
         0.02374   -0.00148    0.00755   -0.00050
N4    5    0.702033    0.140995    0.156441    11.00000    0.02183    0.01489 =
         0.02745   -0.00139    0.00893    0.00172
N5    5    0.471291    0.463832    0.265498    11.00000    0.02029    0.01477 =
         0.02661   -0.00074    0.00882   -0.00014
N6    5    0.459735    0.555733    0.353292    11.00000    0.01969    0.01848 =
         0.02799   -0.00393    0.00929    0.00073
N7    5    0.446918    0.258028    0.269588    11.00000    0.02053    0.01549 =
         0.02743   -0.00177    0.00997   -0.00145
N8    5    0.410546    0.193997    0.360406    11.00000    0.02368    0.01613 =
         0.03055    0.00018    0.01133   -0.00165
N9    5    0.680344    0.335875    0.324719    11.00000    0.02058    0.01409 =
         0.02382    0.00017    0.00857   -0.00099
C1    1    0.587647    0.525241    0.141486    11.00000    0.02973    0.02040 =
         0.03342    0.00519    0.01358    0.00537
AFIX  43
H1    2    0.519573    0.553668    0.125402    11.00000   -1.20000
AFIX   0
C2    1    0.677422    0.562506    0.130618    11.00000    0.03404    0.01772 =
         0.03720    0.00511    0.01641    0.00166
AFIX  43
H2    2    0.681987    0.620047    0.106147    11.00000   -1.20000
AFIX   0
C3    1    0.872136    0.513371    0.166845    11.00000    0.02612    0.02759 =
         0.03839    0.00190    0.01272   -0.00707
AFIX 137
H3A   2    0.906999    0.556221    0.205649    11.00000   -1.50000
H3B   2    0.874399    0.543339    0.124116    11.00000   -1.50000
H3C   2    0.908462    0.450423    0.173316    11.00000   -1.50000
AFIX   0
C4    1    0.718320    0.423394    0.191857    11.00000    0.02315    0.01515 =
         0.02591   -0.00017    0.00990   -0.00096
C5    1    0.529917    0.156877    0.141208    11.00000    0.02329    0.01698 =
         0.02614   -0.00282    0.00752   -0.00297
AFIX  43
H5    2    0.456252    0.145424    0.127103    11.00000   -1.20000
AFIX   0
C6    1    0.603765    0.098194    0.125339    11.00000    0.02588    0.01679 =
         0.02796   -0.00255    0.00951   -0.00043
AFIX  43
H6    2    0.589852    0.040381    0.098580    11.00000   -1.20000
AFIX   0
C7    1    0.803838    0.100717    0.153416    11.00000    0.02363    0.02117 =
         0.03581   -0.00209    0.01049    0.00632
AFIX 137
H7A   2    0.859060    0.150166    0.169289    11.00000   -1.50000
H7B   2    0.796139    0.082457    0.105987    11.00000   -1.50000
H7C   2    0.823075    0.043117    0.182988    11.00000   -1.50000
AFIX   0
C8    1    0.686865    0.224497    0.190386    11.00000    0.02063    0.01345 =
         0.02488   -0.00045    0.00842    0.00107
C9    1    0.427113    0.554234    0.239455    11.00000    0.02210    0.01765 =
         0.02953   -0.00094    0.00670    0.00250
AFIX  43
H9    2    0.405735    0.573259    0.192581    11.00000   -1.20000
AFIX   0
C10   1    0.419802    0.611437    0.293705    11.00000    0.02384    0.01767 =
         0.03165   -0.00122    0.00785    0.00426
AFIX  43
H10   2    0.392877    0.675818    0.290714    11.00000   -1.20000
AFIX   0
C11   1    0.468703    0.589966    0.424190    11.00000    0.02718    0.02018 =
         0.02917   -0.00509    0.00997    0.00153
AFIX 137
H11A  2    0.399748    0.585580    0.430766    11.00000   -1.50000
H11B  2    0.492924    0.657734    0.429915    11.00000   -1.50000
H11C  2    0.519297    0.548954    0.458215    11.00000   -1.50000
AFIX   0
C12   1    0.489411    0.466292    0.334575    11.00000    0.01735    0.01466 =
         0.02970   -0.00327    0.00907   -0.00115
C13   1    0.380619    0.177477    0.247234    11.00000    0.02182    0.01815 =
         0.03090   -0.00345    0.00906   -0.00211
AFIX  43
H13   2    0.355065    0.154104    0.201370    11.00000   -1.20000
AFIX   0
C14   1    0.358136    0.137094    0.303092    11.00000    0.02531    0.01798 =
         0.03433   -0.00163    0.01060   -0.00541
AFIX  43
H14   2    0.315496    0.081682    0.302379    11.00000   -1.20000
AFIX   0
C15   1    0.407077    0.179167    0.431934    11.00000    0.03943    0.02688 =
         0.02943    0.00025    0.01619   -0.00813
AFIX 137
H15A  2    0.474776    0.153225    0.461151    11.00000   -1.50000
H15B  2    0.350885    0.133006    0.430837    11.00000   -1.50000
H15C  2    0.393307    0.241589    0.450506    11.00000   -1.50000
AFIX   0
C16   1    0.463820    0.267130    0.338562    11.00000    0.02027    0.01507 =
         0.02790   -0.00008    0.01000   -0.00020
C17   1    0.779051    0.323601    0.319676    11.00000    0.02077    0.01366 =
         0.02522   -0.00019    0.00768   -0.00107
C18   1    0.872391    0.322833    0.378127    11.00000    0.02131    0.01916 =
         0.02874    0.00035    0.00608    0.00010
AFIX  43
H18   2    0.939657    0.315729    0.372809    11.00000   -1.20000
AFIX   0
C19   1    0.862185    0.332975    0.444585    11.00000    0.02552    0.02223 =
         0.02596   -0.00105    0.00298   -0.00102
AFIX  43
H19   2    0.922680    0.332834    0.484472    11.00000   -1.20000
AFIX   0
C20   1    0.760734    0.343234    0.450177    11.00000    0.02713    0.01703 =
         0.02389   -0.00232    0.00789   -0.00212
AFIX  43
H20   2    0.751806    0.348686    0.493956    11.00000   -1.20000
AFIX   0
C21   1    0.671993    0.345288    0.389237    11.00000    0.02263    0.01208 =
         0.02567   -0.00016    0.00850   -0.00145

C22   1    0.187882    0.377635    0.109346    11.00000    0.03136    0.02283 =
         0.03960    0.00071    0.00990   -0.00342
S2    8    0.190858    0.448946    0.423634    11.00000    0.02148    0.01907 =
         0.02698    0.00121    0.00634    0.00005
F4    4    0.251936    0.376690    0.321563    11.00000    0.04263    0.05204 =
         0.04637   -0.00514    0.02455    0.00801
F5    4    0.081677    0.405354    0.292889    11.00000    0.03859    0.06075 =
         0.03400   -0.01052   -0.00390    0.00562
F6    4    0.150582    0.278072    0.356671    11.00000    0.06663    0.02552 =
         0.06023   -0.01203    0.02347   -0.00867
O4    6    0.286171    0.405466    0.471994    11.00000    0.03051    0.03173 =
         0.03489    0.00792    0.00099    0.00635
O5    6    0.205251    0.547480    0.399117    11.00000    0.03064    0.01875 =
         0.03460    0.00332    0.00985    0.00038
O6    6    0.093983    0.435480    0.441523    11.00000    0.03063    0.03568 =
         0.04407   -0.00225    0.01921   -0.00558
C23   1    0.167686    0.373398    0.344769    11.00000    0.02776    0.03092 =
         0.03564   -0.00361    0.00777    0.00080
N10   5    0.342650    0.191439    0.576049    11.00000    0.06234    0.03768 =
         0.04195    0.00513    0.02481    0.00620
C24   1    0.252163    0.190148    0.548546    11.00000    0.06335    0.02744 =
         0.03277    0.00270    0.02397    0.00900
C25   1    0.136182    0.190110    0.514261    11.00000    0.06515    0.03969 =
         0.03620   -0.00387    0.01767    0.01473
AFIX 137
H25A  2    0.117528    0.141598    0.477328    11.00000   -1.50000
H25B  2    0.113403    0.254758    0.494950    11.00000   -1.50000
H25C  2    0.101175    0.173948    0.547911    11.00000   -1.50000
AFIX   0
HKLF 4


REM  jlm_cu_1_a.res in P2(1)/n
REM wR2 = 0.106665, GooF = S = 1.03713, Restrained GooF = 1.03713 for all data
REM R1 = 0.040231 for 6605 Fo > 4sig(Fo) and 0.051243 for all 7936 data
REM 474 parameters refined using 0 restraints

END

WGHT      0.0376      4.0820

REM Highest difference peak  0.575,  deepest hole -0.821,  1-sigma level  0.082
Q1    1   0.9023  0.2967  0.2378  11.00000  0.05    0.58
Q2    1   0.4973  0.3564  0.1591  11.00000  0.05    0.39
Q3    1   0.4159  0.3451  0.1600  11.00000  0.05    0.37
Q4    1   0.5481  0.2789  0.1771  11.00000  0.05    0.33
Q5    1   0.7194  0.3513  0.4161  11.00000  0.05    0.32
;
_shelx_res_checksum                52298
_shelx_hkl_file
;
   1   0   0    1.70    1.20
   1   0   0   -0.10    1.50
   1   0   0    1.10    1.20
   1   0   0   -0.30    1.70
  -1   0   0    2.50    1.50
  -1   0   0   -1.40    1.30
  -1   0   0    0.20    1.40
  -1   0   0    0.80    1.30
   2   0   0 2196.58  315.77
   2   0   0 2098.99  315.77
   2   0   0 2160.28  315.77
  -2   0   0 2313.47  315.77
  -2   0   0 2244.38  315.77
  -2   0   0 2119.59  315.77
  -2   0   0 2306.87  315.77
   3   0   0   -0.60    4.30
   3   0   0   -0.50    3.70
   3   0   0   -3.30    4.10
   3   0   0    3.70    4.40
  -3   0   0   -2.20    3.90
  -3   0   0    2.00    4.50
  -3   0   0   -0.60    4.50
  -3   0   0    0.10    3.80
   4   0   0  580.44   87.29
   4   0   0  660.03   87.39
  -4   0   0  603.94   87.29
  -4   0   0  587.64   87.19
   5   0   0   -3.70    5.00
   5   0   0    0.60    4.40
   5   0   0    4.40    4.60
   5   0   0    2.00    4.40
  -5   0   0    3.50    4.90
  -5   0   0   -4.20    5.00
  -5   0   0   10.30    4.90
  -5   0   0    2.00    5.00
   6   0   0   -5.90    5.10
   6   0   0    1.10    5.00
   6   0   0    0.30    4.80
   6   0   0    1.50    4.60
  -6   0   0    8.50    5.40
  -6   0   0   -0.20    5.10
  -6   0   0  -13.70    4.60
  -6   0   0    1.90    4.80
   7   0   0    1.90    5.50
   7   0   0   -2.70    5.00
   7   0   0   -0.70    4.80
   7   0   0   -0.10    4.70
  -7   0   0    9.60    5.90
  -7   0   0    6.80    5.20
  -7   0   0   -2.30    5.20
  -7   0   0    1.20    4.80
   8   0   0  201.58   23.50
   8   0   0  141.19   22.70
   8   0   0  141.99   22.60
   8   0   0  143.39   22.90
  -8   0   0  159.78   23.10
  -8   0   0  137.09   22.90
  -8   0   0  138.69   22.80
  -8   0   0  153.08   22.80
   9   0   0    0.50    5.70
   9   0   0   -8.30    4.90
   9   0   0    1.20    5.30
   9   0   0   -1.30    5.80
  -9   0   0   -5.20    6.60
  -9   0   0   -4.10    5.40
  -9   0   0   -4.70    5.50
  -9   0   0   -1.20    5.90
  10   0   0  717.23   96.69
  10   0   0  635.44   96.89
  10   0   0  700.03   96.69
  10   0   0  627.34   96.89
 -10   0   0  688.73   96.99
 -10   0   0  605.84   96.69
 -10   0   0  642.04   96.79
 -10   0   0  758.62   96.99
  11   0   0   -6.60    5.50
  11   0   0    4.20    7.20
  11   0   0   -0.70    5.70
  11   0   0   -1.80    6.30
 -11   0   0   -1.80    6.50
 -11   0   0    1.80    6.60
 -11   0   0   -6.00    6.70
 -11   0   0   -7.50    7.00
  12   0   0  486.25   71.79
 -12   0   0  504.15   72.09
  13   0   0  -13.70    7.30
  13   0   0  -10.70    7.90
  13   0   0    9.50    6.60
 -13   0   0   -8.90    8.30
 -13   0   0    4.70    7.50
 -13   0   0    1.50    7.30
 -13   0   0   -1.90    8.10
  14   0   0   48.40   13.60
  14   0   0  102.79   14.50
  14   0   0   87.39   15.20
  14   0   0   92.99   15.10
 -14   0   0   90.29   15.30
 -14   0   0   76.99   15.10
 -14   0   0   58.79   14.30
 -14   0   0   90.79   15.30
  15   0   0    0.00    8.60
  15   0   0    5.50    7.10
  15   0   0   -5.10    8.30
  15   0   0   -9.80    6.90
 -15   0   0    2.40    9.60
 -15   0   0   -1.10    8.80
 -15   0   0    6.80    7.80
 -15   0   0    5.70    7.90
  16   0   0  133.39   18.90
  16   0   0  154.78   20.80
  16   0   0   93.99   18.60
  16   0   0  125.19   19.80
 -16   0   0  100.89   19.60
 -16   0   0  115.59   19.20
 -16   0   0   80.59   19.50
 -16   0   0  107.69   19.50
 -16   1   0   11.20   13.00
 -16   1   0    2.90    8.30
 -16   1   0   -0.80    9.30
 -16   1   0    2.20    8.40
  16  -1   0   -5.00    9.10
  16  -1   0   -3.90    7.10
  16  -1   0   -2.40    7.20
 -15   1   0   20.70   14.80
 -15   1   0   28.50   10.70
 -15   1   0   31.70   10.90
 -15   1   0   54.79   11.30
  15  -1   0   76.29   11.90
  15  -1   0   32.00   10.20
  15  -1   0   39.20    9.60
 -14   1   0  178.58   31.50
 -14   1   0  139.89   31.40
 -14   1   0  230.58   32.10
 -14   1   0  226.28   31.80
  14  -1   0  274.37   32.80
  14  -1   0  201.88   31.50
  14  -1   0  192.68   31.30
  14  -1   0  289.87   32.80
 -13   1   0   21.70    8.80
 -13   1   0   18.60    8.90
 -13   1   0   15.70    8.30
 -13   1   0   19.10    8.10
  13  -1   0   25.20    8.90
  13  -1   0   21.40    7.40
  13  -1   0   17.00    7.40
  13  -1   0   32.80    8.90
 -12   1   0  451.15   64.19
 -12   1   0  443.36   63.99
  12  -1   0  421.26   63.59
 -11   1   0  124.89   19.40
 -11   1   0  112.59   19.10
 -11   1   0  113.19   19.20
 -11   1   0  115.59   18.80
  11  -1   0  110.69   19.10
  11  -1   0  117.09   18.70
  11  -1   0  121.09   19.40
  11  -1   0  121.09   18.80
 -10   1   0   27.60    8.30
 -10   1   0   22.10    7.60
 -10   1   0   37.50    9.00
 -10   1   0   30.50    8.60
  10  -1   0   22.60    7.60
  10  -1   0   27.60    7.40
  10  -1   0   29.80    7.90
  10  -1   0   22.60    8.10
  -9   1   0   23.30    6.90
  -9   1   0    0.50    6.90
  -9   1   0   13.60    7.10
  -9   1   0   25.00    6.80
   9  -1   0   25.10    7.10
   9  -1   0   23.60    7.50
   9  -1   0   26.50    6.90
  -8   1   0 1074.49  148.69
  -8   1   0  968.10  148.49
  -8   1   0 1026.10  148.59
  -8   1   0 1051.49  148.59
   8  -1   0 1098.59  148.59
   8  -1   0  987.80  148.59
   8  -1   0 1032.50  148.69
  -7   1   0  185.28   28.80
  -7   1   0  176.68   28.90
  -7   1   0  228.18   29.40
  -7   1   0  161.48   28.90
   7  -1   0  216.48   29.30
   7  -1   0  199.58   28.80
   7  -1   0  255.47   29.50
   7  -1   0  173.68   28.70
  -6   1   0  369.16   57.19
  -6   1   0  363.16   57.29
  -6   1   0  372.16   57.29
  -6   1   0  423.36   57.49
   6  -1   0  429.06   57.19
   6  -1   0  419.76   57.49
   6  -1   0  395.76   57.19
   6  -1   0  400.76   57.49
  -5   1   0 1279.27  184.88
  -5   1   0 1279.17  184.88
  -5   1   0 1222.28  184.78
  -5   1   0 1343.17  184.78
   5  -1   0 1303.07  184.88
   5  -1   0 1368.36  184.78
   5  -1   0 1169.38  184.78
   5  -1   0 1339.67  184.78
  -4   1   0  521.95   71.89
  -4   1   0  485.85   71.79
   4  -1   0  485.45   71.89
   4  -1   0  501.75   71.99
  -3   1   0 4825.62  717.53
  -3   1   0 5082.39  717.63
  -3   1   0 5032.60  717.53
  -3   1   0 4925.61  717.63
   3  -1   0 5189.88  717.63
   3  -1   0 5388.56  717.53
   3  -1   0 4836.62  717.53
   3  -1   0 4818.32  717.63
  -2   1   0  627.24   84.99
  -2   1   0  581.14   85.09
  -2   1   0  592.54   84.99
  -2   1   0  550.44   85.09
   2  -1   0  663.73   85.09
   2  -1   0  530.15   84.99
   2  -1   0  596.14   85.09
   2  -1   0  603.44   84.99
  -1   1   0 1007.00  159.48
  -1   1   0 1171.28  159.48
  -1   1   0 1127.09  159.48
   1  -1   0 1135.69  159.48
   1  -1   0 1103.09  159.48
   1  -1   0 1089.39  159.48
   1  -1   0 1164.78  159.48
   1   1   0 1004.30  156.78
   1   1   0 1182.78  156.78
   1   1   0 1143.09  156.78
   1   1   0 1010.30  156.78
  -1  -1   0 1047.10  156.78
  -1  -1   0 1195.88  156.78
  -1  -1   0 1131.89  156.78
  -1  -1   0 1047.70  156.78
   2   1   0  602.84   89.19
   2   1   0  665.63   89.29
   2   1   0  609.54   89.19
   2   1   0  608.74   89.29
  -2  -1   0  709.83   89.29
  -2  -1   0  622.34   89.19
  -2  -1   0  584.14   89.19
  -2  -1   0  584.54   89.19
   3   1   0 4986.20  712.43
   3   1   0 4920.11  712.43
   3   1   0 4581.44  712.43
   3   1   0 5332.27  712.43
  -3  -1   0 4861.51  712.43
  -3  -1   0 4938.21  712.43
  -3  -1   0 4951.40  712.43
  -3  -1   0 5248.17  712.43
   4   1   0  399.16   58.49
   4   1   0  414.66   58.49
  -4  -1   0  394.76   58.29
  -4  -1   0  408.86   58.29
   5   1   0 1251.17  191.28
   5   1   0 1367.36  191.48
   5   1   0 1406.26  191.38
   5   1   0 1264.97  191.38
  -5  -1   0 1262.57  191.38
  -5  -1   0 1373.16  191.38
  -5  -1   0 1348.27  191.38
  -5  -1   0 1405.06  191.48
   6   1   0  394.76   56.59
   6   1   0  369.86   56.79
   6   1   0  387.16   56.89
   6   1   0  361.66   56.59
  -6  -1   0  376.36   56.69
  -6  -1   0  360.36   56.59
  -6  -1   0  481.95   56.89
  -6  -1   0  423.16   56.79
   7   1   0  185.38   28.60
   7   1   0  209.58   29.00
   7   1   0  182.68   28.60
   7   1   0  229.18   29.10
  -7  -1   0  181.38   28.60
  -7  -1   0  190.98   28.70
  -7  -1   0  175.98   28.80
  -7  -1   0  198.18   28.70
   8   1   0  911.01  148.69
   8   1   0 1079.59  148.79
   8   1   0 1038.70  148.79
   8   1   0 1025.30  148.69
  -8  -1   0 1118.99  148.79
  -8  -1   0 1038.00  148.79
  -8  -1   0 1049.89  148.69
   9   1   0   30.10    6.90
   9   1   0    8.50    6.20
   9   1   0   18.50    7.20
   9   1   0   11.70    6.70
  -9  -1   0   22.00    7.30
  -9  -1   0   25.30    6.60
  -9  -1   0    6.70   10.50
  -9  -1   0   25.20    6.90
  10   1   0   46.80    8.90
  10   1   0   37.10    8.00
  10   1   0   25.20    8.70
  10   1   0   27.40    7.90
 -10  -1   0   36.40    8.90
 -10  -1   0   23.00    8.20
 -10  -1   0   26.00    8.80
 -10  -1   0   48.60    8.80
  11   1   0  113.59   17.00
  11   1   0  102.89   16.20
  11   1   0  128.89   17.20
  11   1   0   75.99   15.90
 -11  -1   0   70.29   16.60
 -11  -1   0  108.89   16.80
 -11  -1   0  111.79   17.00
 -11  -1   0   98.39   16.50
  12   1   0  410.26   63.09
  12   1   0  442.16   63.19
 -12  -1   0  455.05   63.59
  13   1   0   36.30    8.70
  13   1   0   32.20   10.10
  13   1   0   37.00    8.90
  13   1   0   34.00   10.30
 -13  -1   0   56.49   10.20
 -13  -1   0   25.50    9.70
 -13  -1   0   39.40   10.90
 -13  -1   0   19.50    9.40
  14   1   0  267.17   33.50
  14   1   0  153.78   31.80
  14   1   0  241.18   32.50
  14   1   0  233.68   32.90
 -14  -1   0  203.58   32.60
 -14  -1   0  210.58   32.50
 -14  -1   0  224.08   32.60
 -14  -1   0  217.48   32.90
  15   1   0   35.20   10.10
  15   1   0   41.60   10.10
  15   1   0   70.49   11.90
  15   1   0   47.20   11.50
 -15  -1   0   50.29   11.70
 -15  -1   0   37.00   10.90
 -15  -1   0   29.60   10.70
  16   1   0   -9.50    8.80
  16   1   0    7.70    8.80
  16   1   0    0.60    7.50
 -16  -1   0   -3.60    9.70
 -16  -1   0   -6.10    9.50
 -16  -1   0  -14.30    8.70
 -16  -1   0  -11.40    9.30
 -16   2   0   12.70    9.70
 -16   2   0    1.50    8.30
 -16   2   0   -2.80    9.30
 -16   2   0   -6.50    9.20
  16  -2   0   -9.40    9.20
  16  -2   0   10.70    7.40
  16  -2   0    9.00   11.10
 -15   2   0   33.20    9.80
 -15   2   0   44.80   10.50
 -15   2   0   19.40   10.20
 -15   2   0   21.30   10.40
  15  -2   0   59.29   11.40
  15  -2   0   28.20    9.50
  15  -2   0   39.80    9.50
  15  -2   0   40.10   12.30
 -14   2   0   -1.70    8.10
 -14   2   0   -4.00    7.60
 -14   2   0    6.00    8.50
 -14   2   0   -8.80    7.80
  14  -2   0   -1.40    6.70
  14  -2   0    7.10    8.20
  14  -2   0    0.10    9.00
  14  -2   0   -0.90    6.60
 -13   2   0   42.00    9.60
 -13   2   0   46.70   10.40
 -13   2   0   22.90    9.50
 -13   2   0   19.80    9.00
  13  -2   0   26.40    9.60
  13  -2   0   53.29   10.20
  13  -2   0   24.60    8.00
  13  -2   0   23.40    7.90
 -12   2   0   -8.60    7.20
 -12   2   0   16.70    7.90
  12  -2   0    2.60    6.10
 -11   2   0  161.88   21.50
 -11   2   0  141.09   21.00
 -11   2   0  133.59   21.20
 -11   2   0  138.39   21.00
  11  -2   0  130.89   20.40
  11  -2   0  108.19   20.20
  11  -2   0  139.69   21.30
  11  -2   0  106.29   20.60
 -10   2   0  294.77   50.19
 -10   2   0  376.06   50.39
 -10   2   0  333.27   50.39
 -10   2   0  318.87   50.19
  10  -2   0  330.17   50.29
  10  -2   0  366.96   50.09
  10  -2   0  375.26   49.99
  -9   2   0 1336.17  203.98
  -9   2   0 1486.05  204.08
  -9   2   0 1484.65  204.08
  -9   2   0 1365.56  203.98
   9  -2   0 1543.65  203.98
   9  -2   0 1404.96  203.98
   9  -2   0 1330.37  203.98
  -8   2   0   54.89    9.70
  -8   2   0   38.10    9.20
  -8   2   0   57.89   10.10
  -8   2   0   69.39    9.60
   8  -2   0   47.90    9.10
   8  -2   0   42.80    8.90
   8  -2   0   36.00    9.40
  -7   2   0  766.72  113.89
  -7   2   0  808.62  113.99
  -7   2   0  736.83  113.79
  -7   2   0  830.32  113.99
   7  -2   0  828.82  113.89
   7  -2   0  763.52  113.99
   7  -2   0  811.72  113.89
  -6   2   0  375.56   53.09
  -6   2   0  372.66   53.29
  -6   2   0  330.77   53.09
  -6   2   0  378.66   53.29
   6  -2   0  356.16   53.29
   6  -2   0  359.66   53.29
   6  -2   0  373.56   52.99
   6  -2   0  381.76   53.09
  -5   2   0  167.88   26.30
  -5   2   0  188.98   26.50
  -5   2   0  189.78   26.40
  -5   2   0  197.88   26.20
   5  -2   0  149.29   25.90
   5  -2   0  174.98   26.30
   5  -2   0  185.78   26.40
   5  -2   0  164.78   26.00
  -4   2   0  335.37   52.39
  -4   2   0  383.76   52.39
   4  -2   0  339.77   52.49
   4  -2   0  392.96   52.49
  -3   2   0 2916.51  412.66
  -3   2   0 2700.33  412.66
  -3   2   0 2863.81  412.66
  -3   2   0 2959.90  412.66
   3  -2   0 2943.31  412.66
   3  -2   0 2895.51  412.66
   3  -2   0 2895.41  412.66
  -2   2   0  140.89   20.70
  -2   2   0  139.89   20.70
  -2   2   0  138.49   20.60
  -2   2   0  143.49   20.70
   2  -2   0  150.68   20.70
   2  -2   0  143.49   20.60
   2  -2   0  124.09   20.80
  -1   2   0  771.22  108.59
  -1   2   0  747.33  108.59
   1  -2   0  756.82  108.59
   1  -2   0  755.42  108.49
   1   2   0  759.92  108.79
   1   2   0  831.52  108.89
  -1  -2   0  764.02  108.79
  -1  -2   0  684.93  108.79
   2   2   0  151.58   21.20
   2   2   0  130.49   21.20
   2   2   0  131.99   21.50
   2   2   0  167.18   21.30
  -2  -2   0  147.79   21.20
  -2  -2   0  145.79   21.30
  -2  -2   0  139.19   21.10
   3   2   0 2549.65  413.66
   3   2   0 2764.02  413.76
   3   2   0 3079.49  413.66
   3   2   0 2979.90  413.66
  -3  -2   0 3090.69  413.66
  -3  -2   0 2871.11  413.76
  -3  -2   0 2888.51  413.66
   4   2   0  395.36   53.89
   4   2   0  359.96   53.79
  -4  -2   0  382.46   53.69
  -4  -2   0  353.26   53.59
   5   2   0  204.88   27.70
   5   2   0  217.28   28.00
   5   2   0  186.68   27.60
   5   2   0  171.08   27.50
  -5  -2   0  187.98   27.70
  -5  -2   0  194.58   27.90
  -5  -2   0  157.28   27.50
  -5  -2   0  181.18   27.50
   6   2   0  361.66   51.79
   6   2   0  334.67   51.99
   6   2   0  326.27   51.89
   6   2   0  341.37   51.79
  -6  -2   0  343.67   51.79
  -6  -2   0  390.66   52.09
  -6  -2   0  350.16   51.89
  -6  -2   0  435.76   52.39
   7   2   0  861.11  119.89
   7   2   0  818.52  120.09
   7   2   0  873.01  119.99
   7   2   0  797.02  120.09
  -7  -2   0  884.51  120.09
  -7  -2   0  882.11  120.09
  -7  -2   0  732.63  119.89
   8   2   0   55.09    9.70
   8   2   0   51.89    9.90
   8   2   0   40.80    9.90
   8   2   0   60.09    9.70
  -8  -2   0   50.49    9.80
  -8  -2   0   46.10   10.40
  -8  -2   0   54.39   10.10
   9   2   0 1412.66  206.88
   9   2   0 1440.16  206.68
   9   2   0 1399.66  206.78
   9   2   0 1440.36  206.68
  -9  -2   0 1327.47  206.68
  -9  -2   0 1522.25  206.88
  -9  -2   0 1557.84  206.98
  10   2   0  380.86   51.79
  10   2   0  329.47   51.49
  10   2   0  371.36   51.29
  10   2   0  372.36   51.39
 -10  -2   0  323.77   51.69
 -10  -2   0  367.46   51.59
 -10  -2   0  326.47   51.39
 -10  -2   0  325.07   52.19
  11   2   0  130.89   21.30
  11   2   0  159.28   22.00
  11   2   0  136.89   21.30
  11   2   0  137.59   21.80
 -11  -2   0  163.28   22.30
 -11  -2   0  138.09   22.00
 -11  -2   0  148.79   22.00
 -11  -2   0  101.19   21.10
  12   2   0    0.70    6.00
  12   2   0    9.60    6.60
 -12  -2   0   -3.00    7.70
  13   2   0   28.00    8.40
  13   2   0   28.10   10.30
  13   2   0   28.20    8.40
  13   2   0   45.20   10.30
 -13  -2   0   30.60   10.00
 -13  -2   0   43.20   10.10
  14   2   0    5.00    8.50
  14   2   0   10.10    7.10
  14   2   0    1.90    6.70
  14   2   0   16.00    9.00
 -14  -2   0   -5.10    8.20
 -14  -2   0   -1.40    8.90
  15   2   0   55.79   11.50
  15   2   0   34.50    9.80
  15   2   0   29.80    9.60
  15   2   0   43.50   11.40
 -15  -2   0   51.89   11.30
 -15  -2   0   34.70   11.90
  16   2   0    9.60    9.70
  16   2   0   -0.10    7.40
  16   2   0   12.90    7.90
  16   2   0   19.10    9.70
 -16  -2   0    4.10    9.70
 -16  -2   0  -11.70    8.70
 -16   3   0   17.90    9.40
 -16   3   0   12.50    8.80
 -16   3   0    4.90    9.80
 -16   3   0    8.10    9.40
  16  -3   0    8.20    8.30
  16  -3   0   18.50    9.00
  16  -3   0    8.70    8.20
  16  -3   0   25.60   10.30
 -15   3   0   44.40   14.10
 -15   3   0   62.39   14.20
 -15   3   0   95.09   14.60
 -15   3   0   54.89   14.10
  15  -3   0   83.19   15.10
  15  -3   0   87.69   13.90
  15  -3   0   62.19   13.40
  15  -3   0  103.59   15.60
 -14   3   0   -4.00    8.90
 -14   3   0    4.40    8.30
 -14   3   0   -2.90    7.90
 -14   3   0   -0.50    8.40
  14  -3   0   -4.90    9.00
  14  -3   0    9.60    7.10
  14  -3   0    4.40    7.50
  14  -3   0   -5.20    8.30
 -13   3   0  135.59   21.40
 -13   3   0  129.99   21.20
 -13   3   0  105.69   21.40
 -13   3   0   93.69   21.10
  13  -3   0  115.69   20.60
  13  -3   0  157.28   21.90
  13  -3   0  176.68   22.40
  13  -3   0  155.18   21.20
 -12   3   0  174.48   31.20
 -12   3   0  189.78   31.20
  12  -3   0  249.88   31.10
 -11   3   0   -9.10    6.80
 -11   3   0   -6.80    6.90
 -11   3   0    2.80    7.10
 -11   3   0  -10.70    6.80
  11  -3   0    9.00    7.80
  11  -3   0   11.60    7.40
  11  -3   0    4.80    5.90
  11  -3   0   -2.40    5.80
 -10   3   0    8.20    7.10
 -10   3   0   18.40    7.70
 -10   3   0    8.90    6.90
 -10   3   0   18.30    7.20
  10  -3   0   12.70    7.30
  10  -3   0   -0.90    7.00
  10  -3   0   17.00    6.40
  10  -3   0   18.50    6.10
  -9   3   0   25.30    8.60
  -9   3   0   30.90    8.40
  -9   3   0   33.90    7.90
  -9   3   0   31.70    8.10
   9  -3   0   49.90    8.70
   9  -3   0   34.10    7.80
   9  -3   0   33.60    8.20
   9  -3   0   27.60    7.20
  -8   3   0   21.10    6.10
  -8   3   0   13.90    6.30
  -8   3   0   17.30    6.60
  -8   3   0   15.10    6.70
   8  -3   0   20.30    6.60
   8  -3   0   15.80    5.80
   8  -3   0   12.90    5.30
   8  -3   0   13.00    6.40
  -7   3   0  302.77   48.90
  -7   3   0  350.86   49.20
  -7   3   0  306.77   48.90
  -7   3   0  330.47   49.10
   7  -3   0  341.47   49.10
   7  -3   0  387.56   48.90
   7  -3   0  313.07   49.00
   7  -3   0  355.46   48.90
  -6   3   0  223.78   30.50
  -6   3   0  214.78   30.50
  -6   3   0  200.58   30.30
  -6   3   0  184.58   30.10
   6  -3   0  217.58   30.10
   6  -3   0  203.88   30.40
   6  -3   0  195.88   30.40
   6  -3   0  196.88   30.00
  -5   3   0  147.39   19.80
  -5   3   0  108.99   19.40
  -5   3   0  101.19   19.60
   5  -3   0  139.79   19.40
   5  -3   0  119.09   19.70
   5  -3   0  135.69   19.80
   5  -3   0  155.78   19.60
  -4   3   0 3286.97  451.65
  -4   3   0 2819.52  451.65
   4  -3   0 3379.16  451.75
   4  -3   0 3104.09  451.75
   4  -3   0 3183.18  451.65
  -3   3   0 2393.06  375.86
  -3   3   0 2489.65  375.86
  -3   3   0 2645.54  375.86
  -3   3   0 2821.12  375.86
   3  -3   0 2710.33  375.86
   3  -3   0 2699.83  375.86
   3  -3   0 2826.32  375.86
   3  -3   0 2408.36  375.86
  -2   3   0 2043.00  307.77
  -2   3   0 2098.09  307.77
  -2   3   0 2123.09  307.67
  -2   3   0 2095.69  307.77
   2  -3   0 2093.69  307.67
   2  -3   0 2244.08  307.77
   2  -3   0 2205.68  307.77
   2  -3   0 2290.17  307.67
  -1   3   0   59.59   10.10
   1  -3   0   80.09   10.20
   1   3   0   53.99    9.70
  -1  -3   0   75.89    9.70
   2   3   0 2221.58  305.67
   2   3   0 2170.48  305.67
   2   3   0 2104.29  305.67
   2   3   0 2007.10  305.67
  -2  -3   0 2259.27  305.67
  -2  -3   0 2027.80  305.67
  -2  -3   0 2110.09  305.67
  -2  -3   0 2178.18  305.57
   3   3   0 2831.02  396.06
   3   3   0 2581.24  395.96
   3   3   0 2931.31  395.96
   3   3   0 2664.33  395.96
  -3  -3   0 2780.62  395.96
  -3  -3   0 2800.52  396.06
  -3  -3   0 2707.93  395.96
  -3  -3   0 2833.32  396.06
   4   3   0 3464.15  492.65
   4   3   0 3311.17  492.65
  -4  -3   0 3484.05  492.65
  -4  -3   0 3489.15  492.55
  -4  -3   0 3451.05  492.65
   5   3   0  159.78   21.20
   5   3   0  121.69   21.10
   5   3   0  131.99   21.20
  -5  -3   0  157.98   21.50
  -5  -3   0  139.19   21.20
  -5  -3   0  149.69   21.70
  -5  -3   0  130.29   21.20
   6   3   0  203.78   30.90
   6   3   0  216.78   31.10
   6   3   0  191.08   30.70
   6   3   0  222.38   30.70
  -6  -3   0  213.78   30.80
  -6  -3   0  192.68   30.70
  -6  -3   0  198.28   30.70
  -6  -3   0  228.88   30.90
   7   3   0  326.87   50.79
   7   3   0  389.66   50.79
   7   3   0  340.97   50.99
   7   3   0  334.97   50.99
  -7  -3   0  348.47   50.89
  -7  -3   0  380.46   51.09
  -7  -3   0  367.76   50.89
  -7  -3   0  313.97   50.79
   8   3   0   12.30    5.70
   8   3   0   14.30    6.10
   8   3   0   25.40    6.60
   8   3   0   22.20    6.90
  -8  -3   0   12.30    6.20
  -8  -3   0   14.00    6.90
  -8  -3   0   16.50    6.80
  -8  -3   0   12.70    6.40
   9   3   0   35.90    7.70
   9   3   0   34.10    8.80
   9   3   0   32.00    8.30
   9   3   0   27.10    7.40
  -9  -3   0   23.20    8.00
  -9  -3   0   27.80    8.70
  -9  -3   0   45.50    8.30
  -9  -3   0   43.00    8.60
  10   3   0   16.30    7.30
  10   3   0    1.00    6.30
  10   3   0   19.10    6.10
  10   3   0   11.00    6.70
 -10  -3   0   -2.10    6.50
 -10  -3   0    4.20    7.30
 -10  -3   0    5.60    6.50
 -10  -3   0   16.00    6.90
  11   3   0    7.80    6.20
  11   3   0   -5.90    6.50
  11   3   0   11.50    7.60
  11   3   0   -3.50    6.50
 -11  -3   0   -7.30    6.80
 -11  -3   0    3.80    7.90
 -11  -3   0    9.00    7.00
 -11  -3   0   -0.30    6.70
  12   3   0  183.48   27.50
  12   3   0  185.08   27.60
 -12  -3   0  214.28   28.50
 -12  -3   0  179.98   29.00
 -12  -3   0  140.09   28.10
  13   3   0   98.49   19.30
  13   3   0   96.79   19.40
  13   3   0  201.38   21.70
  13   3   0  134.79   20.70
 -13  -3   0  141.79   20.50
 -13  -3   0  112.19   20.10
 -13  -3   0  122.39   20.40
 -13  -3   0  126.19   20.30
  14   3   0   -7.10    8.20
  14   3   0    1.80    7.00
  14   3   0    9.00    8.40
  14   3   0    3.40    7.30
 -14  -3   0    2.10    8.10
 -14  -3   0    6.40    8.10
 -14  -3   0   -8.50    8.30
 -14  -3   0  -13.10    8.50
  15   3   0   66.59   13.30
  15   3   0   62.49   13.10
  15   3   0   82.59   14.70
  15   3   0   72.29   14.50
 -15  -3   0   74.19   14.50
 -15  -3   0   78.69   13.90
 -15  -3   0   61.39   14.50
 -15  -3   0   64.59   13.80
  16   3   0   18.00    8.30
  16   3   0   17.40    8.80
  16   3   0    8.80   10.00
  16   3   0   17.60   10.30
 -16  -3   0   27.10    9.90
 -16  -3   0    9.40   10.70
 -16  -3   0   11.40    9.50
 -16  -3   0   27.80   10.00
 -16   4   0   83.69   17.00
 -16   4   0   87.19   16.30
 -16   4   0  108.59   16.50
 -16   4   0   52.29   16.00
  16  -4   0  126.09   17.90
  16  -4   0  111.09   16.90
  16  -4   0  104.29   16.10
  16  -4   0   63.09   15.60
 -15   4   0   62.59   12.90
 -15   4   0   45.00   12.40
 -15   4   0   52.29   12.20
 -15   4   0   42.60   11.90
  15  -4   0   44.30   11.40
  15  -4   0   67.29   13.20
  15  -4   0   55.29   11.50
  15  -4   0   61.19   12.20
 -14   4   0   22.90    8.70
 -14   4   0   28.10    9.10
 -14   4   0   12.00    9.40
 -14   4   0    9.30    9.70
  14  -4   0   18.20    9.80
  14  -4   0   21.80    8.00
  14  -4   0    8.00    9.40
  14  -4   0   17.20    7.40
 -13   4   0   57.19   11.40
 -13   4   0   37.10   11.60
 -13   4   0   42.10   11.00
 -13   4   0   40.70   11.20
  13  -4   0   43.60   10.10
  13  -4   0   58.89   11.80
  13  -4   0   41.80   11.30
  13  -4   0   61.79   10.70
 -12   4   0   81.89   15.70
 -12   4   0   84.89   15.30
  12  -4   0   84.99   14.70
  12  -4   0   77.29   15.60
  12  -4   0  100.19   15.00
 -11   4   0  564.44   81.39
 -11   4   0  582.24   81.59
 -11   4   0  566.24   81.49
  11  -4   0  563.24   81.59
  11  -4   0  588.24   81.29
  11  -4   0  553.44   81.19
  11  -4   0  512.35   81.39
 -10   4   0    6.30    7.30
 -10   4   0   10.00    6.40
 -10   4   0    0.10    6.60
 -10   4   0   -5.80    6.80
  10  -4   0    3.90    6.90
  10  -4   0    8.10    7.30
  10  -4   0   -9.50    5.40
  10  -4   0    3.10    5.60
  -9   4   0   95.49   15.50
  -9   4   0   83.59   15.70
  -9   4   0   83.89   15.50
  -9   4   0  115.29   15.70
   9  -4   0   75.59   15.50
   9  -4   0   94.69   15.20
   9  -4   0   75.09   15.40
   9  -4   0  128.39   15.60
  -8   4   0  174.28   26.10
  -8   4   0  188.48   26.20
  -8   4   0  183.08   26.40
  -8   4   0  178.58   26.40
   8  -4   0  169.78   26.20
   8  -4   0  142.79   26.00
   8  -4   0  184.18   25.90
   8  -4   0  159.18   25.90
  -7   4   0    7.40    6.00
  -7   4   0   15.40    6.00
  -7   4   0   16.30    6.00
  -7   4   0   12.10    6.20
   7  -4   0   12.50    5.00
   7  -4   0   11.70    6.00
   7  -4   0   14.70    5.10
   7  -4   0   -3.30    5.50
  -6   4   0    8.80    5.70
  -6   4   0    6.00    5.20
  -6   4   0  -10.60    4.80
  -6   4   0   15.40    5.50
   6  -4   0    3.80    5.00
   6  -4   0   -0.50    5.10
   6  -4   0   -8.70    4.10
   6  -4   0   -5.20    4.10
  -5   4   0  161.98   21.30
  -5   4   0  159.38   21.40
  -5   4   0  144.19   21.30
   5  -4   0  132.09   21.00
   5  -4   0  112.99   21.10
  -4   4   0 1467.45  205.58
  -4   4   0 1463.75  205.58
   4  -4   0 1335.37  205.68
   4  -4   0 1448.66  205.58
   4  -4   0 1454.65  205.58
  -3   4   0   14.80    4.10
  -3   4   0    6.30    4.40
  -3   4   0   -0.20    3.70
  -3   4   0    3.80    3.90
   3  -4   0    2.80    3.60
   3  -4   0    8.50    3.50
   3  -4   0    9.80    4.20
   3  -4   0    5.40    3.70
  -2   4   0  102.49   17.10
  -2   4   0  111.49   17.10
  -2   4   0  110.19   17.00
  -2   4   0  139.39   17.30
   2  -4   0  118.29   17.30
   2  -4   0  119.79   17.10
   2   4   0  112.99   17.60
   2   4   0  123.99   17.90
   2   4   0  119.29   17.90
   2   4   0  122.89   17.80
  -2  -4   0  125.59   18.00
  -2  -4   0  120.39   17.80
   3   4   0    4.40    4.40
   3   4   0    3.70    3.70
   3   4   0    8.70    3.60
   3   4   0   -0.10    3.80
  -3  -4   0    3.20    3.80
  -3  -4   0   -2.20    4.00
  -3  -4   0    0.00    3.30
  -3  -4   0    4.60    4.30
   4   4   0 1431.26  215.08
   4   4   0 1592.34  215.08
  -4  -4   0 1504.65  214.98
  -4  -4   0 1503.25  215.08
  -4  -4   0 1475.05  214.98
   5   4   0  124.19   21.60
   5   4   0  189.28   22.00
   5   4   0  144.39   21.90
  -5  -4   0  133.09   21.80
  -5  -4   0  151.08   22.00
   6   4   0    1.90    4.50
   6   4   0   -0.20    4.80
   6   4   0   -2.40    5.60
   6   4   0   -1.20    4.60
  -6  -4   0   -0.50    4.50
  -6  -4   0    1.30    5.20
  -6  -4   0   -1.10    4.60
  -6  -4   0    6.70    5.70
   7   4   0   15.30    5.70
   7   4   0   -2.10    6.10
   7   4   0    8.00    5.40
   7   4   0   22.20    5.70
  -7  -4   0   13.40    5.40
  -7  -4   0    6.00    6.30
  -7  -4   0    4.90    5.50
  -7  -4   0   12.80    6.10
   8   4   0  163.58   25.10
   8   4   0  192.08   25.60
   8   4   0  204.48   25.70
   8   4   0  151.98   25.00
  -8  -4   0  175.28   25.50
  -8  -4   0  154.18   25.30
  -8  -4   0  155.48   25.10
  -8  -4   0  153.28   25.10
   9   4   0  107.79   16.50
   9   4   0  106.79   16.00
   9   4   0  107.79   16.10
   9   4   0  101.49   16.60
  -9  -4   0   72.59   15.90
  -9  -4   0  106.89   16.50
  -9  -4   0  120.29   16.90
  -9  -4   0   83.39   15.90
  10   4   0    3.90    6.50
  10   4   0    1.20    5.70
  10   4   0    7.80    7.50
  10   4   0    6.20    6.00
 -10  -4   0   10.30    7.80
 -10  -4   0   -2.60    6.30
 -10  -4   0   -1.70    6.40
 -10  -4   0   12.50    6.80
  11   4   0  604.34   80.19
  11   4   0  496.65   79.69
  11   4   0  524.35   79.99
 -11  -4   0  525.95   79.79
 -11  -4   0  627.94   80.19
 -11  -4   0  533.45   79.79
 -11  -4   0  569.44   79.99
  12   4   0   53.59   14.00
  12   4   0   93.99   14.80
 -12  -4   0   75.39   14.50
 -12  -4   0  110.89   15.50
 -12  -4   0   99.29   15.70
  13   4   0   79.89   12.70
  13   4   0   65.99   12.30
  13   4   0   41.60   11.10
  13   4   0   57.39   11.40
 -13  -4   0   35.60   12.30
 -13  -4   0   52.79   12.00
 -13  -4   0   58.99   11.90
 -13  -4   0   52.89   11.80
  14   4   0    5.20    7.80
  14   4   0   23.40    9.50
  14   4   0   17.80    9.10
  14   4   0   19.00    7.90
 -14  -4   0   13.60   10.30
 -14  -4   0   25.90    8.80
 -14  -4   0   17.60    9.30
 -14  -4   0   21.40    9.00
  15   4   0   38.60   12.00
  15   4   0   66.79   13.30
  15   4   0   71.89   13.30
  15   4   0   62.59   11.60
 -15  -4   0   69.09   13.30
 -15  -4   0   75.29   12.90
 -15  -4   0   47.50   13.40
 -15  -4   0   32.90   12.50
  16   4   0  149.69   18.70
  16   4   0  104.39   17.80
  16   4   0   92.99   16.10
  16   4   0   59.79   16.20
 -16  -4   0  117.79   17.50
 -16  -4   0  118.69   17.20
 -16  -4   0   43.30   17.20
 -16  -4   0   91.89   17.10
 -15   5   0   25.60    9.50
 -15   5   0   15.90   10.00
 -15   5   0   24.50    9.10
 -15   5   0   33.80   10.10
  15  -5   0   25.10    9.40
  15  -5   0   27.00   10.70
  15  -5   0   26.60    8.10
  15  -5   0    2.20    8.50
 -14   5   0  127.59   26.20
 -14   5   0  159.38   26.00
 -14   5   0  168.18   26.80
 -14   5   0  117.29   25.80
  14  -5   0  195.98   26.80
  14  -5   0  203.18   26.30
  14  -5   0  176.68   25.80
  14  -5   0  201.68   26.90
 -13   5   0    8.50    7.80
 -13   5   0    2.20    8.00
 -13   5   0    3.20    8.70
 -13   5   0    9.80    7.60
  13  -5   0    5.40    8.40
  13  -5   0   -8.40    8.20
  13  -5   0  -10.00    6.20
 -12   5   0  184.88   28.10
 -12   5   0  159.88   27.70
  12  -5   0  200.58   27.50
  12  -5   0  199.98   27.80
  12  -5   0  155.28   27.80
 -11   5   0  174.08   28.00
 -11   5   0  188.08   28.50
 -11   5   0  201.78   28.40
  11  -5   0  168.98   28.20
  11  -5   0  175.68   27.90
  11  -5   0  194.98   27.90
  11  -5   0  189.38   28.50
 -10   5   0  364.26   54.59
 -10   5   0  390.86   54.79
 -10   5   0  393.76   54.89
 -10   5   0  368.86   54.59
  10  -5   0  372.96   54.69
  10  -5   0  358.66   54.79
  10  -5   0  371.96   54.39
  10  -5   0  367.56   54.29
  -9   5   0  125.89   19.40
  -9   5   0  139.59   20.00
  -9   5   0  133.69   19.50
  -9   5   0  116.99   19.40
   9  -5   0  110.39   19.30
   9  -5   0  110.89   19.60
   9  -5   0  118.99   19.00
   9  -5   0  123.19   19.00
  -8   5   0 1715.83  238.08
  -8   5   0 1696.43  238.08
  -8   5   0 1597.44  237.98
  -8   5   0 1557.64  237.98
   8  -5   0 1695.53  237.98
   8  -5   0 1768.22  237.88
   8  -5   0 1640.94  237.98
   8  -5   0 1599.64  238.08
  -7   5   0  169.18   27.90
  -7   5   0  222.38   28.10
  -7   5   0  209.48   28.20
  -7   5   0  176.08   27.80
   7  -5   0  187.98   27.60
   7  -5   0  180.78   28.00
   7  -5   0  167.98   27.80
  -6   5   0 3005.00  410.56
  -6   5   0 2954.50  410.56
  -6   5   0 2873.71  410.56
  -6   5   0 2872.01  410.46
   6  -5   0 2813.22  410.46
   6  -5   0 2995.70  410.46
   6  -5   0 2690.33  410.46
   6  -5   0 2724.53  410.56
  -5   5   0  452.65   66.49
  -5   5   0  480.45   66.59
  -5   5   0  450.05   66.59
   5  -5   0  458.35   66.39
   5  -5   0  467.75   66.59
  -4   5   0  360.16   52.19
  -4   5   0  367.26   52.19
   4  -5   0  363.86   52.19
   4  -5   0  345.57   52.29
   4  -5   0  367.96   52.09
  -3   5   0  864.31  142.39
  -3   5   0 1051.79  142.39
  -3   5   0 1064.19  142.39
  -3   5   0  995.20  142.49
   3  -5   0  983.80  142.49
   3  -5   0 1009.30  142.39
  -2   5   0 1113.69  159.88
  -2   5   0 1125.49  159.98
   2  -5   0 1131.29  159.98
   2  -5   0 1095.89  159.88
   2   5   0 1121.39  156.28
   2   5   0 1066.29  156.18
  -2  -5   0 1091.99  156.18
  -2  -5   0 1082.79  156.28
   3   5   0  921.71  136.09
   3   5   0 1015.00  135.99
   3   5   0  945.31  135.99
   3   5   0  929.61  136.09
  -3  -5   0  869.71  136.09
  -3  -5   0 1007.70  135.99
   4   5   0  357.96   54.99
   4   5   0  396.16   54.89
  -4  -5   0  384.86   54.69
  -4  -5   0  381.76   54.79
  -4  -5   0  375.76   54.89
   5   5   0  544.75   71.69
   5   5   0  522.95   71.79
   5   5   0  474.35   71.59
  -5  -5   0  467.95   71.59
  -5  -5   0  482.35   71.69
   6   5   0 2775.12  419.46
   6   5   0 3091.39  419.46
   6   5   0 3004.80  419.46
   6   5   0 2930.51  419.46
  -6  -5   0 2989.40  419.46
  -6  -5   0 2827.72  419.46
  -6  -5   0 2840.42  419.36
  -6  -5   0 2968.70  419.46
   7   5   0  209.98   27.80
   7   5   0  167.18   27.40
   7   5   0  170.88   27.30
   7   5   0  207.18   27.40
  -7  -5   0  205.88   27.70
  -7  -5   0  176.98   27.10
  -7  -5   0  140.99   27.20
  -7  -5   0  200.18   27.40
   8   5   0 1733.23  253.27
   8   5   0 1718.73  253.27
   8   5   0 1858.21  253.27
   8   5   0 1702.23  253.17
  -8  -5   0 1672.63  253.17
  -8  -5   0 1848.12  253.27
  -8  -5   0 1874.71  253.37
  -8  -5   0 1722.93  253.27
   9   5   0  116.29   17.70
   9   5   0  111.59   17.60
   9   5   0  105.19   18.00
   9   5   0   92.99   17.90
  -9  -5   0  102.99   17.60
  -9  -5   0  135.29   18.30
  -9  -5   0  113.79   18.40
  -9  -5   0  115.89   17.80
  10   5   0  341.17   53.89
  10   5   0  378.46   53.79
  10   5   0  404.06   54.19
  10   5   0  375.96   53.79
 -10  -5   0  342.37   53.79
 -10  -5   0  390.96   53.99
 -10  -5   0  345.37   53.79
 -10  -5   0  374.86   54.19
  11   5   0  176.68   28.00
  11   5   0  198.78   28.60
  11   5   0  168.08   28.40
 -11  -5   0  203.98   28.60
 -11  -5   0  165.38   27.80
 -11  -5   0  190.58   28.60
 -11  -5   0  196.08   28.30
  12   5   0  165.08   27.90
  12   5   0  206.98   28.10
 -12  -5   0  170.38   28.00
 -12  -5   0  184.88   28.30
 -12  -5   0  194.48   28.80
  13   5   0   -0.90    7.80
  13   5   0   -1.20    7.70
  13   5   0    9.30    8.40
  13   5   0    3.50    7.30
 -13  -5   0    2.40    8.00
 -13  -5   0   14.40    8.30
 -13  -5   0   15.70    8.30
  14   5   0  248.88   28.70
  14   5   0  169.78   27.10
  14   5   0  137.19   27.10
  14   5   0  186.88   27.90
 -14  -5   0  197.08   27.90
 -14  -5   0  140.29   27.90
 -14  -5   0  167.18   27.70
 -14  -5   0  195.98   27.80
  15   5   0   21.10    8.20
  15   5   0   12.60    8.40
  15   5   0   19.80    9.80
  15   5   0   14.00    9.50
 -15  -5   0   20.70    9.40
 -15  -5   0   27.90    9.90
 -15  -5   0    2.90   10.10
 -15  -5   0   26.90    9.30
 -15   6   0    1.90    9.70
 -15   6   0   -6.60    9.10
 -15   6   0   -2.00    8.00
 -15   6   0   -2.00    9.90
  15  -6   0   -6.50    7.30
  15  -6   0   23.30    8.80
  15  -6   0    7.50    9.50
  15  -6   0    3.70    7.50
 -14   6   0   21.00   10.30
 -14   6   0   23.20    9.60
 -14   6   0   23.90    9.40
 -14   6   0   22.30    9.10
  14  -6   0   28.10    8.70
  14  -6   0   45.00    9.60
  14  -6   0   25.90   10.20
  14  -6   0   24.40    8.60
 -13   6   0  225.98   42.20
 -13   6   0  310.87   42.50
 -13   6   0  306.17   42.80
 -13   6   0  243.98   42.40
  13  -6   0  275.07   42.10
  13  -6   0  328.37   43.00
  13  -6   0  324.37   42.80
 -12   6   0   26.80    9.60
 -12   6   0   30.00    9.40
  12  -6   0   11.40    7.20
  12  -6   0   26.80    9.00
  12  -6   0   19.30    7.70
 -11   6   0    5.10    6.90
 -11   6   0   -2.80    7.40
 -11   6   0   14.00    7.00
  11  -6   0  -14.40    5.80
  11  -6   0   15.90    7.50
  11  -6   0    4.70    6.10
  11  -6   0    1.10    7.60
 -10   6   0   94.39   14.60
 -10   6   0  104.39   14.90
 -10   6   0   68.49   13.90
 -10   6   0   93.09   14.40
  10  -6   0   78.09   13.70
  10  -6   0   71.99   14.30
  10  -6   0   62.09   14.10
  10  -6   0   86.09   13.90
  -9   6   0  322.67   48.70
  -9   6   0  315.67   48.70
  -9   6   0  326.87   48.90
  -9   6   0  322.87   48.60
   9  -6   0  349.27   48.80
   9  -6   0  336.97   48.40
   9  -6   0  333.27   48.70
   9  -6   0  339.87   48.30
  -8   6   0  608.54   87.49
  -8   6   0  584.74   87.49
  -8   6   0  603.74   87.39
  -8   6   0  630.94   87.39
   8  -6   0  625.54   87.29
   8  -6   0  638.64   87.29
   8  -6   0  584.64   87.49
   8  -6   0  560.34   87.39
  -7   6   0 1255.07  179.38
  -7   6   0 1117.19  179.28
  -7   6   0 1258.77  179.38
  -7   6   0 1275.67  179.28
   7  -6   0 1282.07  179.28
   7  -6   0 1228.88  179.38
   7  -6   0 1291.17  179.28
   7  -6   0 1284.37  179.18
  -6   6   0  729.13  107.59
  -6   6   0  747.43  107.69
  -6   6   0  729.93  107.59
  -6   6   0  774.12  107.59
   6  -6   0  841.42  107.59
   6  -6   0  701.83  107.59
   6  -6   0  731.53  107.49
   6  -6   0  727.33  107.49
  -5   6   0   26.10    6.10
  -5   6   0   18.80    5.70
  -5   6   0   23.70    5.70
   5  -6   0   14.00    5.20
   5  -6   0   18.70    5.10
   5  -6   0   14.80    4.90
   5  -6   0   29.10    6.10
  -4   6   0  141.49   22.00
  -4   6   0  156.88   22.10
   4  -6   0  146.79   22.20
  -3   6   0 1994.40  298.47
  -3   6   0 2120.19  298.47
  -3   6   0 2070.59  298.37
  -3   6   0 2166.08  298.47
   3  -6   0 2051.79  298.47
   3  -6   0 2106.69  298.47
  -2  -6   0  162.38   23.60
   3   6   0 2152.68  312.77
   3   6   0 2223.58  312.77
   3   6   0 2097.89  312.77
   3   6   0 2206.88  312.87
  -3  -6   0 2228.08  312.87
  -3  -6   0 2200.38  312.77
   4   6   0  147.89   22.80
   4   6   0  163.68   22.80
  -4  -6   0  146.99   22.60
   5   6   0   43.60    7.00
   5   6   0   32.60    6.60
   5   6   0   39.40    7.00
  -5  -6   0   32.70    6.30
  -5  -6   0   28.70    6.60
  -5  -6   0   31.60    6.90
  -5  -6   0   24.40    7.00
   6   6   0  728.63  109.39
   6   6   0  771.72  109.39
   6   6   0  774.52  109.59
   6   6   0  734.63  109.39
  -6  -6   0  781.22  109.39
  -6  -6   0  776.42  109.49
  -6  -6   0  760.92  109.29
   7   6   0 1248.98  189.08
   7   6   0 1267.07  188.98
   7   6   0 1233.78  189.08
   7   6   0 1404.16  189.08
  -7  -6   0 1367.16  189.08
  -7  -6   0 1362.06  188.98
  -7  -6   0 1304.77  189.08
  -7  -6   0 1349.96  188.98
   8   6   0  624.94   92.69
   8   6   0  689.33   92.49
   8   6   0  641.34   92.49
   8   6   0  635.54   92.39
  -8  -6   0  688.33   92.49
  -8  -6   0  579.84   92.39
  -8  -6   0  625.74   92.69
  -8  -6   0  645.84   92.39
   9   6   0  388.76   51.69
   9   6   0  340.67   51.69
   9   6   0  332.67   51.69
   9   6   0  369.06   51.49
  -9  -6   0  333.87   51.49
  -9  -6   0  336.87   51.59
  -9  -6   0  359.36   51.99
  -9  -6   0  363.06   51.79
  10   6   0   77.89   13.80
  10   6   0   81.79   14.30
  10   6   0   76.79   14.30
  10   6   0   89.69   14.00
 -10  -6   0   79.49   14.80
 -10  -6   0   88.29   14.10
 -10  -6   0   68.09   13.60
 -10  -6   0   79.69   14.00
  11   6   0   10.00    7.10
  11   6   0    4.10    8.10
  11   6   0   11.50    7.80
 -11  -6   0   24.30    7.60
 -11  -6   0   16.10    7.60
 -11  -6   0   -0.30    8.50
 -11  -6   0   11.60    7.30
  12   6   0    8.60    7.30
  12   6   0   10.70    7.60
 -12  -6   0   15.00    7.60
 -12  -6   0    6.40    8.80
 -12  -6   0   21.20    8.50
  13   6   0  312.67   46.60
  13   6   0  304.77   47.00
  13   6   0  313.57   46.90
 -13  -6   0  318.57   46.70
 -13  -6   0  318.97   46.90
  14   6   0   12.40    9.50
  14   6   0   38.90   10.00
  14   6   0   25.90    8.90
  14   6   0    5.90    8.20
 -14  -6   0   30.70    9.20
 -14  -6   0   14.50    9.10
 -14  -6   0   34.20    9.70
 -14  -6   0   21.50   10.50
  15   6   0    4.80    8.80
  15   6   0    6.70    9.70
  15   6   0   -3.70    7.90
  15   6   0   -1.10    8.10
 -15  -6   0   -6.00    8.60
 -15  -6   0    1.10    8.20
 -15  -6   0    2.90    8.90
 -15  -6   0    3.50    9.90
 -15   7   0   18.40    9.20
 -15   7   0   17.60   10.80
 -15   7   0   22.80   10.80
 -15   7   0   13.90    9.80
  15  -7   0   26.80    9.40
  15  -7   0   41.30    8.90
  15  -7   0   23.30   10.40
  15  -7   0   33.20    9.80
 -14   7   0   43.90   10.50
 -14   7   0   23.40   11.50
 -14   7   0   21.80    9.60
 -14   7   0   28.00   11.20
  14  -7   0   28.30   10.60
  14  -7   0   48.90    9.70
  14  -7   0   38.50    9.90
  14  -7   0   45.40   10.90
 -13   7   0   60.99   13.40
 -13   7   0   51.79   13.10
 -13   7   0   58.19   12.60
 -13   7   0   76.79   13.40
  13  -7   0   63.09   12.40
  13  -7   0   83.99   13.40
  13  -7   0   56.69   12.10
 -12   7   0   17.20    8.60
 -12   7   0   14.90    9.00
  12  -7   0   20.60    8.60
  12  -7   0   11.40    6.80
  12  -7   0   15.50    7.40
 -11   7   0  319.77   45.90
 -11   7   0  306.37   45.50
 -11   7   0  316.47   45.50
  11  -7   0  293.97   45.20
  11  -7   0  274.17   45.80
  11  -7   0  324.37   45.50
  11  -7   0  321.47   45.80
 -10   7   0    3.40    6.60
 -10   7   0  -22.50    7.10
 -10   7   0   -2.00    7.00
 -10   7   0    2.30    7.30
  10  -7   0   -0.10    5.30
  10  -7   0  -10.30    6.10
  10  -7   0    2.20    6.10
  10  -7   0   -7.00    6.70
  -9   7   0   12.70    7.00
  -9   7   0   11.00    7.60
  -9   7   0   20.70    7.60
  -9   7   0   30.50    8.20
   9  -7   0   12.30    7.50
   9  -7   0   25.30    6.50
   9  -7   0   19.00    7.00
   9  -7   0   14.80    6.50
  -8   7   0  244.68   32.00
  -8   7   0  204.28   31.50
  -8   7   0  254.97   31.90
  -8   7   0  243.78   32.00
   8  -7   0  198.68   31.20
   8  -7   0  185.18   31.60
   8  -7   0  192.08   31.40
   8  -7   0  193.68   31.50
  -7   7   0   82.99   14.90
  -7   7   0   95.19   15.30
  -7   7   0   99.99   15.40
  -7   7   0  104.09   15.10
   7  -7   0  109.59   15.50
   7  -7   0   74.99   14.60
   7  -7   0   86.99   14.80
   7  -7   0  101.39   14.80
  -6   7   0  133.19   21.90
  -6   7   0  147.49   21.60
  -6   7   0  144.99   21.80
  -6   7   0  142.59   21.60
   6  -7   0  179.28   22.10
   6  -7   0  123.29   21.40
  -5   7   0   42.80    8.40
  -5   7   0   47.30    9.00
  -5   7   0   45.80    8.70
   5  -7   0   35.10    8.10
   5  -7   0   70.49    9.00
   5  -7   0   48.60    7.80
   5  -7   0   46.60    7.90
  -4   7   0   43.10    7.40
  -4   7   0   42.50    7.30
   4  -7   0   40.20    7.50
  -3   7   0   62.89    8.20
  -3   7   0   44.00    8.10
  -3   7   0   51.99    8.20
  -3   7   0   50.39    8.70
   3  -7   0   48.00    8.20
   3  -7   0   47.20    8.30
   3   7   0   68.19    9.80
   3   7   0   64.89    9.80
  -3  -7   0   46.40   10.00
  -3  -7   0   64.19    9.70
   4   7   0   40.60    7.80
   4   7   0   38.40    8.20
  -4  -7   0   56.29    8.00
   5   7   0   51.79    8.70
   5   7   0   52.29    8.60
   5   7   0   35.50    8.60
  -5  -7   0   49.30    9.00
  -5  -7   0   52.09    8.10
  -5  -7   0   51.29    8.70
   6   7   0  124.99   22.90
   6   7   0  158.48   22.80
   6   7   0  143.59   22.80
   6   7   0  142.29   22.60
  -6  -7   0  168.98   23.10
  -6  -7   0  175.58   22.90
   7   7   0   97.29   15.50
   7   7   0   96.59   15.20
   7   7   0   92.09   15.30
   7   7   0  126.59   15.70
  -7  -7   0   73.49   15.60
  -7  -7   0  103.09   15.40
  -7  -7   0   87.39   15.00
  -7  -7   0   91.89   15.40
   8   7   0  245.58   33.80
   8   7   0  212.28   33.70
   8   7   0  246.68   33.60
   8   7   0  231.48   33.60
  -8  -7   0  204.18   33.80
  -8  -7   0  225.38   33.50
  -8  -7   0  213.48   33.70
  -8  -7   0  227.98   33.70
   9   7   0    7.80    7.60
   9   7   0    9.60    6.90
   9   7   0   15.60    6.60
   9   7   0    8.20    6.30
  -9  -7   0   15.70    6.30
  -9  -7   0    0.80    6.70
  -9  -7   0   10.40    6.70
  -9  -7   0   17.50    7.70
  10   7   0   -0.50    6.20
  10   7   0   -3.90    6.20
  10   7   0    4.50    7.30
  10   7   0    3.30    7.10
 -10  -7   0   -3.20    6.60
 -10  -7   0    2.50    6.20
 -10  -7   0    3.50    8.30
 -10  -7   0    5.20    7.20
  11   7   0  319.97   46.10
  11   7   0  316.77   46.40
  11   7   0  316.67   45.80
 -11  -7   0  302.07   45.90
 -11  -7   0  308.17   46.00
 -11  -7   0  296.07   46.40
 -11  -7   0  310.37   45.90
  12   7   0   22.20    8.20
  12   7   0   -4.50    6.90
 -12  -7   0   18.20    9.60
 -12  -7   0   13.30    8.30
 -12  -7   0   13.60    7.70
  13   7   0   51.19   12.70
  13   7   0   80.59   13.30
  13   7   0   56.39   12.10
  13   7   0   64.79   12.50
 -13  -7   0   59.69   13.60
 -13  -7   0   43.70   12.40
 -13  -7   0   73.99   12.80
  14   7   0   42.20   11.70
  14   7   0   38.90   10.70
  14   7   0   19.00    9.30
  14   7   0   45.80   10.90
 -14  -7   0   59.59   11.00
 -14  -7   0   34.60   11.90
 -14  -7   0   48.10   10.90
 -14  -7   0   27.10   10.80
  15   7   0   23.80    9.40
  15   7   0   46.50   10.90
  15   7   0   15.50    9.20
  15   7   0   13.50    8.70
 -15  -7   0   43.20   10.90
 -15  -7   0   38.10   10.40
 -15  -7   0   20.20   11.70
 -15  -7   0   15.10    9.60
 -14   8   0   28.30   10.20
 -14   8   0   20.80   10.40
 -14   8   0   25.40    9.20
 -14   8   0   21.60   10.70
  14  -8   0   36.10    9.90
  14  -8   0   24.70   10.00
  14  -8   0   24.90    8.40
 -13   8   0    8.50    7.80
 -13   8   0   10.40    9.70
 -13   8   0   16.20    9.10
 -13   8   0   24.10    8.60
  13  -8   0    3.30    6.80
  13  -8   0    2.70    6.60
  13  -8   0   20.20    8.60
 -12   8   0   15.80    9.30
 -12   8   0   27.50    9.20
  12  -8   0   27.10    8.30
  12  -8   0   18.90    7.50
  12  -8   0   24.00    8.80
 -11   8   0   97.69   16.80
 -11   8   0   98.99   16.20
 -11   8   0  102.19   16.30
  11  -8   0   98.49   16.50
  11  -8   0   88.69   15.80
  11  -8   0  100.59   16.10
  11  -8   0   84.09   16.20
 -10   8   0  421.26   63.69
 -10   8   0  447.36   63.89
 -10   8   0  483.15   63.69
 -10   8   0  436.26   63.39
  10  -8   0  422.86   63.59
  10  -8   0  449.16   63.39
  10  -8   0  418.46   63.29
  10  -8   0  410.36   63.59
  -9   8   0   71.99   12.30
  -9   8   0   63.39   13.00
  -9   8   0   76.39   12.90
  -9   8   0   75.69   13.20
   9  -8   0   78.19   12.20
   9  -8   0   75.99   12.70
   9  -8   0   48.00   11.70
   9  -8   0   74.79   12.60
  -8   8   0   31.40    7.80
  -8   8   0   27.30    7.20
  -8   8   0   26.80    8.00
  -8   8   0   37.30    8.50
   8  -8   0   25.40    7.30
   8  -8   0   25.20    7.10
   8  -8   0   36.90    7.80
   8  -8   0   24.70    6.70
  -7   8   0  273.57   39.40
  -7   8   0  282.37   39.80
  -7   8   0  263.07   39.50
  -7   8   0  279.87   39.70
   7  -8   0  255.97   39.40
   7  -8   0  258.57   39.60
   7  -8   0  274.57   39.40
  -6   8   0   -0.20    5.20
  -6   8   0   -2.70    4.70
  -6   8   0   -2.80    5.10
  -6   8   0    0.40    4.60
   6  -8   0   -1.80    4.10
   6  -8   0   10.30    4.10
   6  -8   0   -5.00    4.70
   6  -8   0    3.10    4.00
  -5   8   0  217.38   33.20
  -5   8   0  228.68   33.30
  -5   8   0  223.08   33.50
   5  -8   0  227.48   33.40
   5  -8   0  238.88   33.20
  -4   8   0  630.54   95.29
  -4   8   0  680.93   95.29
   4  -8   0  682.03   95.39
  -3   8   0    1.70    3.10
  -3   8   0   -0.90    3.70
   3  -8   0   -2.20    3.20
   3  -8   0    2.00    3.10
   3   8   0    4.10    3.50
   3   8   0   -3.50    3.10
  -3  -8   0    1.20    3.30
  -3  -8   0    8.60    4.30
   4   8   0  719.43  100.99
   4   8   0  676.83  100.99
  -4  -8   0  711.53  100.89
   5   8   0  231.78   33.00
   5   8   0  222.38   32.90
  -5  -8   0  212.98   33.10
  -5  -8   0  230.28   32.90
   6   8   0   -0.10    5.20
   6   8   0   23.00    6.10
   6   8   0   12.00    5.00
   6   8   0    5.60    5.00
  -6  -8   0    2.20    4.20
  -6  -8   0    4.00    5.30
  -6  -8   0    6.80    5.10
   7   8   0  307.37   43.30
   7   8   0  278.07   43.10
   7   8   0  325.47   43.10
   7   8   0  268.57   43.50
  -7  -8   0  311.37   43.20
  -7  -8   0  297.17   43.10
  -7  -8   0  279.27   42.90
   8   8   0   49.50    8.20
   8   8   0   38.90    9.00
   8   8   0   25.00    8.60
   8   8   0   22.30    8.00
  -8  -8   0   34.40    9.00
  -8  -8   0   43.90    8.40
  -8  -8   0   38.30    7.80
  -8  -8   0   32.20    8.20
   9   8   0   92.89   14.20
   9   8   0   93.79   13.70
   9   8   0   79.39   14.20
   9   8   0   61.29   13.30
  -9  -8   0   77.39   13.30
  -9  -8   0   90.39   13.90
  -9  -8   0   68.99   14.20
  -9  -8   0   69.89   13.60
  10   8   0  483.95   66.89
  10   8   0  498.65   66.69
  10   8   0  430.46   66.99
  10   8   0  451.15   66.59
 -10  -8   0  420.36   66.59
 -10  -8   0  460.15   66.59
 -10  -8   0  444.76   66.79
 -10  -8   0  484.45   67.29
  11   8   0  116.79   17.50
  11   8   0  100.89   17.70
  11   8   0  112.89   17.70
 -11  -8   0  104.79   17.10
 -11  -8   0   79.99   18.00
 -11  -8   0   86.79   17.30
 -11  -8   0  122.89   17.60
  12   8   0   16.00    7.70
  12   8   0   25.90    8.30
 -12  -8   0    3.80    9.80
 -12  -8   0   14.70    8.60
 -12  -8   0   22.70    8.10
  13   8   0   19.40    8.40
  13   8   0   21.50    8.70
  13   8   0   11.50    8.20
  13   8   0    9.30    9.50
 -13  -8   0    0.70    9.60
 -13  -8   0   -1.70    8.40
 -13  -8   0   18.40    8.30
  14   8   0   36.00    9.90
  14   8   0   26.00   10.60
  14   8   0   22.60    9.60
  14   8   0   20.80   10.00
 -14  -8   0   36.20   10.80
 -14  -8   0   29.50    9.60
 -14  -8   0   53.99   10.50
 -14   9   0   -7.80    9.60
 -14   9   0    1.00    9.40
 -14   9   0    7.90    8.20
 -14   9   0   -6.10    9.40
  14  -9   0   -2.10   12.70
  14  -9   0   10.80    8.70
  14  -9   0    0.80    9.60
  14  -9   0    8.50    7.80
 -13   9   0    1.00    9.50
 -13   9   0    8.10    9.70
 -13   9   0   16.50    8.70
 -13   9   0   12.30    8.00
  13  -9   0    5.10    8.40
  13  -9   0   22.10    7.30
  13  -9   0   19.50    8.80
  13  -9   0   13.70    8.30
 -12   9   0   95.29   19.10
 -12   9   0  108.19   18.90
  12  -9   0   98.59   17.90
  12  -9   0  145.69   18.60
  12  -9   0  105.29   18.60
 -11   9   0    6.20    7.70
 -11   9   0    1.70    8.30
 -11   9   0    7.30    6.90
 -11   9   0   -5.50    8.00
  11  -9   0   17.30    7.40
  11  -9   0   -0.60    7.10
  11  -9   0    4.20    6.40
  11  -9   0    8.90    7.60
 -10   9   0  150.28   19.70
 -10   9   0  137.89   20.00
 -10   9   0  119.49   20.00
 -10   9   0  136.39   20.50
  10  -9   0  110.19   19.20
  10  -9   0  127.39   19.80
  10  -9   0  107.69   19.70
  10  -9   0  100.39   19.20
  -9   9   0  113.39   16.20
  -9   9   0   80.59   15.70
  -9   9   0  106.79   15.50
  -9   9   0  101.79   15.80
   9  -9   0   83.79   15.10
   9  -9   0   89.79   15.10
   9  -9   0   76.29   15.20
   9  -9   0   98.59   15.60
  -8   9   0   15.30    6.90
  -8   9   0   14.40    6.50
  -8   9   0   15.70    7.20
  -8   9   0   14.00    5.90
   8  -9   0    8.20    6.30
   8  -9   0    3.10    5.20
   8  -9   0   23.10    6.10
   8  -9   0   14.70    6.10
  -7   9   0  595.74   84.49
  -7   9   0  581.54   84.59
  -7   9   0  608.44   84.39
  -7   9   0  557.14   84.49
   7  -9   0  587.04   84.39
   7  -9   0  603.64   84.49
   7  -9   0  567.84   84.19
  -6   9   0 1333.27  196.28
  -6   9   0 1411.66  196.28
  -6   9   0 1449.26  196.18
  -6   9   0 1363.86  196.18
   6  -9   0 1317.07  196.28
   6  -9   0 1333.17  196.18
  -5   9   0   20.20    4.90
  -5   9   0   13.00    5.30
  -5   9   0    3.10    5.40
   5  -9   0   17.20    4.60
   5  -9   0   11.70    5.10
  -4   9   0  395.56   54.99
  -4   9   0  359.86   54.99
   4  -9   0  390.36   54.99
   4   9   0  424.36   57.89
   4   9   0  347.17   57.89
  -4  -9   0  429.36   57.79
   5   9   0   22.60    5.80
   5   9   0   31.00    7.20
   5   9   0   11.90    5.70
   5   9   0   22.40    5.50
  -5  -9   0   23.50    5.70
  -5  -9   0   21.60    6.30
   6   9   0 1313.57  206.48
   6   9   0 1436.36  206.38
   6   9   0 1415.26  206.48
   6   9   0 1539.55  206.48
  -6  -9   0 1463.65  206.38
  -6  -9   0 1465.25  206.48
   7   9   0  625.74   88.29
   7   9   0  646.94   88.29
   7   9   0  546.25   88.49
   7   9   0  625.84   88.39
  -7  -9   0  596.44   88.39
  -7  -9   0  621.94   88.29
  -7  -9   0  616.84   88.29
   8   9   0    9.40    6.90
   8   9   0    9.50    6.30
   8   9   0    7.50    5.90
   8   9   0   14.10    6.40
  -8  -9   0    0.30    6.10
  -8  -9   0   19.50   10.10
  -8  -9   0   17.40    5.60
  -8  -9   0    6.80    6.50
   9   9   0   93.19   14.90
   9   9   0   77.49   15.10
   9   9   0  111.59   15.30
   9   9   0  104.99   15.70
  -9  -9   0   91.29   14.70
  -9  -9   0   91.89   15.40
  -9  -9   0   58.59   15.40
  -9  -9   0   82.19   14.80
  10   9   0  147.49   21.30
  10   9   0  122.09   20.40
  10   9   0  121.89   20.40
  10   9   0  124.19   20.60
 -10  -9   0  129.19   21.30
 -10  -9   0  160.38   21.10
 -10  -9   0  109.49   20.10
 -10  -9   0  133.49   20.50
  11   9   0   19.40    7.90
  11   9   0   13.20    8.00
  11   9   0    4.80    8.30
  11   9   0   18.60    7.60
 -11  -9   0   15.00    9.70
 -11  -9   0   22.00    7.50
 -11  -9   0   12.20    8.40
 -11  -9   0    8.00    7.40
  12   9   0  134.79   20.00
  12   9   0  104.99   19.40
 -12  -9   0  125.59   19.70
 -12  -9   0  112.89   20.90
 -12  -9   0  123.89   20.30
  13   9   0   26.80    9.30
  13   9   0   15.60    9.40
  13   9   0   12.20    8.70
  13   9   0   20.00    8.70
 -13  -9   0    4.40   10.70
 -13  -9   0   13.30    8.10
 -13  -9   0   24.60    9.60
 -13  -9   0   15.10    8.00
  14   9   0   -4.80    8.10
  14   9   0  -11.80    8.70
  14   9   0    2.80    8.60
  14   9   0    1.20    8.50
 -14  -9   0   -1.00    8.30
 -14  -9   0    3.20    8.30
 -14  -9   0   10.10    9.00
 -14  -9   0   12.40   10.70
 -13  10   0  -17.80    8.40
 -13  10   0    1.10    8.30
 -13  10   0   12.30    7.80
 -13  10   0    8.00   10.20
  13 -10   0   -3.60    7.10
  13 -10   0  -14.60    7.90
  13 -10   0    5.20    8.70
  13 -10   0    2.90    8.40
 -12  10   0   11.40    9.00
 -12  10   0   -9.90    8.40
  12 -10   0   -0.10    6.30
  12 -10   0   -0.40    7.80
  12 -10   0    2.60    8.20
 -11  10   0    6.30    8.10
 -11  10   0   -2.30    8.40
 -11  10   0   -7.30    8.10
 -11  10   0   -4.20    6.40
  11 -10   0   -3.50    7.20
  11 -10   0    2.20    7.70
  11 -10   0    7.70    6.50
  11 -10   0   -7.00    7.10
 -10  10   0   15.40    8.80
 -10  10   0   19.50    7.60
 -10  10   0   24.50    8.50
 -10  10   0   25.70    9.10
  10 -10   0   24.10    8.10
  10 -10   0   27.20    7.10
  10 -10   0   36.60    8.30
  10 -10   0   33.20    8.10
  -9  10   0    0.40    7.10
  -9  10   0   -2.80    6.50
  -9  10   0   10.40    6.40
  -9  10   0   10.30    7.40
   9 -10   0    0.90    5.50
   9 -10   0    3.00    6.60
   9 -10   0    1.40    5.60
   9 -10   0   14.20    6.30
  -8  10   0   13.70    6.40
  -8  10   0   -1.30    5.30
  -8  10   0    5.40    6.50
  -8  10   0    3.30    6.50
   8 -10   0   -0.20    5.00
   8 -10   0    8.20    5.30
   8 -10   0   -3.80    5.80
  -7  10   0    8.00    6.20
  -7  10   0   -9.30    6.00
  -7  10   0   -4.80    5.40
  -7  10   0   -2.70    5.10
   7 -10   0   -1.20    5.30
   7 -10   0    2.10    4.90
  -6  10   0  612.84   86.59
  -6  10   0  597.84   86.49
  -6  10   0  617.64   86.59
  -6  10   0  575.64   86.49
   6 -10   0  567.04   86.49
   6 -10   0  632.44   86.49
  -5  10   0    9.10    5.10
  -5  10   0   11.50    5.90
  -5  10   0   17.30    5.60
  -5  10   0   16.80    5.50
   5 -10   0   20.20    5.10
   5 -10   0   26.60    5.30
  -4  10   0  139.69   22.30
   4 -10   0  163.78   22.50
   4  10   0  137.99   20.50
  -4 -10   0  135.69   20.30
   5  10   0   23.80    5.30
   5  10   0   30.30    6.60
   5  10   0   11.80    6.30
   5  10   0   11.40    5.20
  -5 -10   0   13.10    6.10
  -5 -10   0   19.20    5.20
   6  10   0  600.04   90.89
   6  10   0  644.84   90.79
   6  10   0  656.63   90.69
   6  10   0  613.94   90.69
  -6 -10   0  645.54   90.69
  -6 -10   0  613.34   90.79
   7  10   0    0.50    6.70
   7  10   0    0.30    5.30
   7  10   0   -0.70    5.60
   7  10   0   -0.20    5.60
  -7 -10   0    1.80    5.40
  -7 -10   0    2.30    6.30
   8  10   0   -0.50    7.20
   8  10   0    4.10    6.30
   8  10   0    8.20    6.20
   8  10   0    4.30    6.30
  -8 -10   0   10.50    6.00
  -8 -10   0    2.50    6.80
   9  10   0   -0.40    6.50
   9  10   0    1.40    6.90
   9  10   0    6.80    6.70
   9  10   0    5.10    7.40
  -9 -10   0   18.90    8.20
  -9 -10   0    3.90    6.20
  -9 -10   0   -2.30    6.90
  -9 -10   0    2.60    5.80
  10  10   0   24.80    8.20
  10  10   0   30.40    8.20
  10  10   0   32.10    8.60
  10  10   0   27.70    9.50
 -10 -10   0   25.30    9.60
 -10 -10   0   34.80    8.40
 -10 -10   0   18.70    8.70
 -10 -10   0   13.10    7.40
  11  10   0    8.30    6.90
  11  10   0    6.40    7.60
  11  10   0    5.10    7.10
  11  10   0    3.70    7.70
 -11 -10   0    4.10    9.30
 -11 -10   0   -7.90    7.00
 -11 -10   0  -11.30    7.30
 -11 -10   0    0.10    7.00
  12  10   0   -2.30    7.50
  12  10   0   -7.60    7.40
 -12 -10   0   -0.20    7.80
 -12 -10   0    2.40   10.40
 -12 -10   0   -6.20    8.10
  13  10   0   14.50    8.20
  13  10   0    9.20    8.50
  13  10   0    7.90    9.00
  13  10   0    0.90    9.50
 -13 -10   0   21.00    8.80
 -13 -10   0    1.10   11.30
 -13 -10   0   16.40    8.10
 -13 -10   0    7.90    8.80
 -13  11   0   13.00   10.00
 -13  11   0   25.40    8.50
 -13  11   0   -4.70    8.40
 -13  11   0    7.20    9.80
  13 -11   0    2.80    7.20
  13 -11   0    6.40    8.10
  13 -11   0   18.00    8.80
  13 -11   0    6.80    9.10
 -12  11   0  165.78   32.50
 -12  11   0  246.98   33.20
  12 -11   0  207.08   32.50
  12 -11   0  193.68   32.40
  12 -11   0  271.67   33.00
 -11  11   0   90.79   15.00
 -11  11   0  103.69   14.90
 -11  11   0   82.79   14.60
 -11  11   0  106.99   14.60
  11 -11   0   62.09   13.60
  11 -11   0   61.59   13.70
  11 -11   0   57.79   13.60
  11 -11   0   68.99   14.10
 -10  11   0   49.70   10.40
 -10  11   0   48.50   11.20
 -10  11   0   85.29   11.80
 -10  11   0   44.70   12.80
  10 -11   0   35.90   10.20
  10 -11   0   67.79   11.40
  10 -11   0   43.40    9.90
  10 -11   0   51.29   10.30
  -9  11   0   17.50    7.20
  -9  11   0   31.40    8.40
  -9  11   0   22.00    8.20
  -9  11   0   18.40    8.10
   9 -11   0   15.30    6.40
   9 -11   0   20.60    7.30
  -8  11   0   -6.10    6.50
  -8  11   0    3.50    5.90
  -8  11   0   -1.30    6.80
  -8  11   0    9.60    6.40
   8 -11   0    4.70    5.40
   8 -11   0  -10.20    5.90
  -7  11   0  117.29   18.10
  -7  11   0  110.99   18.20
  -7  11   0  129.79   18.60
  -7  11   0  118.79   18.60
   7 -11   0  111.79   18.40
   7 -11   0  110.59   18.00
  -6  11   0  386.16   56.49
  -6  11   0  395.66   56.49
  -6  11   0  380.46   56.39
  -6  11   0  389.56   56.29
   6 -11   0  369.76   56.39
   6 -11   0  409.16   56.29
  -5  11   0  184.78   29.60
  -5  11   0  242.58   30.00
  -5  11   0  193.08   29.80
  -5  11   0  188.98   29.70
   5 -11   0  195.68   29.60
   5 -11   0  208.08   29.40
   5  11   0  199.68   29.60
   5  11   0  186.18   29.40
   5  11   0  212.58   29.30
  -5 -11   0  194.78   29.70
   6  11   0  418.56   58.69
   6  11   0  437.16   58.69
   6  11   0  368.36   58.89
   6  11   0  389.76   58.59
  -6 -11   0  382.76   58.89
  -6 -11   0  421.96   58.59
   7  11   0  117.89   19.70
   7  11   0  145.59   19.80
   7  11   0   99.69   19.60
   7  11   0  129.39   20.10
  -7 -11   0  132.89   20.30
  -7 -11   0  138.79   19.70
   8  11   0   -3.00    5.70
   8  11   0   -5.80    6.00
   8  11   0   10.60    7.40
   8  11   0    8.00    6.50
  -8 -11   0   12.80    6.90
  -8 -11   0    7.60    5.80
   9  11   0   37.90    8.70
   9  11   0   20.30    9.20
   9  11   0   24.50    8.30
   9  11   0   34.90    8.90
  -9 -11   0   39.30    8.30
  -9 -11   0   53.79    9.50
  10  11   0   58.79   10.90
  10  11   0   54.09   10.80
  10  11   0   40.40   10.50
  10  11   0   67.99   11.90
 -10 -11   0   45.20   11.80
 -10 -11   0   45.40   11.30
 -10 -11   0   51.39   10.30
 -10 -11   0   43.20   10.00
  11  11   0   86.89   15.20
  11  11   0  101.39   16.00
  11  11   0   91.89   15.30
  11  11   0   78.49   15.10
 -11 -11   0   84.19   15.40
 -11 -11   0  108.79   15.30
 -11 -11   0   58.49   16.00
 -11 -11   0   75.29   14.80
  12  11   0  188.48   33.80
  12  11   0  264.37   34.30
 -12 -11   0  251.47   34.00
 -12 -11   0  213.28   34.10
 -12 -11   0  199.28   34.70
  13  11   0   -7.60    8.00
  13  11   0   -2.60    8.20
  13  11   0   16.20    9.30
  13  11   0   -2.90    7.80
 -13 -11   0   -0.80   11.50
 -13 -11   0    4.70    8.30
 -13 -11   0   -8.40    6.70
 -13 -11   0   -4.70    8.30
 -12  12   0   18.60   10.00
 -12  12   0    7.50    9.60
  12 -12   0   14.60    8.00
  12 -12   0    3.60    7.90
  12 -12   0   20.50    7.40
 -11  12   0   34.80   11.40
 -11  12   0   46.30   11.50
 -11  12   0   39.40   10.40
 -11  12   0   50.19   10.20
  11 -12   0   41.40    9.40
  11 -12   0   40.70   10.00
  11 -12   0   31.80    9.10
  11 -12   0   42.30   10.50
 -10  12   0    6.90    8.20
 -10  12   0    8.50    6.60
 -10  12   0   11.70    9.00
  10 -12   0   22.10    8.20
  10 -12   0   10.70    6.60
  -9  12   0  487.55   67.29
  -9  12   0  444.86   67.39
  -9  12   0  465.95   67.09
  -9  12   0  459.65   67.49
   9 -12   0  423.76   67.19
   9 -12   0  482.85   66.99
  -8  12   0   62.69   11.50
  -8  12   0   76.09   11.50
  -8  12   0   63.69   12.20
  -8  12   0   61.79   11.90
   8 -12   0   56.79   11.30
   8 -12   0   55.69   11.10
  -7  12   0   64.69   10.10
  -7  12   0   63.29   10.60
  -7  12   0   48.30   10.70
  -7  12   0   53.59   10.70
   7 -12   0   49.80   10.10
   7 -12   0   46.80    9.80
  -6  12   0   63.99   10.40
  -6  12   0   71.29   10.10
  -6  12   0   63.89   10.60
  -6  12   0   36.70    9.70
   6 -12   0   57.49    9.90
   6 -12   0   44.40    9.90
  -5  12   0  340.37   49.40
  -5  12   0  339.07   49.40
  -5  12   0  378.06   49.60
   5 -12   0  314.77   49.30
   5  12   0  377.16   56.99
   5  12   0  404.26   56.69
   6  12   0   65.39   11.20
   6  12   0   53.39   10.10
   6  12   0   54.19   10.20
   6  12   0   68.29   10.30
  -6 -12   0   48.80   10.70
  -6 -12   0   54.99   10.00
   7  12   0   56.09   10.30
   7  12   0   54.39   10.40
   7  12   0   57.99   10.40
   7  12   0   40.20   10.90
  -7 -12   0   73.49   10.40
  -7 -12   0   49.70   11.30
   8  12   0   58.99   11.10
   8  12   0   70.79   12.40
   8  12   0   60.69   11.20
   8  12   0   71.39   11.50
  -8 -12   0   42.00   12.00
  -8 -12   0   58.69   11.00
   9  12   0  451.95   71.19
   9  12   0  503.35   71.19
   9  12   0  452.75   71.19
   9  12   0  513.15   71.59
  -9 -12   0  533.95   71.49
  -9 -12   0  498.95   71.09
  10  12   0    4.00    7.40
  10  12   0   19.60    8.80
  10  12   0   17.60    7.50
 -10 -12   0   19.20    8.60
 -10 -12   0   13.80    7.60
  11  12   0   29.40   11.00
  11  12   0   35.30    9.20
  11  12   0   36.70    9.60
  11  12   0   42.00    9.70
 -11 -12   0   24.80   10.20
 -11 -12   0   29.90   11.70
 -11 -12   0   36.10    8.60
 -11 -12   0   39.00    9.60
  12  12   0   35.40    9.30
  12  12   0   22.70    8.90
 -12 -12   0   22.70    8.50
 -12 -12   0   17.10    9.80
 -12 -12   0   -1.40   10.90
 -11  13   0    4.50    9.10
 -11  13   0  -11.80    8.10
 -11  13   0    1.00    9.10
 -11  13   0  -12.30    7.00
  11 -13   0   -4.40    7.70
  11 -13   0    5.80    7.50
 -10  13   0  116.09   17.60
 -10  13   0  119.99   18.50
 -10  13   0  107.99   18.60
  10 -13   0   93.09   17.30
  10 -13   0   97.79   17.60
  -9  13   0   19.20    8.30
  -9  13   0   24.60    8.10
  -9  13   0   21.00    8.60
  -9  13   0    9.90    6.90
   9 -13   0   14.00    7.40
   9 -13   0   12.00    7.20
  -8  13   0   15.30    6.70
  -8  13   0   10.80    7.90
  -8  13   0    5.90    6.60
  -8  13   0    1.60    6.00
   8 -13   0    1.10    6.20
   8 -13   0   -5.60    6.60
  -7  13   0    3.90    6.80
  -7  13   0   18.50    6.80
  -7  13   0    0.10    5.70
  -7  13   0    3.30    7.20
   7 -13   0   17.80    6.30
   7 -13   0   20.80    6.20
  -6  13   0  432.66   61.29
  -6  13   0  424.06   61.39
  -6  13   0  431.56   61.49
  -6  13   0  408.26   61.09
   6 -13   0  405.66   61.29
   6 -13   0  438.06   61.29
  -5  13   0  470.75   65.89
  -5  13   0  441.56   65.99
   5  13   0  540.95   73.29
   5  13   0  468.25   73.49
   6  13   0  503.35   67.89
   6  13   0  457.45   67.79
   6  13   0  414.36   68.09
   6  13   0  503.85   67.89
  -6 -13   0  493.35   67.79
  -6 -13   0  424.16   67.99
   7  13   0    5.30    5.50
   7  13   0    0.40    7.10
   7  13   0   18.10    6.30
   7  13   0    9.30    6.10
  -7 -13   0    5.50    5.70
  -7 -13   0    3.50    7.00
   8  13   0    8.30    6.10
   8  13   0    4.10    7.40
   8  13   0    8.90    6.80
   8  13   0    6.50    6.90
  -8 -13   0    0.10    5.90
  -8 -13   0    3.20    7.90
   9  13   0   27.50    7.60
   9  13   0   19.80    7.60
   9  13   0   24.60    8.80
   9  13   0   29.80    8.50
  -9 -13   0    9.00    9.20
  -9 -13   0   27.00    7.80
  10  13   0   93.59   17.30
  10  13   0  109.69   17.70
  10  13   0  114.99   18.40
 -10 -13   0  120.29   18.50
 -10 -13   0   99.49   17.40
  11  13   0    2.30    9.00
  11  13   0    9.10    7.70
  11  13   0    2.80    7.50
  11  13   0   -2.10    7.50
 -11 -13   0   -0.20    9.10
 -11 -13   0   -5.30    7.20
 -10  14   0   56.89   12.40
 -10  14   0   72.89   14.00
 -10  14   0   76.39   13.80
  10 -14   0   58.59   12.50
  10 -14   0   70.89   13.00
  -9  14   0   14.30    8.90
  -9  14   0   21.80    8.60
  -9  14   0   28.00    8.50
  -9  14   0   10.90    7.40
   9 -14   0    4.90    7.40
   9 -14   0   29.10    8.00
  -8  14   0   24.40    8.70
  -8  14   0   16.40    7.80
  -8  14   0    6.50    7.20
  -8  14   0   16.40    6.90
   8 -14   0   19.70    7.20
   8 -14   0   17.30    7.20
  -7  14   0   76.49   13.20
  -7  14   0   96.89   13.60
  -7  14   0   73.29   12.80
  -7  14   0   75.49   13.80
   7 -14   0   71.09   13.00
   7 -14   0   66.19   13.10
  -6  14   0  144.89   18.70
  -6  14   0  123.89   18.10
  -6  14   0  137.89   18.30
  -6  14   0   98.79   17.80
   6 -14   0   98.99   17.70
   6 -14   0  104.69   17.90
  -5  14   0   39.80    7.90
  -5  14   0   38.50    8.10
   5  14   0   58.69   10.20
   6  14   0  121.59   20.40
   6  14   0  143.19   21.20
   6  14   0  140.59   20.50
   6  14   0  126.29   20.30
  -6 -14   0  119.99   20.90
  -6 -14   0  147.09   20.40
   7  14   0   86.09   13.90
   7  14   0  110.59   15.10
   7  14   0   99.29   14.10
   7  14   0   64.69   13.80
  -7 -14   0   82.29   13.70
  -7 -14   0   59.79   14.60
   8  14   0   37.80    7.40
   8  14   0   10.70    7.50
   8  14   0   20.20    7.80
   8  14   0   13.20    8.60
  -8 -14   0   24.10    7.00
  -8 -14   0   13.40    8.80
   9  14   0   24.90    8.10
   9  14   0   22.90    7.50
   9  14   0   20.50    8.80
   9  14   0   26.90    8.70
  -9 -14   0   19.40    7.50
  -9 -14   0   26.10    9.50
  10  14   0   76.29   13.20
  10  14   0   75.69   13.80
  10  14   0   54.89   12.40
 -10 -14   0   66.39   12.70
 -10 -14   0   61.49   13.80
  -9  15   0   26.00    9.60
  -9  15   0   30.80   10.10
   9 -15   0   23.80    8.70
  -8  15   0  114.49   18.10
  -8  15   0  122.99   17.80
  -8  15   0  124.59   18.20
  -8  15   0  121.39   18.50
   8 -15   0   91.09   17.70
   8 -15   0   89.29   17.40
  -7  15   0   26.30    6.90
  -7  15   0   22.70    7.40
  -7  15   0   24.50    8.40
  -7  15   0   26.70    7.80
   7 -15   0   16.40    6.40
   7 -15   0    7.30    7.10
  -6  15   0  142.59   22.10
  -6  15   0  145.29   22.30
  -5  15   0   84.59   13.80
   6  15   0  161.68   23.40
   6  15   0  143.89   23.80
   7  15   0    7.70    8.80
   7  15   0   18.40    7.20
   7  15   0   29.10    7.60
   7  15   0   26.60    7.60
  -7 -15   0   29.60    7.10
  -7 -15   0   42.00    9.10
   8  15   0  101.39   19.30
   8  15   0  100.79   20.00
   8  15   0  130.39   19.50
   8  15   0  153.88   20.10
  -8 -15   0  123.39   19.30
  -8 -15   0  125.29   20.30
   9  15   0    7.10    8.80
   9  15   0   14.10    7.10
   9  15   0   24.50    8.30
  -9 -15   0   13.30    9.50
  -7  16   0  293.27   35.90
  -7  16   0  242.58   35.50
   7 -16   0  194.98   35.00
  -6  16   0  143.99   21.60
  -6  16   0  133.29   21.40
   6  16   0  110.39   20.10
   6  16   0  137.79   19.60
   7  16   0  258.07   39.00
   7  16   0  311.37   40.20
  -7 -16   0  236.18   39.30
  -7 -16  -1  126.29   19.20
   7  16   1  105.39   20.70
   7  16   1  129.89   19.70
   6  16   1    9.90    7.90
   6  16   1   14.30    6.50
  -6  16   1   -2.10    5.70
  -6  16   1    0.80    6.20
   7 -16  -1    3.70    6.10
   7 -16  -1    9.90    6.00
  -7  16   1   21.70    7.30
  -7  16   1    0.70    7.00
  -8 -15  -1   -6.40    8.40
  -8 -15  -1   -0.60    6.20
   8  15   1    9.10    8.30
   8  15   1    5.90    7.10
   8  15   1    2.20    6.30
   8  15   1   -8.50    7.10
  -7 -15  -1   -0.40    8.20
  -7 -15  -1   12.70    6.10
   7  15   1   -0.50    6.50
   7  15   1   -3.90    7.90
   7  15   1    1.70    6.00
   7  15   1   -0.50    6.50
  -6 -15  -1   -0.90    7.20
   6  15   1   -0.90    5.90
   6  15   1    7.20    7.70
   5  15   1  537.55   77.49
  -6  15   1   16.70    6.20
  -6  15   1    6.10    6.20
   7 -15  -1   11.70    6.40
   7 -15  -1    5.00    6.20
  -7  15   1   10.10    6.00
  -7  15   1   11.70    7.60
  -7  15   1    5.20    6.70
  -7  15   1    4.40    6.80
   8 -15  -1   46.20   11.00
   8 -15  -1   59.49   11.10
  -8  15   1   75.59   11.70
  -8  15   1   53.59   11.70
  -8  15   1   47.00   11.60
  -8  15   1   58.29   10.90
   9 -15  -1    4.00    7.20
   9 -15  -1    5.10    7.20
  -9  15   1    7.50    8.00
  -9  15   1   -1.70    7.70
  -9  15   1    2.30    8.30
  -9  15   1    7.60    7.00
 -10 -14  -1   31.00   11.10
 -10 -14  -1   35.20    9.30
  10  14   1   34.80    9.60
  10  14   1   32.80   10.00
  10  14   1   47.70   10.80
  10  14   1   40.20   10.90
  -9 -14  -1   64.19   15.40
  -9 -14  -1   89.29   14.70
   9  14   1   90.69   16.00
   9  14   1   94.79   14.90
   9  14   1   71.59   14.60
   9  14   1   94.69   15.00
  -8 -14  -1   73.19   13.30
  -8 -14  -1   78.59   11.90
   8  14   1   65.29   12.00
   8  14   1   53.19   11.80
   8  14   1   66.39   12.00
   8  14   1   46.90   12.70
  -7 -14  -1  115.59   17.70
  -7 -14  -1   97.29   18.40
   7  14   1  129.59   18.90
   7  14   1  108.19   17.90
   7  14   1  105.89   17.80
   7  14   1  116.19   17.80
  -6 -14  -1   61.49   11.90
  -6 -14  -1   61.69   10.50
   6  14   1   51.89   10.60
   6  14   1   67.09   10.90
   6  14   1   66.99   11.00
   6  14   1   50.79   11.80
   5  14   1  223.48   33.00
  -5  14   1  257.87   39.60
  -5  14   1  282.47   39.50
   6 -14  -1    3.00    5.30
  -6  14   1    1.40    5.90
  -6  14   1    6.20    6.40
  -6  14   1   12.80    5.60
  -6  14   1   12.50    5.30
   7 -14  -1  125.19   19.90
   7 -14  -1  109.79   20.00
  -7  14   1  129.69   20.20
  -7  14   1  123.19   20.40
  -7  14   1  130.79   19.90
  -7  14   1  157.18   20.50
   8 -14  -1   -2.80    6.70
   8 -14  -1    5.10    6.00
  -8  14   1   -0.90    7.40
  -8  14   1   14.90    6.40
  -8  14   1   -1.70    6.80
  -8  14   1    0.40    7.20
   9 -14  -1  133.49   22.80
   9 -14  -1  144.79   23.30
  -9  14   1  172.18   23.70
  -9  14   1  148.49   23.50
  -9  14   1  178.48   23.50
  -9  14   1  124.09   22.60
  10 -14  -1   11.00    7.30
  10 -14  -1   19.60    7.80
 -10  14   1   18.70    7.50
 -10  14   1   15.90    8.60
 -10  14   1   16.10    9.10
 -11 -13  -1    7.80    7.40
  11  13   1   -1.70    7.70
  11  13   1   -5.60    9.40
  11  13   1    9.00    7.60
 -10 -13  -1   15.90    8.90
 -10 -13  -1   30.80    8.20
  10  13   1   10.80    9.40
  10  13   1   18.90    8.10
  10  13   1   24.50    8.50
  -9 -13  -1   -1.40    8.20
  -9 -13  -1    5.30    6.80
   9  13   1    4.40    8.90
   9  13   1    4.70    6.50
   9  13   1  -11.30    6.70
   9  13   1    9.60    7.00
  -8 -13  -1  101.69   16.10
  -8 -13  -1  103.59   16.90
   8  13   1   95.59   16.10
   8  13   1   95.39   17.00
   8  13   1   87.39   16.20
   8  13   1  103.69   16.50
  -7 -13  -1   28.50    8.90
  -7 -13  -1   24.90    7.10
   7  13   1   29.50    7.80
   7  13   1   27.70    8.80
   7  13   1   21.00    7.50
   7  13   1   30.20    7.30
  -6 -13  -1   58.69   11.40
  -6 -13  -1   51.99   10.20
   6  13   1   76.39   11.90
   6  13   1   49.50   10.40
   6  13   1   55.29   10.40
   6  13   1   67.09   10.70
  -5 -13  -1    2.20    4.90
   5  13   1    0.10    4.80
  -5  13   1  173.18   25.60
  -5  13   1  171.08   25.70
   6 -13  -1  218.28   33.90
   6 -13  -1  228.08   33.80
  -6  13   1  234.58   33.90
  -6  13   1  230.78   34.00
  -6  13   1  227.18   34.10
  -6  13   1  240.88   34.20
   7 -13  -1   -4.10    5.90
   7 -13  -1    5.10    5.60
  -7  13   1    5.70    6.40
  -7  13   1   -0.20    6.30
  -7  13   1   -5.40    5.60
  -7  13   1    1.70    6.30
   8 -13  -1   66.89   14.10
   8 -13  -1   64.59   13.80
  -8  13   1   95.99   14.10
  -8  13   1  103.39   15.00
  -8  13   1   80.99   14.50
  -8  13   1   96.89   14.50
   9 -13  -1   81.39   16.40
   9 -13  -1   87.09   16.10
  -9  13   1  101.69   17.20
  -9  13   1   89.89   16.60
  -9  13   1  126.29   16.60
  -9  13   1  118.19   17.30
  10 -13  -1  267.97   38.60
  10 -13  -1  232.38   38.00
 -10  13   1  238.78   38.20
 -10  13   1  274.67   38.60
 -10  13   1  278.17   38.70
  11 -13  -1   27.10    9.40
  11 -13  -1   23.30    8.30
 -11  13   1   40.30    9.20
 -11  13   1    2.10    9.50
 -11  13   1   26.30    9.50
 -11  13   1   46.00    9.50
 -12 -12  -1    6.70    9.50
 -12 -12  -1   15.00    8.20
 -12 -12  -1    8.60    8.00
 -12 -12  -1    7.10   11.00
  12  12   1    9.00    7.70
  12  12   1    5.30    8.70
  12  12   1    8.00   10.20
 -11 -12  -1   61.29   15.60
 -11 -12  -1  118.79   15.70
 -11 -12  -1   78.39   14.40
  11  12   1   69.89   14.70
  11  12   1   93.99   15.00
  11  12   1   81.09   16.00
 -10 -12  -1   -4.90    7.00
 -10 -12  -1   -3.50    8.80
  10  12   1   -5.90    7.30
  10  12   1   -5.10    6.80
  10  12   1    6.60    8.30
  -9 -12  -1    4.40    8.30
  -9 -12  -1    5.80    6.70
   9  12   1    3.20    6.50
   9  12   1   -0.90    6.50
   9  12   1    7.10    7.30
   9  12   1   -5.10    8.30
  -8 -12  -1   -0.50    7.30
  -8 -12  -1    3.20    6.20
   8  12   1    4.00    6.70
   8  12   1    7.10    6.60
   8  12   1    7.60    6.40
   8  12   1    8.20    7.90
  -7 -12  -1   12.00    7.50
  -7 -12  -1   16.10    6.40
   7  12   1   17.10    6.60
   7  12   1    8.40    6.20
   7  12   1   16.90    6.50
   7  12   1   16.10    7.80
  -6 -12  -1   17.20    6.10
  -6 -12  -1   20.10    7.30
   6  12   1   18.00    6.30
   6  12   1   13.00    6.00
   6  12   1   24.10    6.40
   6  12   1   12.20    7.40
  -5 -12  -1    7.00    4.80
  -5 -12  -1   -0.40    5.80
   5  12   1   -3.40    4.60
   5  12   1    3.90    4.70
   5  12   1   -2.40    5.00
   4  12   1   39.60    6.90
   4  12   1   31.10    7.70
   5 -12  -1    3.90    3.80
  -5  12   1    1.20    4.40
  -5  12   1    0.40    5.10
  -5  12   1   -2.90    4.60
   6 -12  -1   95.19   15.90
   6 -12  -1   98.29   16.10
  -6  12   1  107.39   16.50
  -6  12   1   99.19   16.10
  -6  12   1  106.59   16.30
  -6  12   1  111.19   16.20
   7 -12  -1   43.10    9.60
   7 -12  -1   57.49   10.10
  -7  12   1   43.00   10.30
  -7  12   1   73.09   10.70
  -7  12   1   49.20   10.20
  -7  12   1   56.19    9.90
   8 -12  -1  261.47   38.80
   8 -12  -1  258.77   38.50
  -8  12   1  258.97   38.50
  -8  12   1  267.87   39.00
  -8  12   1  259.37   38.90
  -8  12   1  261.67   38.90
   9 -12  -1   65.19   12.70
   9 -12  -1   72.39   13.40
  -9  12   1   85.79   13.90
  -9  12   1   64.49   13.50
  -9  12   1   70.69   13.00
  -9  12   1   94.99   13.90
  10 -12  -1   17.80    7.90
  10 -12  -1   18.80    6.70
 -10  12   1   29.20    8.50
 -10  12   1    7.90    7.10
 -10  12   1   21.50    8.60
 -10  12   1   13.00    9.50
  11 -12  -1   49.50   10.90
  11 -12  -1   41.80   10.00
  11 -12  -1   49.80   10.30
  11 -12  -1   52.99   10.60
 -11  12   1   43.40   11.70
 -11  12   1   53.59   11.30
 -11  12   1   60.59   12.40
 -11  12   1   56.59   11.20
  12 -12  -1    5.50    7.30
  12 -12  -1   13.60    8.30
  12 -12  -1   11.20    8.00
 -12  12   1   36.40   10.10
 -12  12   1    7.20    9.70
 -12 -11  -1   -3.00    9.30
 -12 -11  -1   13.30   10.30
 -12 -11  -1    5.50    8.00
 -12 -11  -1  -12.50    7.70
  12  11   1    2.50    8.10
  12  11   1   -5.20    9.00
  12  11   1    3.10    7.80
 -11 -11  -1   10.50    7.70
 -11 -11  -1    2.40   10.30
 -11 -11  -1   15.60    7.90
  11  11   1   14.10    9.30
  11  11   1   20.40    7.80
  11  11   1   12.40    7.80
 -10 -11  -1  199.18   33.90
 -10 -11  -1  210.68   33.30
 -10 -11  -1  239.88   33.80
 -10 -11  -1  249.48   34.20
  10  11   1  197.48   33.50
  10  11   1  263.37   34.20
  10  11   1  229.98   34.10
  -9 -11  -1   11.90    7.00
  -9 -11  -1   26.30    8.30
   9  11   1    8.70    6.90
   9  11   1   -1.30    8.10
   9  11   1   -0.90    6.50
   9  11   1   11.00    6.90
  -8 -11  -1   28.70    8.50
  -8 -11  -1   23.80    7.60
   8  11   1   29.80    7.90
   8  11   1   22.40    7.20
   8  11   1   23.00    7.50
   8  11   1   21.90    8.80
  -7 -11  -1    9.10    6.20
  -7 -11  -1    5.70    7.20
   7  11   1   15.90    6.40
   7  11   1   28.50    6.80
   7  11   1   10.00    6.40
   7  11   1    9.70    7.80
  -6 -11  -1  201.38   27.90
  -6 -11  -1  189.38   28.30
   6  11   1  182.18   27.80
   6  11   1  188.78   27.90
   6  11   1  176.58   28.30
   6  11   1  180.78   28.10
  -5 -11  -1  383.46   59.49
  -5 -11  -1  431.16   59.19
   5  11   1  423.06   59.19
   5  11   1  399.66   59.29
   5  11   1  403.76   59.29
  -4 -11  -1   41.40    8.10
   4  11   1   37.80    8.40
   4  11   1   48.70    7.80
   5 -11  -1   63.89   10.80
  -5  11   1   60.89   11.10
  -5  11   1   68.89   11.00
  -5  11   1   76.69   11.50
   6 -11  -1  128.19   20.60
   6 -11  -1  135.99   20.90
  -6  11   1  113.79   20.80
  -6  11   1  148.49   21.20
  -6  11   1  149.19   20.80
  -6  11   1  149.99   20.90
   7 -11  -1   -9.00    4.70
   7 -11  -1   -2.70    5.60
  -7  11   1   -4.80    5.70
  -7  11   1   -2.70    5.70
  -7  11   1    1.10    5.30
  -7  11   1    1.90    6.10
   8 -11  -1  259.47   38.80
   8 -11  -1  271.67   38.50
  -8  11   1  226.18   38.90
  -8  11   1  278.57   38.60
  -8  11   1  261.77   38.90
  -8  11   1  268.77   38.90
   9 -11  -1   13.20    5.80
   9 -11  -1   10.90    6.40
  -9  11   1    8.20    6.30
  -9  11   1    8.30    7.60
  -9  11   1    8.30    7.10
  -9  11   1    3.10    6.90
  10 -11  -1   61.99   13.50
  10 -11  -1   70.69   13.50
  10 -11  -1   94.09   14.30
  10 -11  -1   74.29   13.50
 -10  11   1   77.39   14.50
 -10  11   1  108.29   14.70
 -10  11   1  114.29   15.30
 -10  11   1   66.29   13.70
  11 -11  -1   17.70    7.40
  11 -11  -1   11.30    6.60
  11 -11  -1   10.10    7.50
  11 -11  -1   -2.80    7.80
 -11  11   1   29.20    8.90
 -11  11   1    5.40    7.90
 -11  11   1   16.50    7.40
 -11  11   1   -1.80    8.20
  12 -11  -1   48.10   13.20
  12 -11  -1   90.59   13.20
  12 -11  -1   92.99   13.60
 -12  11   1   36.50   13.30
 -12  11   1   91.59   14.70
  13 -11  -1   12.10    7.10
  13 -11  -1   -6.90    8.50
  13 -11  -1   -3.60    8.20
  13 -11  -1    5.10    8.40
 -13  11   1   23.10    8.00
 -13  11   1    9.10    9.50
 -13  11   1   -5.30    9.30
 -13  11   1   11.20    9.60
 -13 -10  -1  186.38   26.90
 -13 -10  -1  123.99   26.50
 -13 -10  -1  160.88   27.90
 -13 -10  -1  163.28   26.60
  13  10   1  199.68   27.20
  13  10   1  211.28   27.70
  13  10   1  133.39   26.40
  13  10   1  205.68   27.40
 -12 -10  -1   44.90   10.60
 -12 -10  -1   28.80   10.30
 -12 -10  -1   34.80    9.40
 -12 -10  -1   10.40   11.20
  12  10   1   34.50   12.70
  12  10   1   39.70    9.80
  12  10   1   15.80    9.30
 -11 -10  -1   -1.30    7.70
 -11 -10  -1   -6.90    9.70
 -11 -10  -1   -5.20    7.10
  11  10   1   20.50    8.80
  11  10   1    5.90    7.30
  11  10   1   -7.10    6.90
 -10 -10  -1  204.38   42.10
 -10 -10  -1  311.77   42.40
 -10 -10  -1  302.77   42.00
 -10 -10  -1  272.97   41.80
  10  10   1  317.57   42.70
  10  10   1  287.47   42.10
  10  10   1  301.97   42.20
  -9 -10  -1   70.69   14.10
  -9 -10  -1   80.39   14.00
  -9 -10  -1   58.79   12.80
  -9 -10  -1   80.29   13.70
   9  10   1   75.39   13.70
   9  10   1   77.69   13.90
   9  10   1   82.99   13.40
   9  10   1   83.89   13.40
  -8 -10  -1   11.90    6.30
  -8 -10  -1   19.50    7.30
  -8 -10  -1   -6.10    9.90
   8  10   1    9.20    6.30
   8  10   1   -0.10    6.40
   8  10   1   11.90    7.50
   8  10   1    3.40    6.30
  -7 -10  -1  131.39   20.50
  -7 -10  -1  117.49   19.90
   7  10   1  109.09   19.70
   7  10   1  128.19   20.00
   7  10   1  149.69   20.70
   7  10   1  145.39   20.00
  -6 -10  -1  170.28   25.20
  -6 -10  -1  181.38   25.70
   6  10   1  183.78   25.30
   6  10   1  169.88   25.30
   6  10   1  144.29   25.40
   6  10   1  160.58   25.10
  -5 -10  -1   63.49   10.90
  -5 -10  -1   68.89   11.60
   5  10   1   40.10   10.80
   5  10   1   84.69   11.00
   5  10   1   74.69   11.10
   4  10   1    6.10    4.10
   4  10   1    7.60    5.20
   4 -10  -1  207.78   29.50
  -4  10   1  195.48   29.40
   5 -10  -1  262.97   36.60
   5 -10  -1  261.47   36.90
  -5  10   1  259.57   36.70
  -5  10   1  243.48   36.90
  -5  10   1  229.58   36.80
   6 -10  -1    3.60    4.50
   6 -10  -1   -9.60    4.90
  -6  10   1   -2.20    4.70
  -6  10   1   -6.50    5.30
  -6  10   1   -4.30    5.50
  -6  10   1   -3.40    4.80
   7 -10  -1   97.19   14.30
   7 -10  -1   67.49   13.70
  -7  10   1   91.29   14.40
  -7  10   1  103.69   14.70
  -7  10   1   93.19   14.10
  -7  10   1   76.09   14.40
   8 -10  -1   27.20    8.40
   8 -10  -1   54.49    9.40
  -8  10   1   41.60    9.60
  -8  10   1   36.60    9.40
  -8  10   1   51.69    9.00
  -8  10   1   60.69    9.80
   9 -10  -1  257.97   36.90
   9 -10  -1  265.97   37.30
   9 -10  -1  244.18   36.90
   9 -10  -1  194.78   36.80
  -9  10   1  232.88   36.90
  -9  10   1  320.07   38.00
  -9  10   1  268.87   37.40
  -9  10   1  259.47   37.40
  10 -10  -1   96.69   17.70
  10 -10  -1  120.29   17.50
  10 -10  -1   89.99   17.50
  10 -10  -1   98.39   17.40
 -10  10   1  139.39   18.80
 -10  10   1  132.69   18.60
 -10  10   1  101.09   17.50
 -10  10   1  111.49   17.80
  11 -10  -1  182.58   25.50
  11 -10  -1  142.79   25.20
  11 -10  -1  127.59   25.30
  11 -10  -1  170.08   25.70
 -11  10   1  146.19   25.30
 -11  10   1  222.78   26.80
 -11  10   1  176.98   26.30
 -11  10   1  190.28   25.90
  12 -10  -1    6.40    6.50
  12 -10  -1    9.80    7.90
  12 -10  -1   -7.10    8.00
 -12  10   1   -8.30    8.60
 -12  10   1   -4.10    8.40
  13 -10  -1  119.59   18.90
  13 -10  -1   93.59   19.50
  13 -10  -1  113.29   19.20
  13 -10  -1  134.39   19.70
 -13  10   1  160.88   20.50
 -13  10   1   73.79   19.10
 -13  10   1  145.09   20.00
 -13  10   1   96.59   18.80
 -14  -9  -1   15.40   10.00
 -14  -9  -1   18.00    9.20
 -14  -9  -1   21.00    9.40
  14   9   1    7.40    8.90
  14   9   1   18.00    9.40
  14   9   1   21.70   10.10
  14   9   1   17.90    8.80
 -13  -9  -1   72.09   13.40
 -13  -9  -1   67.89   14.00
 -13  -9  -1   52.69   15.00
  13   9   1   86.39   14.30
  13   9   1   79.29   13.70
  13   9   1   43.10   13.00
  13   9   1   69.59   13.80
 -12  -9  -1   73.69   11.90
 -12  -9  -1   63.09   12.40
 -12  -9  -1   66.49   13.60
  12   9   1   58.09   11.70
  12   9   1   30.30   10.10
 -11  -9  -1    1.50    9.70
 -11  -9  -1    8.50    7.30
 -11  -9  -1    0.10    7.50
  11   9   1   15.30    8.70
  11   9   1   -1.80    7.80
  11   9   1    3.40    7.80
 -10  -9  -1   25.80    7.90
 -10  -9  -1   29.10    8.90
 -10  -9  -1   12.10    9.40
 -10  -9  -1   30.70    8.60
  10   9   1   26.50    8.00
  10   9   1   38.70    9.70
  10   9   1   20.80    8.20
  10   9   1   24.30    8.40
  -9  -9  -1   -6.10    7.80
  -9  -9  -1    8.90    7.30
  -9  -9  -1   11.20    6.20
  -9  -9  -1    7.80    6.50
   9   9   1   -1.80    7.10
   9   9   1   -1.70    6.10
   9   9   1  -12.80    6.20
   9   9   1    1.00    6.20
  -8  -9  -1   35.10   10.00
  -8  -9  -1   34.90    8.60
  -8  -9  -1   54.29    9.00
  -8  -9  -1   46.60    9.80
   8   9   1   46.80    9.60
   8   9   1   49.80   10.20
   8   9   1   38.20    9.00
   8   9   1   42.00    9.00
  -7  -9  -1  124.09   22.00
  -7  -9  -1  150.18   21.90
  -7  -9  -1  163.18   22.40
   7   9   1  148.99   22.00
   7   9   1  145.89   22.30
   7   9   1  122.59   21.80
   7   9   1  154.68   22.10
  -6  -9  -1  168.58   25.40
  -6  -9  -1  182.98   25.10
   6   9   1  161.78   25.30
   6   9   1  188.18   25.30
   6   9   1  186.48   25.10
   6   9   1  121.69   24.90
  -5  -9  -1  456.35   69.19
  -5  -9  -1  468.15   68.99
   5   9   1  470.65   68.99
   5   9   1  479.75   69.09
   5   9   1  515.25   69.09
  -4  -9  -1  185.78   30.80
   4   9   1  222.88   29.40
   4   9   1  175.98   29.70
   3   9   1  110.79   16.60
   4  -9  -1   36.30    7.50
  -4   9   1   38.20    7.30
  -4   9   1   48.50    7.30
   5  -9  -1  641.64   91.69
   5  -9  -1  644.44   91.79
  -5   9   1  714.23   91.89
  -5   9   1  586.84   91.79
  -5   9   1  617.24   91.79
  -5   9   1  632.14   91.69
   6  -9  -1   -0.30    4.30
   6  -9  -1    1.50    4.80
  -6   9   1   11.40    5.40
  -6   9   1    0.50    4.60
  -6   9   1   11.60    5.30
  -6   9   1    4.90    4.70
   7  -9  -1   -0.60    5.70
   7  -9  -1    4.40    4.80
  -7   9   1    0.00    5.60
  -7   9   1    8.80    5.80
  -7   9   1    4.40    5.70
  -7   9   1    9.20    4.90
   8  -9  -1   65.99   12.10
   8  -9  -1   81.09   12.30
   8  -9  -1   57.29   12.20
   8  -9  -1   73.09   13.10
  -8   9   1   75.89   12.80
  -8   9   1   74.69   12.50
  -8   9   1   65.79   12.60
  -8   9   1   85.99   13.10
   9  -9  -1   15.80    7.00
   9  -9  -1    9.60    5.80
   9  -9  -1   11.20    6.60
   9  -9  -1    3.90    6.30
  -9   9   1   18.70    7.00
  -9   9   1   11.80    7.20
  -9   9   1   16.70    6.40
  -9   9   1   15.80    7.80
  10  -9  -1   -0.90    6.90
  10  -9  -1    3.90    5.80
  10  -9  -1    5.70    6.80
  10  -9  -1    1.80    5.60
 -10   9   1  -10.10    6.30
 -10   9   1   -1.40    6.70
 -10   9   1   -5.90    7.30
 -10   9   1   -3.20    7.40
  11  -9  -1  138.79   21.00
  11  -9  -1  103.99   20.90
  11  -9  -1  129.59   21.30
  11  -9  -1  144.99   21.50
 -11   9   1  147.89   21.20
 -11   9   1  126.99   21.20
 -11   9   1  151.68   22.00
  12  -9  -1  251.67   35.30
  12  -9  -1  207.58   35.60
  12  -9  -1  263.67   35.90
 -12   9   1  249.18   36.00
 -12   9   1  212.48   35.60
  13  -9  -1   17.10    8.90
  13  -9  -1   40.50    9.80
  13  -9  -1   33.10    8.50
  13  -9  -1   36.80   10.40
 -13   9   1   22.60   10.20
 -13   9   1   24.10    9.20
 -13   9   1   32.90    9.90
 -13   9   1   22.70   10.40
  14  -9  -1   -2.70    8.20
  14  -9  -1    2.40    9.00
  14  -9  -1    9.90    7.40
  14  -9  -1   -2.50    7.90
 -14   9   1   10.20    9.30
 -14   9   1   -3.80    8.10
 -14   9   1   11.20    9.60
 -14   9   1    7.90   10.10
 -14  -8  -1   36.90   12.30
 -14  -8  -1   67.69   11.90
 -14  -8  -1   28.40   11.20
  14   8   1   53.69   11.80
  14   8   1   36.10   12.30
  14   8   1   41.00   11.20
  14   8   1   53.09   11.10
 -13  -8  -1   13.30   10.20
 -13  -8  -1   17.70    9.00
 -13  -8  -1   20.00    9.60
  13   8   1   20.00    9.80
  13   8   1   15.80    8.90
  13   8   1    9.10    8.60
  13   8   1   12.90    8.50
 -12  -8  -1   -9.80    9.00
 -12  -8  -1    6.10    8.20
 -12  -8  -1   -7.10    7.70
  12   8   1   -6.50    7.50
  12   8   1   -1.40    7.50
 -11  -8  -1   12.60    7.90
 -11  -8  -1   11.10    9.10
 -11  -8  -1   22.50    8.00
  11   8   1   10.10    8.10
  11   8   1   15.80    7.70
  11   8   1    4.90    8.20
 -10  -8  -1  211.88   30.20
 -10  -8  -1  197.48   29.80
 -10  -8  -1  146.49   30.20
 -10  -8  -1  213.78   30.00
  10   8   1  195.18   30.20
  10   8   1  225.98   30.30
  10   8   1  191.98   29.90
  10   8   1  194.18   30.10
  -9  -8  -1   13.70    9.20
  -9  -8  -1   27.90    7.50
  -9  -8  -1   23.70    7.70
  -9  -8  -1   40.40    8.60
   9   8   1   32.90    8.30
   9   8   1   42.20    8.90
   9   8   1   15.90    7.50
   9   8   1   31.60    8.10
  -8  -8  -1   -3.80    7.20
  -8  -8  -1   -1.20    5.20
  -8  -8  -1   -1.70    6.30
  -8  -8  -1    0.70    5.80
   8   8   1   -4.40    5.50
   8   8   1    8.40    5.80
   8   8   1   -2.00    7.30
   8   8   1   -2.70    6.20
  -7  -8  -1    0.20    5.20
  -7  -8  -1    0.10    4.90
  -7  -8  -1   -5.90    6.30
  -7  -8  -1    9.60    7.30
   7   8   1   -2.00    6.60
   7   8   1    5.10    5.60
   7   8   1    9.20    5.50
   7   8   1    0.30    5.40
  -6  -8  -1  293.67   45.10
  -6  -8  -1  304.57   45.00
  -6  -8  -1  301.27   45.30
   6   8   1  309.47   45.50
   6   8   1  313.47   45.20
   6   8   1  328.67   45.20
   6   8   1  317.57   45.10
  -5  -8  -1  423.16   58.79
  -5  -8  -1  401.76   58.99
   5   8   1  403.86   58.89
   5   8   1  394.16   58.69
   5   8   1  411.66   58.79
  -4  -8  -1  392.96   58.59
   4   8   1  411.96   58.59
   4   8   1  410.26   58.59
  -3  -8  -1  215.88   31.00
  -3  -8  -1  207.38   31.30
   3   8   1  216.78   31.10
   3   8   1  212.28   31.00
   3  -8  -1  979.40  140.69
   3  -8  -1  983.10  140.69
   4  -8  -1  295.47   39.60
  -4   8   1  281.47   39.50
  -4   8   1  245.88   39.50
   5  -8  -1   -1.10    3.70
   5  -8  -1    2.80    4.00
  -5   8   1    0.20    4.60
  -5   8   1    2.80    5.40
  -5   8   1    1.90    4.30
  -5   8   1   -3.60    4.20
   6  -8  -1  390.36   58.69
   6  -8  -1  403.16   58.69
   6  -8  -1  422.36   58.79
   6  -8  -1  417.36   58.99
  -6   8   1  429.16   58.99
  -6   8   1  401.16   58.99
  -6   8   1  396.86   58.79
  -6   8   1  405.16   58.89
   7  -8  -1   13.20    5.40
   7  -8  -1   28.60    6.50
   7  -8  -1   18.20    5.40
  -7   8   1    9.10    6.40
  -7   8   1   25.80    5.90
  -7   8   1   16.80    6.80
  -7   8   1   13.10    6.10
   8  -8  -1  128.69   22.10
   8  -8  -1  145.99   21.90
   8  -8  -1  182.58   22.40
   8  -8  -1  130.69   21.90
  -8   8   1  123.99   22.30
  -8   8   1  182.48   22.50
  -8   8   1  114.89   22.10
  -8   8   1  160.18   22.30
   9  -8  -1   29.60    6.60
   9  -8  -1   20.30    6.80
   9  -8  -1    9.80    6.80
   9  -8  -1   21.60    6.60
  -9   8   1    9.10    7.50
  -9   8   1   18.30    6.70
  -9   8   1   17.40    7.20
  -9   8   1   12.80    7.60
  10  -8  -1   13.50    7.10
  10  -8  -1   13.90    6.60
  10  -8  -1   14.00    6.50
  10  -8  -1   11.60    7.30
 -10   8   1   14.30    6.90
 -10   8   1   23.20    6.90
 -10   8   1   20.70    8.00
 -10   8   1   20.80    8.40
  11  -8  -1   97.29   14.00
  11  -8  -1   62.69   13.70
  11  -8  -1   72.59   14.20
  11  -8  -1   87.09   14.40
 -11   8   1   77.09   14.20
 -11   8   1   88.69   14.20
 -11   8   1   76.39   14.70
  12  -8  -1   48.00    8.60
  12  -8  -1   37.70    8.60
  12  -8  -1    8.40    8.90
 -12   8   1   30.40   10.00
 -12   8   1   20.40    9.70
  13  -8  -1  206.88   35.40
  13  -8  -1  243.98   35.40
  13  -8  -1  298.87   36.60
 -13   8   1  204.38   35.80
 -13   8   1  277.27   36.00
 -13   8   1  233.08   36.10
 -13   8   1  217.18   35.60
  14  -8  -1  178.58   30.00
  14  -8  -1  231.48   30.30
  14  -8  -1  211.48   29.70
 -14   8   1  238.08   30.70
 -14   8   1  172.88   29.80
 -14   8   1  171.08   29.80
 -14   8   1  156.78   29.30
  15  -8  -1    1.80    9.20
  15  -8  -1    5.20    8.40
  15  -8  -1   -7.00    7.20
 -15   8   1   -5.30    9.80
 -15   8   1   13.80   10.10
 -15  -7  -1   -4.20    9.40
 -15  -7  -1    2.20   10.60
  15   7   1   24.90    8.60
  15   7   1   10.10   10.30
  15   7   1    5.40    8.70
 -14  -7  -1   31.40   10.10
 -14  -7  -1   38.90   10.40
 -14  -7  -1   14.20   11.90
 -14  -7  -1   25.90   10.10
  14   7   1   41.60    9.70
  14   7   1   25.50   10.40
  14   7   1   39.10   10.70
  14   7   1   35.10   10.00
 -13  -7  -1   18.50    9.00
 -13  -7  -1   22.80   10.30
 -13  -7  -1   12.70    8.60
  13   7   1    9.70    8.70
  13   7   1   19.10    8.50
  13   7   1    6.00    8.80
  13   7   1   -4.50    8.00
 -12  -7  -1  110.89   18.20
 -12  -7  -1  105.99   17.10
 -12  -7  -1   86.39   17.30
  12   7   1   80.79   16.70
  12   7   1  122.79   17.70
 -11  -7  -1  184.78   27.80
 -11  -7  -1  189.88   27.70
 -11  -7  -1  162.08   28.40
  11   7   1  185.78   28.00
  11   7   1  108.29   29.00
  11   7   1  191.98   27.90
  11   7   1  214.28   28.30
 -10  -7  -1    4.20    7.50
 -10  -7  -1   -1.00    6.30
 -10  -7  -1   19.30    6.90
 -10  -7  -1    3.20    8.30
  10   7   1   13.30    8.20
  10   7   1   -0.30    6.50
  10   7   1    7.80    7.00
  10   7   1    6.10    6.40
  -9  -7  -1   43.60    9.20
  -9  -7  -1   25.70    7.90
  -9  -7  -1   40.20    8.80
  -9  -7  -1   23.60    7.70
   9   7   1   38.40    8.00
   9   7   1   41.50    9.00
   9   7   1   17.30    8.00
   9   7   1   25.00    7.70
  -8  -7  -1  807.12  111.09
  -8  -7  -1  776.42  111.39
  -8  -7  -1  751.72  111.09
  -8  -7  -1  769.72  111.29
   8   7   1  738.03  111.29
   8   7   1  794.52  111.19
   8   7   1  758.62  111.29
   8   7   1  773.92  111.19
  -7  -7  -1  756.02  105.59
  -7  -7  -1  790.22  105.89
  -7  -7  -1  648.44  105.79
  -7  -7  -1  764.32  105.69
   7   7   1  678.13  105.89
   7   7   1  751.82  105.69
   7   7   1  739.73  105.69
   7   7   1  742.53  105.79
  -6  -7  -1  691.23   97.99
  -6  -7  -1  667.63   97.79
  -6  -7  -1  772.32   97.79
   6   7   1  677.23   97.89
   6   7   1  620.24   97.99
   6   7   1  653.73   97.89
   6   7   1  662.03   97.89
  -5  -7  -1   49.70    8.80
  -5  -7  -1   43.80    8.50
  -5  -7  -1   49.40    8.10
  -5  -7  -1   42.90    8.50
   5   7   1   46.00    8.80
   5   7   1   46.50    8.60
   5   7   1   51.59    8.50
  -4  -7  -1  566.74   77.99
   4   7   1  540.25   77.89
   4   7   1  521.15   77.89
   4   7   1  538.25   77.79
  -3  -7  -1   22.70    5.10
  -3  -7  -1   18.10    4.40
   3   7   1   14.40    4.90
   3   7   1   11.90    4.60
   3   7   1   15.00    4.30
   3   7   1   22.90    4.60
  -2  -7  -1   11.00    4.00
   2   7   1    7.70    3.50
   3  -7  -1  482.45   65.69
   3  -7  -1  458.85   65.69
  -3   7   1  452.25   65.59
  -3   7   1  431.66   65.69
   4  -7  -1  603.84   85.39
  -4   7   1  569.54   85.29
  -4   7   1  609.74   85.29
   5  -7  -1  185.48   26.20
   5  -7  -1  168.58   26.40
  -5   7   1  182.18   26.60
  -5   7   1  176.28   26.50
  -5   7   1  175.78   26.30
   6  -7  -1  800.12  113.29
   6  -7  -1  733.33  113.59
   6  -7  -1  812.12  113.39
  -6   7   1  823.32  113.49
  -6   7   1  799.72  113.29
  -6   7   1  738.23  113.29
  -6   7   1  808.52  113.39
   7  -7  -1  134.39   24.30
   7  -7  -1  175.98   24.50
   7  -7  -1  182.78   24.80
   7  -7  -1  164.38   24.30
  -7   7   1  171.58   24.90
  -7   7   1  137.89   24.30
  -7   7   1  199.88   24.80
  -7   7   1  155.98   24.60
   8  -7  -1  650.73   98.09
   8  -7  -1  681.13   97.99
   8  -7  -1  714.33   97.99
   8  -7  -1  677.33   97.89
  -8   7   1  702.33   98.19
  -8   7   1  700.53   98.09
  -8   7   1  655.73   98.09
  -8   7   1  654.63   97.89
   9  -7  -1   35.70    7.00
   9  -7  -1   26.90    7.60
   9  -7  -1   12.30    6.50
   9  -7  -1   28.50    7.40
  -9   7   1   23.60    7.20
  -9   7   1   21.30    8.00
  -9   7   1   26.20    6.90
  -9   7   1   25.30    8.40
  10  -7  -1  334.17   51.39
  10  -7  -1  343.17   51.09
  10  -7  -1  380.16   51.49
  10  -7  -1  331.77   51.09
 -10   7   1  323.27   51.59
 -10   7   1  379.76   51.39
 -10   7   1  335.77   51.69
 -10   7   1  369.86   51.19
  11  -7  -1   -2.70    6.00
  11  -7  -1  -10.40    6.00
  11  -7  -1   -0.40    7.00
  11  -7  -1    8.00    6.80
 -11   7   1    6.70    6.60
 -11   7   1   10.20    8.00
 -11   7   1   -3.90    6.80
  12  -7  -1   83.59   15.30
  12  -7  -1   90.69   14.70
  12  -7  -1   71.29   14.40
 -12   7   1  152.28   22.60
 -12   7   1   79.09   15.40
  13  -7  -1    7.30    7.10
  13  -7  -1   -0.60    7.60
  13  -7  -1   -5.60    6.30
 -13   7   1    4.00    7.20
 -13   7   1   -6.10    7.70
 -13   7   1  -11.10    9.20
 -13   7   1    1.20    8.50
  14  -7  -1   31.90    9.60
  14  -7  -1   55.19   11.10
  14  -7  -1   43.20    9.90
  14  -7  -1   20.30   10.50
 -14   7   1   41.90   10.10
 -14   7   1   56.89   12.10
 -14   7   1   25.60   11.00
 -14   7   1   56.89   11.70
  15  -7  -1   64.09   13.10
  15  -7  -1   63.79   12.30
  15  -7  -1   62.69   12.50
  15  -7  -1   66.39   13.50
 -15   7   1   47.60   13.70
 -15   7   1   56.59   12.90
 -15   7   1   67.09   13.30
 -15   7   1   66.59   14.20
 -15  -6  -1   29.50   12.80
 -15  -6  -1   46.50   11.70
 -15  -6  -1   41.10   11.80
 -15  -6  -1   67.99   11.90
  15   6   1   44.90   11.20
  15   6   1   43.30   10.30
  15   6   1   16.50   10.80
  15   6   1   38.40   11.50
 -14  -6  -1   36.60   10.90
 -14  -6  -1   49.10   12.40
 -14  -6  -1   42.10   10.80
 -14  -6  -1   43.60   11.00
  14   6   1   46.40   11.60
  14   6   1   23.80    9.60
  14   6   1   29.10    9.70
  14   6   1   45.50   11.20
 -13  -6  -1   37.20   10.30
 -13  -6  -1   30.40    9.80
 -13  -6  -1   23.50    9.50
  13   6   1   24.20    8.90
  13   6   1   38.80   10.50
  13   6   1   26.10    8.80
  13   6   1   36.30   10.00
 -12  -6  -1   72.99   14.10
 -12  -6  -1  101.59   15.00
 -12  -6  -1   67.19   13.30
  12   6   1   70.09   13.60
  12   6   1   58.99   13.10
 -11  -6  -1  430.16   58.29
 -11  -6  -1  395.16   58.69
 -11  -6  -1  371.86   58.09
  11   6   1  381.76   58.29
  11   6   1  410.56   58.69
 -10  -6  -1  240.18   37.80
 -10  -6  -1  251.87   37.80
 -10  -6  -1  254.07   38.40
 -10  -6  -1  264.17   38.20
  10   6   1  259.07   38.10
  10   6   1  277.57   38.30
  10   6   1  246.78   37.80
  10   6   1  248.18   37.90
  -9  -6  -1  104.99   16.30
  -9  -6  -1   98.99   16.70
  -9  -6  -1   82.99   16.30
  -9  -6  -1  111.29   17.30
   9   6   1  116.29   16.90
   9   6   1  103.99   16.40
   9   6   1  100.49   16.60
   9   6   1   92.49   16.30
  -8  -6  -1   34.40    8.80
  -8  -6  -1   28.80    9.30
  -8  -6  -1   35.50    8.60
  -8  -6  -1   44.70    9.00
   8   6   1   39.70    8.60
   8   6   1   45.00    8.90
   8   6   1   47.10    8.60
   8   6   1   45.30    9.30
  -7  -6  -1  302.37   41.90
  -7  -6  -1  284.77   41.70
  -7  -6  -1  257.17   41.60
  -7  -6  -1  294.47   42.10
   7   6   1  286.77   41.90
   7   6   1  273.97   41.80
   7   6   1  286.97   41.80
   7   6   1  313.27   42.30
  -6  -6  -1   19.20    6.60
  -6  -6  -1   28.90    7.20
  -6  -6  -1   25.10    7.50
  -6  -6  -1   30.10    6.40
   6   6   1   23.60    6.40
   6   6   1   30.80    7.10
   6   6   1   36.20    6.80
   6   6   1   31.00    7.40
  -5  -6  -1 1104.99  160.58
  -5  -6  -1 1176.18  160.68
  -5  -6  -1 1124.39  160.58
   5   6   1 1083.69  160.58
   5   6   1 1098.79  160.58
   5   6   1 1129.59  160.58
  -4  -6  -1   66.39   11.00
  -4  -6  -1   64.49   11.40
  -4  -6  -1   78.39   11.70
   4   6   1   74.59   11.80
   4   6   1   66.99   11.40
   4   6   1   81.99   11.30
  -3  -6  -1   84.49   13.10
  -3  -6  -1   93.39   13.60
   3   6   1   87.29   13.30
   3   6   1   95.79   13.10
   3   6   1   84.79   13.40
   3   6   1   75.29   13.10
  -2  -6  -1  173.48   25.50
  -2  -6  -1  168.58   25.20
   2   6   1  176.28   25.30
   2   6   1  174.78   25.30
   3  -6  -1  126.29   17.10
   3  -6  -1  119.59   17.20
  -3   6   1  103.89   17.00
  -3   6   1  112.79   17.00
  -3   6   1  104.89   17.00
  -3   6   1  125.49   17.30
   4  -6  -1  599.14   85.49
  -4   6   1  573.04   85.39
  -4   6   1  613.34   85.49
   5  -6  -1 1062.99  161.98
   5  -6  -1 1166.78  162.08
   5  -6  -1 1180.58  162.08
   5  -6  -1 1136.59  162.18
  -5   6   1 1158.58  162.18
  -5   6   1 1054.99  162.08
  -5   6   1 1158.58  162.18
   6  -6  -1  119.69   20.00
   6  -6  -1  139.69   19.90
   6  -6  -1   99.69   19.70
  -6   6   1  126.79   20.10
  -6   6   1  177.18   20.40
  -6   6   1  151.88   20.00
  -6   6   1  122.69   19.80
   7  -6  -1 1245.08  176.38
   7  -6  -1 1205.38  176.48
   7  -6  -1 1243.48  176.38
   7  -6  -1 1263.27  176.48
  -7   6   1 1230.08  176.38
  -7   6   1 1160.48  176.38
  -7   6   1 1192.48  176.48
  -7   6   1 1299.87  176.58
   8  -6  -1  171.08   23.20
   8  -6  -1  155.38   23.20
   8  -6  -1  152.18   23.60
   8  -6  -1  151.28   23.30
  -8   6   1  143.49   23.50
  -8   6   1  114.69   23.40
  -8   6   1  178.48   23.60
  -8   6   1  155.18   23.30
   9  -6  -1  251.07   36.00
   9  -6  -1  224.78   35.80
   9  -6  -1  241.68   36.30
   9  -6  -1  283.57   36.60
  -9   6   1  288.17   36.70
  -9   6   1  226.08   36.00
  -9   6   1  245.88   36.50
  -9   6   1  213.68   36.00
  10  -6  -1   18.00    7.60
  10  -6  -1   33.20    7.60
  10  -6  -1   24.80    7.80
  10  -6  -1   14.70    7.00
 -10   6   1   30.10    8.50
 -10   6   1   29.90    7.90
 -10   6   1   29.50    7.70
 -10   6   1   28.50    8.50
  11  -6  -1   27.10    9.20
  11  -6  -1   43.30    9.30
  11  -6  -1   32.00    9.90
  11  -6  -1   36.60    8.80
 -11   6   1   55.59   10.60
 -11   6   1   42.60    9.90
 -11   6   1   49.40    9.40
  12  -6  -1    1.10    7.40
  12  -6  -1   -1.30    6.30
  12  -6  -1   -6.90    7.50
 -12   6   1    0.10    8.00
  13  -6  -1    5.60    6.60
  13  -6  -1    3.30    7.40
 -13   6   1    4.70    7.10
 -13   6   1   -2.00    8.60
 -13   6   1  -10.80    8.10
 -13   6   1    6.50    8.20
  14  -6  -1   79.49   12.90
  14  -6  -1   49.20   11.10
  14  -6  -1   85.69   12.50
  14  -6  -1   48.40   11.20
 -14   6   1   46.40   11.90
 -14   6   1   61.69   11.70
 -14   6   1   43.50   12.30
 -14   6   1   33.10   11.90
  15  -6  -1   95.79   14.00
  15  -6  -1   67.29   13.80
  15  -6  -1   47.70   12.40
  15  -6  -1   60.79   12.50
 -15   6   1   62.59   13.40
 -15   6   1   54.49   13.70
 -15   6   1   60.29   12.50
 -15   6   1   59.19   13.90
 -15  -5  -1  -12.20    9.10
 -15  -5  -1   -9.50    8.20
 -15  -5  -1    0.30    9.10
 -15  -5  -1  -16.60    9.60
  15   5   1  -16.60    7.30
  15   5   1   -4.10    7.50
  15   5   1   -6.90    9.20
  15   5   1   11.00    8.70
 -14  -5  -1   70.19   17.30
 -14  -5  -1  122.99   17.80
 -14  -5  -1   99.39   16.90
 -14  -5  -1  113.89   17.30
  14   5   1  116.39   17.50
  14   5   1   62.49   16.00
  14   5   1   71.59   15.70
  14   5   1  125.79   17.80
 -13  -5  -1   36.50   10.60
 -13  -5  -1   29.30   11.00
 -13  -5  -1   31.20   10.50
 -13  -5  -1   36.60   10.10
  13   5   1   49.10   10.70
  13   5   1   52.39    9.80
  13   5   1   34.60    9.80
  13   5   1   35.30   10.50
 -12  -5  -1   28.20    8.60
 -12  -5  -1   21.00    9.40
  12   5   1   16.70    7.70
  12   5   1   13.40    8.00
 -11  -5  -1    9.70    7.10
 -11  -5  -1   15.70    8.40
 -11  -5  -1   24.20    8.60
 -11  -5  -1   11.70    7.20
  11   5   1   26.60    7.60
  11   5   1    0.70    7.10
  11   5   1   -7.40    7.50
 -10  -5  -1   34.60    8.80
 -10  -5  -1   22.60    9.30
 -10  -5  -1   27.50    8.10
 -10  -5  -1   12.50    8.00
  10   5   1   28.30    8.10
  10   5   1   43.50    8.40
  10   5   1   37.00    9.10
  10   5   1   30.70    8.00
  -9  -5  -1   27.90    7.50
  -9  -5  -1   18.20    6.90
  -9  -5  -1   19.40    7.00
  -9  -5  -1    8.00    8.10
   9   5   1   11.10    6.90
   9   5   1   21.20    8.00
   9   5   1   22.90    7.40
   9   5   1   24.20    6.80
  -8  -5  -1   55.29   11.10
  -8  -5  -1   50.39   10.50
  -8  -5  -1   45.00   10.10
  -8  -5  -1   51.79   10.60
   8   5   1   59.39   10.30
   8   5   1   70.09   11.30
   8   5   1   66.19   10.40
   8   5   1   50.09   10.30
  -7  -5  -1  174.18   28.50
  -7  -5  -1  187.58   28.80
  -7  -5  -1  193.78   28.60
  -7  -5  -1  184.58   28.90
   7   5   1  190.28   28.80
   7   5   1  207.58   28.90
   7   5   1  185.58   28.70
   7   5   1  219.18   28.80
  -6  -5  -1  389.66   55.89
  -6  -5  -1  389.66   55.89
  -6  -5  -1  412.36   56.09
  -6  -5  -1  376.26   56.19
   6   5   1  400.16   56.09
   6   5   1  395.26   55.89
   6   5   1  355.16   56.09
   6   5   1  369.26   55.89
  -5  -5  -1  228.48   33.30
  -5  -5  -1  218.48   33.20
   5   5   1  243.58   33.30
   5   5   1  227.98   33.20
   5   5   1  252.17   34.20
   5   5   1  200.68   33.30
  -4  -5  -1  583.14   79.89
  -4  -5  -1  546.95   79.99
  -4  -5  -1  542.25   79.99
   4   5   1  564.34   79.89
   4   5   1  529.75   80.09
   4   5   1  558.84   79.99
  -3  -5  -1  197.48   28.30
  -3  -5  -1  201.88   28.10
  -3  -5  -1  191.68   27.80
  -3  -5  -1  185.98   28.10
   3   5   1  194.98   28.40
   3   5   1  190.28   28.20
   3   5   1  187.38   28.00
   3   5   1  188.98   28.10
  -2  -5  -1  749.03  106.89
  -2  -5  -1  743.13  106.99
   2   5   1  733.83  106.99
   2   5   1  740.53  106.89
   2   5   1  761.02  106.89
   2  -5  -1   97.29   14.60
  -2   5   1   98.29   14.60
   3  -5  -1  210.98   29.40
   3  -5  -1  202.98   29.50
  -3   5   1  173.38   29.40
  -3   5   1  199.08   29.40
  -3   5   1  208.38   29.40
  -3   5   1  224.08   29.50
   4  -5  -1   97.69   11.40
   4  -5  -1   69.09   11.60
  -4   5   1   61.79   11.30
  -4   5   1   62.69   11.40
   5  -5  -1  159.08   24.80
   5  -5  -1  166.68   24.60
  -5   5   1  179.28   24.80
  -5   5   1  151.48   24.70
  -5   5   1  176.38   24.90
   6  -5  -1  541.65   85.79
   6  -5  -1  582.44   85.89
   6  -5  -1  551.54   85.99
   6  -5  -1  648.64   85.89
  -6   5   1  624.54   85.89
  -6   5   1  604.74   85.99
  -6   5   1  627.94   85.99
  -6   5   1  588.74   85.99
   7  -5  -1  368.26   54.29
   7  -5  -1  387.86   54.39
   7  -5  -1  370.86   54.59
   7  -5  -1  339.67   54.49
  -7   5   1  409.06   54.49
  -7   5   1  357.16   54.59
  -7   5   1  369.26   54.59
  -7   5   1  400.36   54.69
   8  -5  -1   17.00    6.70
   8  -5  -1   15.70    5.40
   8  -5  -1   17.30    6.20
   8  -5  -1   26.10    6.00
  -8   5   1   14.20    6.10
  -8   5   1   18.50    6.20
  -8   5   1   23.00    7.10
  -8   5   1   17.70    6.90
   9  -5  -1   39.50   10.80
   9  -5  -1   46.30   11.20
   9  -5  -1   67.49   10.80
   9  -5  -1   61.29   10.70
  -9   5   1   73.79   11.60
  -9   5   1   69.89   11.10
  -9   5   1   48.00   10.90
  -9   5   1   85.79   11.90
  10  -5  -1  106.59   18.10
  10  -5  -1  137.59   17.80
  10  -5  -1   85.79   17.50
  10  -5  -1  102.29   17.30
 -10   5   1  102.29   17.50
 -10   5   1  130.99   18.10
 -10   5   1   90.59   17.60
 -10   5   1  132.29   18.60
  11  -5  -1   46.50   10.10
  11  -5  -1   39.00    9.60
  11  -5  -1   48.20    9.80
  11  -5  -1   52.09   10.70
 -11   5   1   52.49   10.10
 -11   5   1   61.89   10.90
 -11   5   1   39.60   10.30
  12  -5  -1   15.10    7.10
  12  -5  -1    3.20    7.80
 -12   5   1    5.90    8.00
  13  -5  -1   84.99   14.90
  13  -5  -1   99.99   15.90
  13  -5  -1   94.19   16.40
 -13   5   1   96.79   15.50
 -13   5   1   82.29   15.40
 -13   5   1   76.49   15.00
 -13   5   1   64.99   15.50
  14  -5  -1    6.80    6.80
  14  -5  -1   -9.70    8.30
  14  -5  -1   -7.50    7.20
  14  -5  -1    4.00    8.10
 -14   5   1    9.30    7.90
 -14   5   1    5.10    8.60
 -14   5   1   -1.10    8.20
 -14   5   1    7.40    8.90
  15  -5  -1  281.27   38.50
  15  -5  -1  252.87   38.20
  15  -5  -1  310.47   39.10
  15  -5  -1  239.38   38.60
 -15   5   1  215.18   38.80
 -15   5   1  243.28   38.40
 -15   5   1  232.78   38.20
  16  -5  -1   14.90    7.70
  16  -5  -1   14.00   10.10
  16  -5  -1   23.10    8.70
  16  -5  -1   13.50    9.40
 -16   5   1  -14.10    9.70
 -16   5   1   12.00    9.40
 -16   5   1    3.00    9.80
 -16   5   1   -2.30    8.60
 -15  -4  -1    6.60    9.50
 -15  -4  -1   -0.20   10.40
 -15  -4  -1    6.00    9.30
 -15  -4  -1    5.80    8.80
  15   4   1    4.90    8.00
  15   4   1   13.80    9.00
  15   4   1   21.50    8.40
  15   4   1   10.00    9.70
 -14  -4  -1   14.20    8.60
 -14  -4  -1    5.80    8.60
 -14  -4  -1    5.70    9.50
 -14  -4  -1   -4.70    8.30
  14   4   1    3.90    6.70
  14   4   1   -4.40    7.50
  14   4   1    1.50    8.40
  14   4   1   14.00    9.20
 -13  -4  -1   25.50    9.60
 -13  -4  -1   13.50    8.10
 -13  -4  -1   -3.50    8.20
 -13  -4  -1    9.90    8.10
  13   4   1   17.70    9.50
  13   4   1   19.60    7.00
  13   4   1   -6.70    7.10
  13   4   1   18.00    8.20
 -12  -4  -1   19.70   11.50
 -12  -4  -1   39.70    9.80
  12   4   1   26.00    8.20
  12   4   1   37.40    8.80
 -11  -4  -1  586.44   90.49
 -11  -4  -1  657.53   90.49
 -11  -4  -1  615.04   89.99
 -11  -4  -1  631.04   90.19
  11   4   1  632.74   90.09
  11   4   1  607.74   90.29
  11   4   1  620.84   90.19
 -10  -4  -1   36.40    8.70
 -10  -4  -1   31.10    8.00
 -10  -4  -1   11.40    8.00
 -10  -4  -1   13.90    8.60
  10   4   1   34.50    8.00
  10   4   1   21.80    7.50
  10   4   1   29.50    8.40
  10   4   1   36.90    8.40
  -9  -4  -1  121.69   20.00
  -9  -4  -1  114.29   19.80
  -9  -4  -1  103.39   19.80
  -9  -4  -1  130.19   20.20
   9   4   1  136.89   20.10
   9   4   1  124.49   19.70
   9   4   1  148.49   19.80
   9   4   1  126.29   20.00
  -8  -4  -1    5.70    6.90
  -8  -4  -1   -2.30    5.70
  -8  -4  -1   -5.70    5.70
  -8  -4  -1    4.80    5.70
   8   4   1    4.30    5.70
   8   4   1    2.80    5.80
   8   4   1   10.40    5.80
   8   4   1    4.20    6.80
  -7  -4  -1 1375.96  195.58
  -7  -4  -1 1412.56  195.68
  -7  -4  -1 1287.47  195.48
  -7  -4  -1 1492.55  195.68
   7   4   1 1364.06  195.58
   7   4   1 1306.67  195.58
   7   4   1 1322.07  195.58
   7   4   1 1351.36  195.48
  -6  -4  -1  897.01  127.29
  -6  -4  -1  899.11  127.19
  -6  -4  -1  906.91  127.19
  -6  -4  -1  948.41  127.39
   6   4   1  886.81  127.19
   6   4   1  806.22  127.19
   6   4   1  954.60  127.19
   6   4   1  786.12  127.29
  -5  -4  -1  670.63   93.59
  -5  -4  -1  676.33   93.79
  -5  -4  -1  657.93   93.69
  -5  -4  -1  633.54   93.59
   5   4   1  703.03   93.69
   5   4   1  591.84   93.69
   5   4   1  627.94   93.79
   5   4   1  647.24   93.59
  -4  -4  -1  174.88   28.10
  -4  -4  -1  191.58   28.70
  -4  -4  -1  207.38   28.50
   4   4   1  191.08   28.20
   4   4   1  218.58   28.60
   4   4   1  182.38   28.20
  -3  -4  -1   53.89   10.00
  -3  -4  -1   59.69   10.40
  -3  -4  -1   64.19   10.30
  -3  -4  -1   58.19    9.70
   3   4   1   57.99   10.10
   3   4   1   58.69   10.30
   3   4   1   72.59   10.10
   3   4   1   77.89   10.60
  -2  -4  -1   -4.50    3.10
  -2  -4  -1   10.30    4.30
   2   4   1   -2.60    2.90
   2   4   1    3.40    3.80
   2   4   1   -0.60    3.90
   2   4   1   -1.80    3.20
  -1  -4  -1   72.39   11.70
  -1  -4  -1   76.69   11.50
   1   4   1   81.69   11.50
   1   4   1   74.99   11.60
   2  -4  -1    7.90    3.60
   2  -4  -1   11.40    3.40
  -2   4   1    9.50    3.70
  -2   4   1   14.60    3.20
  -2   4   1    6.00    3.10
  -2   4   1   10.80    3.40
   3  -4  -1  508.95   67.69
   3  -4  -1  480.75   67.69
   3  -4  -1  426.76   67.49
   3  -4  -1  493.75   67.59
  -3   4   1  478.45   67.69
  -3   4   1  480.95   67.59
  -3   4   1  446.56   67.59
  -3   4   1  451.85   67.59
   4  -4  -1  193.28   29.10
   4  -4  -1  188.68   29.20
   4  -4  -1  204.18   29.10
  -4   4   1  208.58   29.00
  -4   4   1  195.88   29.20
   5  -4  -1    0.40    4.40
   5  -4  -1   -5.80    3.90
  -5   4   1    8.50    4.60
  -5   4   1    1.90    4.90
  -5   4   1    9.70    5.20
   6  -4  -1  437.56   61.09
   6  -4  -1  413.56   60.79
   6  -4  -1  397.56   60.99
   6  -4  -1  458.35   60.89
  -6   4   1  393.56   60.89
  -6   4   1  461.35   61.09
  -6   4   1  378.96   60.99
  -6   4   1  436.26   60.99
   7  -4  -1 3836.32  543.35
   7  -4  -1 3711.63  543.45
   7  -4  -1 3796.52  543.35
   7  -4  -1 3638.14  543.45
  -7   4   1 3991.50  543.45
  -7   4   1 3834.12  543.45
  -7   4   1 3893.11  543.35
  -7   4   1 3651.83  543.35
   8  -4  -1   92.49   17.70
   8  -4  -1  105.49   18.10
   8  -4  -1  116.09   18.50
   8  -4  -1  105.99   17.70
  -8   4   1  143.69   18.40
  -8   4   1  125.59   18.40
  -8   4   1  143.09   18.80
  -8   4   1  115.29   18.20
   9  -4  -1  759.62  112.89
   9  -4  -1  730.23  113.09
   9  -4  -1  791.42  113.09
   9  -4  -1  844.02  112.89
  -9   4   1  815.22  113.09
  -9   4   1  757.02  112.89
  -9   4   1  789.62  112.99
  10  -4  -1   76.59   12.40
  10  -4  -1   77.59   13.30
  10  -4  -1   92.49   12.80
  10  -4  -1   61.09   13.00
 -10   4   1   66.39   13.20
 -10   4   1   70.29   12.80
 -10   4   1   67.59   12.80
 -10   4   1   66.19   13.00
  11  -4  -1  289.97   47.40
  11  -4  -1  328.77   46.90
  11  -4  -1  325.37   46.90
  11  -4  -1  336.37   47.40
 -11   4   1  337.87   47.20
 -11   4   1  319.77   47.30
 -11   4   1  313.37   47.40
 -11   4   1  299.87   46.90
  12  -4  -1   61.89   11.30
  12  -4  -1   51.79   12.10
 -12   4   1   61.49   12.20
  13  -4  -1  174.88   24.00
  13  -4  -1  152.78   24.60
  13  -4  -1  183.28   24.70
 -13   4   1  123.29   23.80
 -13   4   1  155.48   24.20
 -13   4   1  140.89   24.00
 -13   4   1  148.59   24.60
  14  -4  -1   -4.80    8.30
  14  -4  -1   10.40    7.00
  14  -4  -1   13.40    6.60
  14  -4  -1   -1.40    8.20
 -14   4   1    1.70    8.90
 -14   4   1   21.20    7.90
 -14   4   1   19.50    8.30
 -14   4   1   -2.80    8.30
  15  -4  -1   13.90    9.30
  15  -4  -1    3.00    6.90
  15  -4  -1    8.80    7.60
  15  -4  -1   19.80    9.20
 -15   4   1   -9.90    9.00
 -15   4   1   16.90    9.50
 -15   4   1    6.10    8.30
 -15   4   1   13.50    8.80
  16  -4  -1   20.50   10.80
  16  -4  -1   19.10    8.10
  16  -4  -1   34.50   10.00
  16  -4  -1   -7.70    8.30
 -16   4   1   22.20    9.90
 -16   4   1   13.90    9.70
 -16   4   1   27.30    9.40
 -16   4   1   21.30   10.20
 -16  -3  -1    7.50    8.90
 -16  -3  -1   -6.70    8.80
 -16  -3  -1   11.40   10.00
 -16  -3  -1    7.00   10.40
  16   3   1   -5.40    9.00
  16   3   1    9.20    7.90
  16   3   1    1.70    7.90
  16   3   1    3.70    9.70
 -15  -3  -1   20.30   10.40
 -15  -3  -1   19.60    9.60
 -15  -3  -1   19.80    9.30
 -15  -3  -1   15.10    9.60
  15   3   1   19.10   10.00
  15   3   1   18.50    9.80
  15   3   1   16.30    8.20
  15   3   1   18.90    8.00
 -14  -3  -1   95.49   18.10
 -14  -3  -1  110.69   17.30
 -14  -3  -1  103.79   17.60
 -14  -3  -1   96.29   17.30
  14   3   1   94.39   16.70
  14   3   1  124.09   18.30
  14   3   1  111.89   18.00
  14   3   1   71.39   16.20
 -13  -3  -1   -4.60    8.90
 -13  -3  -1   -6.30    7.50
 -13  -3  -1   -4.10    7.60
 -13  -3  -1    2.20    8.20
  13   3   1   -4.70    6.40
  13   3   1   -5.70    6.70
  13   3   1    2.70    7.70
  13   3   1   -7.70    8.00
 -12  -3  -1  114.49   16.80
  12   3   1   86.49   15.70
  12   3   1   86.89   15.70
 -11  -3  -1  184.48   32.30
 -11  -3  -1  235.58   33.00
 -11  -3  -1  202.68   32.90
 -11  -3  -1  214.08   32.60
  11   3   1  263.97   33.30
  11   3   1  229.68   32.50
  11   3   1  202.68   32.70
 -10  -3  -1    8.50    6.50
 -10  -3  -1    4.80    6.60
 -10  -3  -1    5.30    6.80
 -10  -3  -1   -0.90    7.60
  10   3   1    1.70    6.70
  10   3   1    3.60    5.80
  10   3   1   11.80    6.30
  10   3   1    6.20    7.00
  -9  -3  -1   45.40    9.40
  -9  -3  -1   48.90    9.60
  -9  -3  -1   63.69   10.50
  -9  -3  -1   36.00    9.10
   9   3   1   31.10    9.00
   9   3   1   56.49    9.90
   9   3   1   33.00    8.80
   9   3   1   40.90    8.90
  -8  -3  -1 1631.04  211.48
  -8  -3  -1 1597.24  211.48
  -8  -3  -1 1350.86  211.28
   8   3   1 1357.06  211.28
   8   3   1 1491.05  211.48
   8   3   1 1463.45  211.38
   8   3   1 1453.55  211.28
  -7  -3  -1  606.94   84.29
  -7  -3  -1  607.94   84.39
  -7  -3  -1  534.25   84.19
  -7  -3  -1  600.74   84.19
   7   3   1  613.24   84.19
   7   3   1  598.54   84.19
   7   3   1  542.95   84.29
   7   3   1  565.74   84.39
  -6  -3  -1   45.70    9.30
  -6  -3  -1   49.50    9.10
  -6  -3  -1   53.79    8.70
  -6  -3  -1   41.40    8.60
   6   3   1   40.20    8.60
   6   3   1   49.60    9.00
   6   3   1   40.60    9.00
   6   3   1   58.49    9.40
  -5  -3  -1   41.70    8.90
  -5  -3  -1   40.00    9.00
  -5  -3  -1   62.39    9.40
  -5  -3  -1   59.99    9.40
   5   3   1   56.99    9.10
   5   3   1   58.19    9.80
   5   3   1   61.39    9.50
   5   3   1   38.10    8.90
  -4  -3  -1 1032.40  143.99
  -4  -3  -1  898.41  143.89
   4   3   1 1011.10  143.89
   4   3   1 1057.99  143.99
   4   3   1 1023.20  143.89
  -3  -3  -1  142.79   17.40
  -3  -3  -1  107.69   16.80
  -3  -3  -1  100.49   16.90
   3   3   1  105.49   17.00
   3   3   1  148.79   17.30
   3   3   1  111.39   16.80
   3   3   1   93.69   16.80
  -2  -3  -1  333.47   48.00
  -2  -3  -1  344.77   47.90
  -2  -3  -1  334.27   47.90
  -2  -3  -1  319.47   48.10
   2   3   1  329.77   48.00
   2   3   1  323.07   48.10
   2   3   1  343.07   48.00
   2   3   1  326.27   47.90
  -1  -3  -1 1162.98  167.88
  -1  -3  -1 1148.39  167.98
   1   3   1 1205.08  167.88
   1   3   1 1172.38  167.98
   1  -3  -1   -1.60    2.30
   1  -3  -1    4.30    2.30
  -1   3   1    3.00    2.50
  -1   3   1   -3.40    2.30
   2  -3  -1  273.97   41.00
   2  -3  -1  284.97   40.80
   2  -3  -1  295.77   40.80
   2  -3  -1  287.17   40.90
  -2   3   1  281.47   40.90
  -2   3   1  270.27   41.00
  -2   3   1  287.37   40.90
  -2   3   1  282.77   40.90
   3  -3  -1   -0.90    3.40
   3  -3  -1   -2.50    3.90
   3  -3  -1    6.30    3.80
   3  -3  -1    5.50    4.00
  -3   3   1   -2.60    3.60
  -3   3   1    5.00    3.90
  -3   3   1   -2.30    4.00
  -3   3   1   -1.30    3.90
   4  -3  -1  555.64   85.09
   4  -3  -1  617.24   84.99
   4  -3  -1  591.74   84.99
  -4   3   1  591.94   84.99
  -4   3   1  597.14   84.99
   5  -3  -1 1900.81  268.57
   5  -3  -1 1825.32  268.57
   5  -3  -1 1917.51  268.67
  -5   3   1 1815.62  268.57
  -5   3   1 1813.82  268.57
  -5   3   1 1979.70  268.67
   6  -3  -1  154.28   21.30
   6  -3  -1  152.88   21.40
   6  -3  -1  156.38   21.80
   6  -3  -1  147.79   21.50
  -6   3   1  158.28   21.80
  -6   3   1  140.39   21.40
  -6   3   1   96.19   21.20
   7  -3  -1  712.03   94.59
   7  -3  -1  664.93   94.69
   7  -3  -1  688.33   94.59
   7  -3  -1  630.94   94.69
  -7   3   1  611.14   94.59
  -7   3   1  615.24   94.59
  -7   3   1  692.43   94.79
  -7   3   1  641.94   94.69
   8  -3  -1 1968.40  267.77
   8  -3  -1 1912.71  267.67
   8  -3  -1 1818.82  267.77
   8  -3  -1 1893.51  267.77
  -8   3   1 1751.92  267.67
  -8   3   1 1883.71  267.77
  -8   3   1 1764.92  267.77
  -8   3   1 1941.41  267.87
   9  -3  -1  586.24   86.19
   9  -3  -1  568.84   86.39
   9  -3  -1  665.63   86.29
   9  -3  -1  551.34   86.39
  -9   3   1  598.24   86.29
  -9   3   1  555.44   86.29
  -9   3   1  626.24   86.49
  -9   3   1  632.54   86.59
  10  -3  -1  459.65   74.29
  10  -3  -1  504.75   74.39
  10  -3  -1  508.05   74.09
  10  -3  -1  564.14   74.19
 -10   3   1  516.15   74.39
 -10   3   1  531.15   74.49
 -10   3   1  512.25   74.39
 -10   3   1  499.85   74.19
  11  -3  -1  178.48   27.00
  11  -3  -1  168.48   26.30
  11  -3  -1  177.38   26.30
  11  -3  -1  113.79   26.30
 -11   3   1  209.58   26.70
 -11   3   1  180.68   26.70
 -11   3   1  194.68   26.90
 -11   3   1  173.18   26.70
  12  -3  -1  173.88   31.50
  12  -3  -1  255.57   31.80
 -12   3   1  201.38   31.50
 -12   3   1  205.68   34.20
  13  -3  -1   36.10    9.70
  13  -3  -1   41.70    9.30
  13  -3  -1   30.80    8.20
  13  -3  -1   20.70    7.90
 -13   3   1   21.80    9.60
 -13   3   1   15.70    8.80
 -13   3   1   15.40    8.20
 -13   3   1   32.90    9.20
  14  -3  -1  403.76   57.99
  14  -3  -1  411.16   58.49
  14  -3  -1  440.16   58.09
  14  -3  -1  379.26   58.59
 -14   3   1  392.06   58.69
 -14   3   1  402.66   58.29
 -14   3   1  340.27   58.39
 -14   3   1  386.46   58.19
  15  -3  -1    5.60    7.10
  15  -3  -1   11.80    9.50
  15  -3  -1    3.70    8.60
  15  -3  -1    9.90    7.50
 -15   3   1    7.80    8.60
 -15   3   1    6.60    8.90
 -15   3   1   18.10    8.10
 -15   3   1    9.90    8.80
  16  -3  -1   10.60   10.00
  16  -3  -1   -4.00    8.30
  16  -3  -1   -4.40    7.20
  16  -3  -1   -6.80    7.10
 -16   3   1   -0.20    8.50
 -16   3   1    1.50    9.00
 -16   3   1   -5.30    9.30
 -16   3   1   -5.40    9.60
 -16  -2  -1   19.80   11.20
 -16  -2  -1   15.00   10.10
  16   2   1   34.40    8.90
  16   2   1   27.00    9.00
  16   2   1   26.10   10.70
  16   2   1   31.50   10.40
 -15  -2  -1   59.09   13.70
 -15  -2  -1   46.30   12.80
  15   2   1   65.29   12.30
  15   2   1   61.39   13.90
  15   2   1   73.59   14.20
  15   2   1   63.89   12.50
 -14  -2  -1    9.90    9.00
 -14  -2  -1   -2.10    7.60
  14   2   1    7.10    8.10
  14   2   1   -3.90    6.50
  14   2   1    7.40    8.90
  14   2   1   -0.70    7.20
 -13  -2  -1   -9.10   14.70
 -13  -2  -1   20.90    8.30
 -13  -2  -1    6.20    8.70
  13   2   1   -3.60    6.70
  13   2   1   17.60    8.70
  13   2   1    9.30    8.00
  13   2   1    7.70    7.20
 -12  -2  -1  231.38   37.40
  12   2   1  258.37   36.80
  12   2   1  243.88   36.80
 -11  -2  -1  700.43  104.19
 -11  -2  -1  732.73  104.19
 -11  -2  -1  760.82  104.39
 -11  -2  -1  682.83  103.99
  11   2   1  733.93  103.99
  11   2   1  724.63  104.29
  11   2   1  715.43  104.19
 -10  -2  -1  107.29   17.70
 -10  -2  -1   88.19   17.50
 -10  -2  -1   72.79   18.30
 -10  -2  -1  134.49   18.40
  10   2   1  124.59   18.20
  10   2   1  124.19   17.40
  10   2   1   89.49   17.20
  10   2   1  141.09   18.50
  -9  -2  -1  231.58   35.70
  -9  -2  -1  250.87   35.50
  -9  -2  -1  239.48   35.90
   9   2   1  233.28   35.70
   9   2   1  255.67   36.00
   9   2   1  229.38   35.30
   9   2   1  234.08   35.30
  -8  -2  -1    7.70    5.70
  -8  -2  -1   -3.70    6.40
  -8  -2  -1    9.00    6.10
   8   2   1   13.90    5.60
   8   2   1   13.50    5.30
   8   2   1   14.30    6.40
   8   2   1    4.70    6.00
  -7  -2  -1   46.90    8.80
  -7  -2  -1   38.40    8.90
  -7  -2  -1   33.20    8.70
   7   2   1   34.20    8.20
   7   2   1   51.29    9.30
   7   2   1   55.59    9.10
   7   2   1   44.80    8.60
  -6  -2  -1    3.00    5.20
  -6  -2  -1   11.00    6.20
  -6  -2  -1   20.20    6.20
  -6  -2  -1   12.20    5.90
   6   2   1   15.40    6.60
   6   2   1   13.90    6.20
   6   2   1   18.90    5.40
   6   2   1   18.30    5.40
  -5  -2  -1 1441.16  220.98
  -5  -2  -1 1489.15  220.98
  -5  -2  -1 1529.75  221.08
  -5  -2  -1 1610.04  221.08
   5   2   1 1492.25  220.98
   5   2   1 1524.95  221.08
   5   2   1 1575.24  220.98
   5   2   1 1673.83  220.98
  -4  -2  -1 1175.88  171.88
   4   2   1 1356.16  172.28
   4   2   1 1091.39  171.78
   4   2   1 1211.58  171.88
  -3  -2  -1 1737.93  241.38
  -3  -2  -1 1710.93  241.38
  -3  -2  -1 1745.23  241.38
   3   2   1 1697.03  241.38
   3   2   1 1620.44  241.38
   3   2   1 1546.25  241.28
   3   2   1 1742.53  241.38
  -2  -2  -1 1803.22  258.97
  -2  -2  -1 1896.21  259.07
  -2  -2  -1 1774.92  258.97
   2   2   1 1720.63  259.07
   2   2   1 1870.11  258.97
   2   2   1 1789.52  259.07
   2   2   1 1806.92  258.97
  -1  -2  -1  718.23  103.69
  -1  -2  -1  741.83  103.59
  -1  -2  -1  736.43  103.59
   1   2   1  709.33  103.59
   1   2   1  721.63  103.59
   1   2   1  710.03  103.59
   1   2   1  722.33  103.59
   0  -2  -1 9999.00 1399.96
   0  -2  -1 9525.85 1399.96
   0   2   1 9735.33 1399.96
   0   2   1 9865.31 1399.96
   1  -2  -1  235.88   36.00
   1  -2  -1  247.58   36.10
  -1   2   1  250.07   36.00
  -1   2   1  255.87   36.00
  -1   2   1  271.07   36.10
  -1   2   1  243.28   36.00
   2  -2  -1  230.58   32.90
   2  -2  -1  252.97   33.00
   2  -2  -1  210.78   33.00
  -2   2   1  218.28   32.90
  -2   2   1  209.98   33.00
  -2   2   1  227.68   32.90
  -2   2   1  242.88   33.00
   3  -2  -1  121.89   17.10
   3  -2  -1  126.59   17.30
   3  -2  -1   85.69   17.10
  -3   2   1  152.88   17.40
  -3   2   1  122.49   17.20
  -3   2   1  109.39   17.30
  -3   2   1   99.89   17.10
   4  -2  -1 3549.94  476.35
   4  -2  -1 3337.47  476.35
  -4   2   1 3163.18  476.25
  -4   2   1 3258.47  476.25
   5  -2  -1   55.09   10.90
   5  -2  -1   76.49   11.10
   5  -2  -1   64.09   11.60
  -5   2   1   53.09   12.10
  -5   2   1   93.69   11.60
  -5   2   1   62.59   11.40
   6  -2  -1  674.03   93.29
   6  -2  -1  688.83   93.39
   6  -2  -1  611.34   93.19
   6  -2  -1  613.64   93.39
  -6   2   1  654.53   93.39
  -6   2   1  632.94   93.39
  -6   2   1  633.74   93.29
  -6   2   1  677.93   93.29
   7  -2  -1 2082.49  270.07
   7  -2  -1 1966.00  270.17
   7  -2  -1 1740.93  269.97
   7  -2  -1 1976.70  270.17
  -7   2   1 1946.91  270.17
  -7   2   1 1673.93  270.07
  -7   2   1 1720.43  270.07
  -7   2   1 1996.70  270.17
   8  -2  -1  372.56   57.19
   8  -2  -1  402.06   57.29
   8  -2  -1  375.86   57.49
  -8   2   1  399.36   57.49
  -8   2   1  425.16   57.39
  -8   2   1  400.36   57.49
  -8   2   1  388.26   57.49
   9  -2  -1   70.29   11.40
   9  -2  -1   62.49   11.10
   9  -2  -1   70.09   12.20
  -9   2   1   58.09   11.60
  -9   2   1   46.30   11.50
  -9   2   1   78.69   11.90
  -9   2   1   71.19   12.00
  10  -2  -1   28.00    7.80
  10  -2  -1   15.40    6.50
  10  -2  -1   40.80    7.20
 -10   2   1   22.10    7.80
 -10   2   1   21.70    7.10
 -10   2   1   12.10    7.30
 -10   2   1   14.60    7.20
  11  -2  -1   26.40    7.20
  11  -2  -1   36.10    8.50
  11  -2  -1   16.50    7.20
  11  -2  -1   22.90   12.90
 -11   2   1   15.20    7.70
 -11   2   1   17.10    8.10
 -11   2   1   15.70    7.70
 -11   2   1   28.70    7.90
  12  -2  -1   10.90    7.90
 -12   2   1   11.40   12.30
 -12   2   1    7.70    8.00
 -12   2   1   -5.10   12.80
  13  -2  -1   75.39   12.40
  13  -2  -1   61.49   12.00
  13  -2  -1   41.50   10.40
  13  -2  -1   52.29   10.50
 -13   2   1   51.79   11.70
 -13   2   1   46.40   11.70
 -13   2   1   63.79   11.30
 -13   2   1   32.70   10.80
  14  -2  -1   38.80   10.70
  14  -2  -1   44.00   11.40
  14  -2  -1   68.49   12.80
  14  -2  -1   64.79   11.20
 -14   2   1   48.10   11.20
 -14   2   1   69.39   12.00
 -14   2   1   40.90   12.00
  15  -2  -1   59.29   12.20
  15  -2  -1   54.69   10.10
  15  -2  -1   66.19   11.70
  15  -2  -1   34.40    9.90
 -15   2   1   38.80   11.10
 -15   2   1   37.10   10.60
 -15   2   1   15.40   11.30
 -15   2   1   38.90   11.10
  16  -2  -1   87.09   15.30
  16  -2  -1   53.99   13.40
  16  -2  -1   88.99   13.60
  16  -2  -1   93.19   15.90
 -16   2   1   48.70   14.20
 -16   2   1   55.49   13.70
 -16   2   1   76.39   14.00
 -16   2   1   72.49   14.80
 -16  -1  -1   -4.50    9.90
 -16  -1  -1   -7.50    8.90
 -16  -1  -1    4.50    9.60
 -16  -1  -1   -3.00    9.10
  16   1   1   11.80    8.20
  16   1   1   -4.00    8.70
  16   1   1    1.30    8.80
 -15  -1  -1   34.60   11.50
 -15  -1  -1   34.10   11.00
 -15  -1  -1   42.70   10.80
  15   1   1   61.89   11.80
  15   1   1   59.79   12.20
  15   1   1   32.40   10.10
  15   1   1   23.70    9.30
 -14  -1  -1   -1.50    8.50
 -14  -1  -1    4.10    8.30
 -14  -1  -1   -4.90    8.20
 -14  -1  -1   -1.90    8.90
  14   1   1   -5.50    7.90
  14   1   1   13.50    7.30
  14   1   1   21.70    7.30
  14   1   1   -2.50    8.30
 -13  -1  -1   31.80    8.80
 -13  -1  -1   29.70    8.60
 -13  -1  -1   22.80    9.30
 -13  -1  -1   11.30    9.40
  13   1   1   25.80    9.30
  13   1   1   13.90    7.80
  13   1   1   18.70    8.60
  13   1   1   28.00    7.60
 -12  -1  -1   92.99   16.00
  12   1   1   75.39   15.40
  12   1   1  109.99   15.70
 -11  -1  -1    5.70    7.60
 -11  -1  -1   17.60    7.10
 -11  -1  -1    5.90    6.80
 -11  -1  -1   -1.70    7.20
  11   1   1    4.60    6.40
  11   1   1   -1.60    6.90
  11   1   1    0.20    6.30
  11   1   1   -0.40    6.60
 -10  -1  -1   24.60    8.20
 -10  -1  -1   22.10    7.80
 -10  -1  -1   28.30    7.80
 -10  -1  -1   27.30    7.30
  10   1   1   26.80    8.10
  10   1   1   18.30    8.00
  10   1   1   15.60    6.60
  10   1   1   21.20    6.60
  -9  -1  -1   50.99   10.50
  -9  -1  -1   40.80   10.40
  -9  -1  -1   44.90    9.90
  -9  -1  -1   64.29   10.40
   9   1   1   46.90    9.70
   9   1   1   53.39    9.60
   9   1   1   45.50   10.10
   9   1   1   45.00    9.30
  -8  -1  -1   42.00    9.40
  -8  -1  -1   32.20    8.70
  -8  -1  -1   56.99    9.20
   8   1   1   34.00    8.30
   8   1   1   53.99    8.80
   8   1   1   35.50    9.00
   8   1   1   57.89   10.00
  -7  -1  -1  145.39   25.90
  -7  -1  -1  157.48   26.10
  -7  -1  -1  183.68   26.00
  -7  -1  -1  197.78   26.40
   7   1   1  166.08   26.10
   7   1   1  234.18   26.60
   7   1   1  145.19   25.70
   7   1   1  177.78   25.80
  -6  -1  -1  309.77   42.90
  -6  -1  -1  277.47   42.70
  -6  -1  -1  307.07   43.20
  -6  -1  -1  282.17   42.90
   6   1   1  299.97   42.70
   6   1   1  293.67   43.00
   6   1   1  283.67   42.70
   6   1   1  297.67   43.10
  -5  -1  -1   17.80    5.80
  -5  -1  -1    4.60    4.90
  -5  -1  -1   11.10    5.70
  -5  -1  -1    6.00    4.90
   5   1   1    4.80    4.90
   5   1   1    9.70    4.70
   5   1   1   14.90    5.80
   5   1   1   13.70    5.60
  -4  -1  -1   21.30    6.10
   4   1   1   11.00    4.80
   4   1   1    9.60    5.10
  -3  -1  -1 4618.04  639.94
  -3  -1  -1 4372.96  639.94
  -3  -1  -1 4497.45  639.94
  -3  -1  -1 4533.35  639.94
   3   1   1 4378.86  639.94
   3   1   1 4575.84  639.94
   3   1   1 4374.86  639.94
   3   1   1 4406.56  639.94
  -2  -1  -1 2262.87  295.97
  -2  -1  -1 2076.69  295.87
  -2  -1  -1 1878.21  295.97
  -2  -1  -1 1986.50  295.87
   2   1   1 2024.90  295.97
   2   1   1 2121.29  295.97
   2   1   1 2178.88  295.87
   2   1   1 2007.80  295.87
  -1  -1  -1 2797.42  399.86
  -1  -1  -1 2863.21  399.86
  -1  -1  -1 2756.52  399.86
  -1  -1  -1 2884.61  399.86
   1   1   1 2808.12  399.86
   1   1   1 2884.01  399.86
   1   1   1 2558.54  399.86
   0  -1  -1  176.68   24.60
   0  -1  -1  177.48   24.60
   0   1   1  156.28   24.60
   1  -1  -1 2970.70  409.36
   1  -1  -1 2913.81  409.36
   1  -1  -1 2870.91  409.36
   1  -1  -1 2757.92  409.36
  -1   1   1 2902.81  409.36
  -1   1   1 2617.64  409.36
  -1   1   1 2986.00  409.36
   2  -1  -1   11.80    3.60
   2  -1  -1   11.70    3.40
   2  -1  -1   15.00    3.70
   2  -1  -1   18.30    3.80
  -2   1   1   12.70    3.60
  -2   1   1   19.10    3.80
  -2   1   1   12.00    3.60
  -2   1   1    8.20    3.60
   3  -1  -1 1237.18  180.98
   3  -1  -1 1266.67  181.08
   3  -1  -1 1317.97  181.08
   3  -1  -1 1335.17  180.98
  -3   1   1 1212.28  180.98
  -3   1   1 1227.88  180.98
  -3   1   1 1251.77  181.08
  -3   1   1 1258.17  181.08
   4  -1  -1  695.63  105.59
   4  -1  -1  762.22  105.59
  -4   1   1  710.63  105.59
  -4   1   1  772.72  105.49
   5  -1  -1   81.59   14.00
   5  -1  -1   69.09   13.20
   5  -1  -1  121.09   13.60
   5  -1  -1   62.79   13.60
  -5   1   1   83.69   13.60
  -5   1   1   94.59   13.70
   6  -1  -1  147.49   22.50
   6  -1  -1  141.49   22.20
   6  -1  -1  169.68   22.20
   6  -1  -1  183.48   22.20
  -6   1   1  124.59   22.10
  -6   1   1  182.68   22.40
  -6   1   1  128.49   22.10
  -6   1   1  108.89   22.00
   7  -1  -1  302.77   41.90
   7  -1  -1  298.67   41.70
   7  -1  -1  275.87   41.60
   7  -1  -1  260.97   41.90
  -7   1   1  304.77   41.80
  -7   1   1  282.97   41.90
  -7   1   1  286.97   41.90
  -7   1   1  271.17   41.80
   8  -1  -1  492.95   73.09
   8  -1  -1  482.25   72.89
   8  -1  -1  499.65   72.99
   8  -1  -1  480.35   73.09
  -8   1   1  483.65   72.89
  -8   1   1  571.74   73.29
  -8   1   1  492.65   72.99
  -8   1   1  549.05   73.09
   9  -1  -1   84.09   15.20
   9  -1  -1   99.29   14.90
   9  -1  -1  105.79   15.50
  -9   1   1   79.09   15.10
  -9   1   1   96.39   15.10
  -9   1   1   78.19   15.00
  -9   1   1  106.29   15.60
  10  -1  -1    4.80    5.50
  10  -1  -1    3.10    6.50
  10  -1  -1    3.00    5.40
  10  -1  -1    7.90    6.70
 -10   1   1   -0.70    6.20
 -10   1   1   -3.80    6.70
 -10   1   1   14.50    6.60
 -10   1   1   -3.80    6.00
  11  -1  -1    7.30    6.00
  11  -1  -1   -5.70    6.70
  11  -1  -1   -1.40    6.80
  11  -1  -1    4.00    5.90
 -11   1   1   -1.00    6.30
 -11   1   1   -0.30    6.90
 -11   1   1   -6.90    6.70
 -11   1   1   -1.10    6.30
  12  -1  -1  289.27   40.30
 -12   1   1  271.27   40.40
 -12   1   1  236.28   40.90
  13  -1  -1  252.07   36.20
  13  -1  -1  244.48   36.10
  13  -1  -1  282.57   37.00
  13  -1  -1  240.38   36.60
 -13   1   1  256.37   36.90
 -13   1   1  237.88   36.40
 -13   1   1  207.78   36.00
 -13   1   1  219.58   36.20
  14  -1  -1  137.19   25.00
  14  -1  -1  183.98   26.00
  14  -1  -1  177.88   25.30
  14  -1  -1  179.68   25.80
 -14   1   1  155.68   25.30
 -14   1   1  137.59   25.50
 -14   1   1  165.18   25.40
  15  -1  -1  142.39   22.60
  15  -1  -1  115.19   21.50
  15  -1  -1  173.08   23.30
  15  -1  -1  156.88   22.20
 -15   1   1   95.39   22.90
 -15   1   1  127.99   22.20
 -15   1   1  147.79   22.50
 -15   1   1  144.49   22.30
  16  -1  -1   16.50    9.20
  16  -1  -1   12.30    7.90
  16  -1  -1    5.10    7.20
 -16   1   1    1.70    8.80
 -16   1   1    0.00    9.10
 -16   1   1   12.60    8.50
 -16   0  -1   -7.40    8.80
 -16   0  -1  -12.90    9.00
 -16   0  -1   -5.50    9.20
 -16   0  -1   -6.40    8.80
  16   0   1   -7.00    7.70
  16   0   1   -0.90    7.60
  16   0   1   10.90    8.70
  16   0   1    1.30    9.50
 -15   0  -1   34.60   10.30
 -15   0  -1   36.50    9.90
 -15   0  -1   31.80   10.30
 -15   0  -1   28.90   10.40
  15   0   1   34.40   10.80
  15   0   1   15.90    8.40
  15   0   1   35.20   10.60
  15   0   1   23.10    8.70
 -14   0  -1   11.80    8.50
 -14   0  -1   -3.30    8.60
 -14   0  -1   -7.40    8.40
 -14   0  -1   -1.60    7.70
  14   0   1   -0.10    6.80
  14   0   1    9.70    8.10
  14   0   1    0.70    8.60
  14   0   1   -0.60    6.50
 -13   0  -1   73.69   15.60
 -13   0  -1   84.19   16.20
 -13   0  -1   81.39   15.40
 -13   0  -1   85.79   16.10
  13   0   1   88.49   15.20
  13   0   1   91.49   16.10
  13   0   1  109.79   16.30
  13   0   1   85.09   15.50
 -12   0  -1   -9.90    7.40
  12   0   1    3.60    6.40
 -11   0  -1  364.06   49.60
 -11   0  -1  327.17   49.20
 -11   0  -1  366.46   49.40
 -11   0  -1  308.57   48.90
  11   0   1  324.67   49.00
  11   0   1  296.47   49.00
  11   0   1  364.16   49.00
  11   0   1  332.37   49.50
 -10   0  -1   -7.90    6.00
 -10   0  -1  -12.50    5.70
 -10   0  -1   -8.20    6.40
 -10   0  -1   -4.90    6.80
  10   0   1   -3.80    5.40
  10   0   1    3.40    6.30
  10   0   1    5.80    5.50
  10   0   1    7.00    6.70
  -9   0  -1   -7.80    5.70
  -9   0  -1   -2.30    6.40
  -9   0  -1    7.30    6.30
  -9   0  -1   -2.70    6.40
   9   0   1   -3.30    5.10
   9   0   1    2.00    5.90
   9   0   1    0.60    5.30
   9   0   1   -0.70    5.40
  -8   0  -1    0.60    6.00
  -8   0  -1   -7.30    5.20
  -8   0  -1    4.30    6.00
  -8   0  -1    2.20    5.30
   8   0   1   -1.20    5.10
   8   0   1    6.90    5.90
   8   0   1    2.70    4.80
   8   0   1   -0.20    5.40
  -7   0  -1  645.74  104.89
  -7   0  -1  661.03  104.89
  -7   0  -1  833.12  105.09
  -7   0  -1  748.53  104.99
   7   0   1  779.22  104.89
   7   0   1  677.63  104.99
   7   0   1  701.23  104.99
   7   0   1  801.92  104.89
  -6   0  -1    4.70    4.40
  -6   0  -1   -0.30    5.00
  -6   0  -1    1.80    4.70
  -6   0  -1   -1.80    5.30
   6   0   1   -1.90    5.40
   6   0   1    0.10    4.40
   6   0   1    2.90    4.40
   6   0   1   13.60    5.60
  -5   0  -1   13.20    5.60
  -5   0  -1    0.60    4.70
  -5   0  -1    6.20    4.80
  -5   0  -1   18.40    5.50
   5   0   1   12.80    5.20
   5   0   1   11.50    5.70
   5   0   1    8.70    4.80
   5   0   1    9.00    4.80
  -4   0  -1   -5.70    5.40
  -4   0  -1    3.50    5.50
   4   0   1   -1.20    4.80
   4   0   1   -3.80    4.40
  -3   0  -1  298.57   42.60
  -3   0  -1  292.17   42.70
  -3   0  -1  261.57   42.60
  -3   0  -1  312.17   42.90
   3   0   1  315.07   42.60
   3   0   1  293.07   42.80
   3   0   1  317.97   42.60
   3   0   1  260.77   42.70
  -2   0  -1   -2.20    3.10
  -2   0  -1    1.30    3.40
  -2   0  -1    6.90    4.10
  -2   0  -1   -5.80    3.80
   2   0   1   -0.50    3.90
   2   0   1    2.50    3.80
   2   0   1   -1.90    3.40
   2   0   1   -2.80    3.10
  -1   0  -1   -1.30    2.60
  -1   0  -1    0.50    2.20
  -1   0  -1    5.10    2.20
  -1   0  -1   -3.60    2.70
   1   0   1    1.20    1.80
   1   0   1    2.60    2.00
   1   0   1   -1.60    2.60
   1   0   1    4.10    2.70
   0   0  -1    0.80    0.70
   0   0   1   -0.20    0.80
   1   0  -1   10.80    2.10
   1   0  -1    9.40    2.00
  -1   0   1   13.20    2.00
  -1   0   1    2.20    1.80
  -1   0   1   11.70    2.00
   2   0  -1    0.00    2.70
   2   0  -1   -4.70    3.00
   2   0  -1    1.00    2.90
   2   0  -1    0.80    2.70
  -2   0   1   -7.50    2.60
  -2   0   1    0.90    2.80
  -2   0   1   -1.40    2.80
  -2   0   1    3.60    3.00
   3   0  -1 4908.61  731.23
   3   0  -1 5285.97  731.23
   3   0  -1 4937.21  731.23
   3   0  -1 5181.78  731.23
  -3   0   1 5511.65  731.23
  -3   0   1 5364.16  731.23
  -3   0   1 5034.00  731.23
  -3   0   1 4648.44  731.23
   4   0  -1    0.10    4.60
   4   0  -1    3.60    4.70
  -4   0   1    8.10    4.30
  -4   0   1   -3.70    4.60
   5   0  -1   14.60    5.10
   5   0  -1   16.80    5.40
  -5   0   1   17.30    6.00
  -5   0   1   20.90    5.80
   6   0  -1    5.90    4.30
   6   0  -1   -2.70    5.20
   6   0  -1    4.80    5.30
   6   0  -1   -5.40    4.30
  -6   0   1    2.90    5.20
  -6   0   1   -2.90    4.90
  -6   0   1    0.10    5.00
  -6   0   1   -1.90    4.50
   7   0  -1  218.88   32.50
   7   0  -1  222.88   32.60
   7   0  -1  204.98   32.20
   7   0  -1  233.08   32.20
  -7   0   1  205.98   32.30
  -7   0   1  225.28   32.50
  -7   0   1  193.38   32.30
  -7   0   1  250.67   32.50
   8   0  -1    3.90    5.30
   8   0  -1   -0.50    5.80
   8   0  -1   -1.60    4.70
   8   0  -1   10.90    5.90
  -8   0   1    4.10    5.50
  -8   0   1   -1.70    5.40
  -8   0   1    1.10    6.10
  -8   0   1   -1.20    5.00
   9   0  -1  742.63  107.29
   9   0  -1  805.42  107.09
   9   0  -1  711.43  107.09
   9   0  -1  739.73  107.29
  -9   0   1  639.24  107.09
  -9   0   1  841.22  107.39
  -9   0   1  822.92  107.29
  -9   0   1  679.93  107.09
  10   0  -1    4.10    5.40
  10   0  -1    1.70    6.40
  10   0  -1    2.50    6.40
  10   0  -1   -2.20    5.90
 -10   0   1    5.40    6.30
 -10   0   1   -2.90    7.20
 -10   0   1    4.10    6.20
 -10   0   1    3.10    6.10
  11   0  -1  940.31  145.09
  11   0  -1 1045.10  144.99
  11   0  -1  926.41  145.09
  11   0  -1 1092.69  144.99
 -11   0   1  993.90  144.99
 -11   0   1 1073.79  145.29
 -11   0   1  919.91  144.89
 -11   0   1 1082.59  145.19
  12   0  -1  -15.10    6.80
  12   0  -1   -5.80    8.20
 -12   0   1   -0.60    6.90
 -12   0   1  -11.90    6.90
  13   0  -1   18.80    8.10
  13   0  -1   12.70    7.80
  13   0  -1   17.90    7.30
 -13   0   1   12.50    7.30
 -13   0   1   -4.80    8.00
 -13   0   1    6.00    7.50
 -13   0   1    8.70   11.70
  14   0  -1   -1.50    7.80
  14   0  -1   -1.90    7.00
  14   0  -1   -3.00    6.70
  14   0  -1   -4.30    6.60
 -14   0   1   -6.20    6.80
 -14   0   1    9.90    8.10
 -14   0   1   -0.80    8.20
 -14   0   1   15.30    8.50
  15   0  -1  247.88   42.80
  15   0  -1  348.57   43.90
  15   0  -1  324.77   43.00
  15   0  -1  301.27   43.60
 -15   0   1  219.28   42.90
 -15   0   1  272.37   43.20
 -15   0   1  315.57   43.10
 -15   0   1  302.67   43.50
  16   0  -1    3.00    8.10
  16   0  -1    1.10    7.20
  16   0  -1   -7.00    8.60
  16   0  -1    4.30    7.00
 -16   0   1  -13.10    9.00
 -16   0   1   -7.90    7.50
 -16   0   1   -6.90    9.30
 -16   0   1   -9.50    8.40
 -16   1  -1   -3.90    9.40
 -16   1  -1    8.00    8.60
 -16   1  -1    2.00    9.00
 -16   1  -1   -9.10    9.40
  16  -1   1   -0.70   12.30
  16  -1   1    4.50    8.00
  16  -1   1    4.90    9.30
  16  -1   1   12.40    7.90
 -15   1  -1   24.80    9.70
 -15   1  -1   29.60    9.80
 -15   1  -1   39.20   10.30
  15  -1   1   33.40    8.60
  15  -1   1   25.10    9.10
  15  -1   1   36.00   10.80
 -14   1  -1   -6.90    7.60
 -14   1  -1    2.00    8.30
 -14   1  -1   -1.90    9.00
 -14   1  -1   15.30    9.60
  14  -1   1    2.30    9.10
  14  -1   1    7.50    7.00
  14  -1   1   19.90    8.80
  14  -1   1    6.30    6.90
 -13   1  -1   20.30    8.00
 -13   1  -1   16.40    8.60
 -13   1  -1   10.30    8.70
 -13   1  -1    5.10    8.50
  13  -1   1   33.00    9.10
  13  -1   1   20.30    7.50
  13  -1   1   17.30    7.20
  13  -1   1   29.50    9.20
 -12   1  -1   72.79   14.70
 -12   1  -1   78.69   15.00
  12  -1   1   99.89   14.80
  12  -1   1   81.99   14.40
 -11   1  -1    3.50    7.30
 -11   1  -1   17.70    7.60
 -11   1  -1    3.90    6.70
 -11   1  -1    7.10    6.80
  11  -1   1    6.60    6.10
  11  -1   1   16.30    5.90
  11  -1   1   10.50    7.30
  11  -1   1    3.30    7.80
 -10   1  -1   27.40    8.60
 -10   1  -1   22.00    8.30
 -10   1  -1   16.00    7.50
 -10   1  -1   29.00    8.00
  10  -1   1   32.00    8.00
  10  -1   1   23.70    7.30
  10  -1   1   23.40    8.30
  10  -1   1   31.30    7.10
  -9   1  -1   41.00    9.90
  -9   1  -1   38.80    9.70
  -9   1  -1   43.60    9.40
  -9   1  -1   42.70    9.30
   9  -1   1   43.90   10.10
   9  -1   1   31.80    8.90
   9  -1   1   80.79   10.60
   9  -1   1   51.69    9.60
  -8   1  -1   58.99    9.50
  -8   1  -1   51.79   10.00
  -8   1  -1   42.40   10.10
  -8   1  -1   38.90    9.50
   8  -1   1   55.99   10.00
   8  -1   1   49.10   10.00
   8  -1   1   50.09    9.20
  -7   1  -1  167.08   25.60
  -7   1  -1  188.68   25.60
  -7   1  -1  171.28   25.50
  -7   1  -1  180.38   25.60
   7  -1   1  170.58   25.40
   7  -1   1  142.29   25.20
   7  -1   1  194.88   25.90
   7  -1   1  151.48   25.50
  -6   1  -1  300.47   42.30
  -6   1  -1  292.87   42.00
  -6   1  -1  272.27   41.90
  -6   1  -1  273.07   41.90
   6  -1   1  266.17   41.80
   6  -1   1  296.77   42.10
   6  -1   1  291.67   42.20
   6  -1   1  308.37   41.80
  -5   1  -1    9.20    5.50
  -5   1  -1   12.20    5.40
  -5   1  -1   11.00    6.20
  -5   1  -1   17.70    5.90
   5  -1   1   28.30    6.00
   5  -1   1   14.70    5.00
   5  -1   1   10.50    6.00
   5  -1   1   17.80    5.00
  -4   1  -1   19.30    6.30
  -4   1  -1   22.70    6.30
   4  -1   1   21.90    5.60
  -3   1  -1 4613.84  621.74
  -3   1  -1 4289.87  621.64
  -3   1  -1 4400.86  621.74
  -3   1  -1 4352.96  621.64
   3  -1   1 3984.30  621.74
   3  -1   1 4493.55  621.64
   3  -1   1 4315.37  621.64
   3  -1   1 4291.67  621.74
  -2   1  -1 2037.90  293.37
  -2   1  -1 2022.00  293.37
  -2   1  -1 2248.18  293.37
  -2   1  -1 2124.09  293.37
   2  -1   1 1949.90  293.37
   2  -1   1 2048.00  293.37
   2  -1   1 2016.30  293.37
   2  -1   1 1942.31  293.37
  -1   1  -1 2530.15  390.86
  -1   1  -1 2817.62  390.86
  -1   1  -1 2759.42  390.86
  -1   1  -1 2686.23  390.86
   1  -1   1 2715.23  390.86
   1  -1   1 2643.24  390.86
   1  -1   1 2833.82  390.86
   1  -1   1 2856.61  390.86
   0   1  -1  163.38   24.80
   0  -1   1  179.68   24.80
   0  -1   1  175.58   24.90
   1   1  -1 2763.62  425.86
   1   1  -1 3164.28  425.86
   1   1  -1 2776.02  425.86
   1   1  -1 3131.79  425.86
  -1  -1   1 2842.02  425.86
  -1  -1   1 2793.72  425.86
  -1  -1   1 3166.18  425.86
  -1  -1   1 3166.68  425.86
   2   1  -1   13.00    3.40
   2   1  -1   10.90    3.70
   2   1  -1   13.70    3.60
   2   1  -1    7.10    3.40
  -2  -1   1    9.30    3.70
  -2  -1   1    8.70    3.40
  -2  -1   1   12.60    3.40
  -2  -1   1   13.90    3.80
   3   1  -1 1426.56  186.68
   3   1  -1 1246.68  186.68
   3   1  -1 1386.76  186.78
   3   1  -1 1236.98  186.78
  -3  -1   1 1359.76  186.68
  -3  -1   1 1303.17  186.78
  -3  -1   1 1184.78  186.68
  -3  -1   1 1287.07  186.68
   4   1  -1  612.84   86.69
   4   1  -1  623.14   86.69
  -4  -1   1  560.04   86.59
  -4  -1   1  614.54   86.59
   5   1  -1   88.69   13.40
   5   1  -1   73.99   13.10
  -5  -1   1   84.79   13.40
  -5  -1   1   90.49   13.60
   6   1  -1  105.59   17.60
   6   1  -1  119.99   17.70
   6   1  -1  131.19   18.10
   6   1  -1  103.49   17.90
  -6  -1   1  110.99   17.90
  -6  -1   1  131.79   17.90
  -6  -1   1  100.39   17.60
  -6  -1   1  135.59   18.20
   7   1  -1  254.27   41.70
   7   1  -1  283.37   42.00
   7   1  -1  292.07   42.10
   7   1  -1  316.37   41.80
  -7  -1   1  294.67   41.90
  -7  -1   1  292.17   42.00
  -7  -1   1  289.07   41.80
  -7  -1   1  272.97   41.80
   8   1  -1  578.04   78.09
   8   1  -1  561.74   78.29
   8   1  -1  525.25   78.09
   8   1  -1  511.05   78.29
  -8  -1   1  582.64   78.29
  -8  -1   1  509.25   78.19
  -8  -1   1  525.05   78.19
   9   1  -1  122.89   17.20
   9   1  -1   95.39   16.30
   9   1  -1  109.09   16.40
   9   1  -1  113.79   17.30
  -9  -1   1   87.19   19.50
  -9  -1   1  103.59   16.80
  -9  -1   1  123.19   17.10
  -9  -1   1   81.39   16.20
  10   1  -1   14.00    7.10
  10   1  -1    1.90    5.80
  10   1  -1    8.60    6.50
  10   1  -1   -2.80    5.60
 -10  -1   1    1.90    6.50
 -10  -1   1    3.40    6.30
 -10  -1   1   -1.10    5.80
 -10  -1   1    7.20    6.90
  11   1  -1    3.50    6.00
  11   1  -1   15.30    7.70
  11   1  -1   12.20    7.40
  11   1  -1    2.70    6.30
 -11  -1   1    0.50    6.90
 -11  -1   1    7.80    6.50
 -11  -1   1    0.00    6.50
 -11  -1   1   10.30    7.20
  12   1  -1  328.77   45.50
  12   1  -1  310.07   44.60
 -12  -1   1  299.07   43.70
 -12  -1   1  261.17   43.60
  13   1  -1  310.27   42.50
  13   1  -1  295.17   42.60
  13   1  -1  292.17   43.10
  13   1  -1  332.57   43.40
 -13  -1   1  240.78   42.50
 -13  -1   1  288.47   42.90
 -13  -1   1  315.27   42.70
 -13  -1   1  231.78   42.60
  14   1  -1  165.28   26.00
  14   1  -1  212.28   27.10
  14   1  -1  200.58   27.10
  14   1  -1  145.29   25.80
 -14  -1   1  147.09   26.40
 -14  -1   1  197.28   26.60
 -14  -1   1  156.08   26.10
 -14  -1   1  146.49   26.30
  15   1  -1  146.39   22.60
  15   1  -1  146.89   22.00
  15   1  -1  103.59   21.70
  15   1  -1  208.68   23.70
 -15  -1   1  108.09   22.40
 -15  -1   1  163.48   22.70
 -15  -1   1  118.29   22.60
  16   1  -1   -3.60    7.10
  16   1  -1   12.50    8.90
  16   1  -1    1.90    8.60
 -16  -1   1    3.00    8.10
 -16  -1   1    8.40    9.30
 -16  -1   1    8.00   11.20
 -16  -1   1   12.50   10.30
 -16   2  -1   27.80   10.00
 -16   2  -1   19.10   10.00
 -16   2  -1   17.80   11.40
 -16   2  -1   15.60   10.40
  16  -2   1   16.30   10.50
  16  -2   1   31.30    8.90
 -15   2  -1   45.60   12.70
 -15   2  -1   76.49   13.10
 -15   2  -1   52.89   12.70
 -15   2  -1   45.30   12.80
  15  -2   1   61.29   11.90
  15  -2   1   58.79   13.00
 -14   2  -1   13.00    8.80
 -14   2  -1   11.90    9.10
 -14   2  -1   -6.20    8.60
 -14   2  -1   -4.50    7.60
  14  -2   1   -0.10    6.80
  14  -2   1   13.40    8.70
  14  -2   1   -4.50    7.30
  14  -2   1    6.90   14.40
 -13   2  -1  -13.40    8.20
 -13   2  -1    7.30    8.20
 -13   2  -1   -1.80    8.20
 -13   2  -1   17.40    8.50
  13  -2   1    3.60    8.00
  13  -2   1    4.50    6.90
  13  -2   1   15.80    8.50
  13  -2   1   17.50    7.10
 -12   2  -1  224.28   32.20
 -12   2  -1  189.88   31.80
  12  -2   1  221.28   31.90
 -11   2  -1  730.93  104.29
 -11   2  -1  717.53  104.19
 -11   2  -1  728.23  104.29
  11  -2   1  703.63  104.39
  11  -2   1  789.12  104.19
  11  -2   1  683.93  104.29
  11  -2   1  690.23  104.09
 -10   2  -1  102.69   18.90
 -10   2  -1  117.69   18.90
 -10   2  -1  106.29   18.60
 -10   2  -1  106.99   18.60
  10  -2   1  160.68   19.60
  10  -2   1  108.89   18.40
  10  -2   1  110.49   20.20
  10  -2   1  134.19   18.80
  -9   2  -1  219.18   35.80
  -9   2  -1  271.17   36.40
  -9   2  -1  228.38   36.10
  -9   2  -1  254.57   36.20
   9  -2   1  252.17   36.40
   9  -2   1  229.68   35.70
   9  -2   1  249.68   35.90
  -8   2  -1   17.30    6.30
  -8   2  -1    1.80    6.00
  -8   2  -1    1.20    5.80
  -8   2  -1    2.10    6.00
   8  -2   1    9.20    5.20
   8  -2   1   11.90    5.90
   8  -2   1    8.30    5.10
  -7   2  -1   51.79    9.60
  -7   2  -1   42.90    9.30
  -7   2  -1   45.50    9.40
  -7   2  -1   37.00    9.20
   7  -2   1   63.09    9.10
   7  -2   1   42.20    8.80
   7  -2   1   70.19    9.90
  -6   2  -1   12.80    6.10
  -6   2  -1   14.40    5.70
  -6   2  -1   12.40    5.80
  -6   2  -1   11.80    6.20
   6  -2   1   13.80    4.70
   6  -2   1   14.00    4.90
   6  -2   1   17.70    6.00
   6  -2   1   14.60    6.90
  -5   2  -1 1299.47  202.08
  -5   2  -1 1411.16  202.18
  -5   2  -1 1402.26  202.18
  -5   2  -1 1380.96  202.08
   5  -2   1 1335.67  202.18
   5  -2   1 1461.45  202.28
   5  -2   1 1488.15  202.18
   5  -2   1 1503.55  202.18
  -4   2  -1 1142.99  165.28
  -4   2  -1 1151.88  165.28
  -4   2  -1 1199.08  165.28
   4  -2   1 1116.99  165.18
  -3   2  -1 1582.54  240.38
  -3   2  -1 1713.43  240.48
  -3   2  -1 1728.63  240.38
  -3   2  -1 1653.73  240.38
   3  -2   1 1614.04  240.38
   3  -2   1 1682.43  240.38
   3  -2   1 1711.83  240.58
   3  -2   1 1741.83  240.48
  -2   2  -1 1738.53  245.88
  -2   2  -1 1667.33  245.88
  -2   2  -1 1762.92  245.88
  -2   2  -1 1679.93  245.88
   2  -2   1 1826.12  245.88
   2  -2   1 1690.73  245.88
   2  -2   1 1651.73  245.88
  -1   2  -1  667.13   96.99
  -1   2  -1  669.63   96.99
  -1   2  -1  658.83   96.99
   1  -2   1  705.63   96.99
   1  -2   1  684.73   96.99
   1   2  -1  266.77   36.40
   1   2  -1  240.18   36.50
  -1  -2   1  247.18   36.40
  -1  -2   1  259.77   36.50
   2   2  -1  227.58   33.30
   2   2  -1  211.68   33.20
   2   2  -1  240.08   33.20
   2   2  -1  215.48   33.10
  -2  -2   1  238.38   33.20
  -2  -2   1  259.17   33.20
  -2  -2   1  216.98   33.10
   3   2  -1  134.29   20.90
   3   2  -1  176.08   20.90
   3   2  -1  151.98   20.90
   3   2  -1  139.89   20.80
  -3  -2   1  144.89   20.80
  -3  -2   1  108.89   20.80
  -3  -2   1  132.99   20.70
   4   2  -1 3473.95  513.95
   4   2  -1 3787.62  514.05
  -4  -2   1 3377.26  513.95
  -4  -2   1 3720.43  513.95
   5   2  -1   46.60    9.00
   5   2  -1   58.39    9.00
  -5  -2   1   55.49    9.30
  -5  -2   1   43.20    9.00
   6   2  -1  657.33   95.99
   6   2  -1  604.94   95.79
   6   2  -1  725.83   95.89
   6   2  -1  649.24   95.99
  -6  -2   1  684.63   95.99
  -6  -2   1  723.93   95.99
  -6  -2   1  628.54   95.89
   7   2  -1 1899.31  279.17
   7   2  -1 1884.41  279.17
   7   2  -1 1996.50  279.37
   7   2  -1 2027.60  279.37
  -7  -2   1 1863.81  279.27
  -7  -2   1 1924.11  279.27
  -7  -2   1 2049.70  279.27
   8   2  -1  320.07   48.90
   8   2  -1  323.87   49.20
   8   2  -1  326.27   48.90
   8   2  -1  347.57   49.30
  -8  -2   1  341.27   49.00
  -8  -2   1  329.07   49.10
  -8  -2   1  371.86   49.20
   9   2  -1  184.38   25.70
  -9  -2   1  154.28   25.90
  10   2  -1   36.30    7.10
  10   2  -1   13.80    7.80
  10   2  -1   23.10    7.10
  10   2  -1   28.30    7.90
 -10  -2   1   33.20    8.30
 -10  -2   1   24.20    9.20
 -10  -2   1   25.90    8.00
 -10  -2   1    8.20    7.90
  11   2  -1   26.00    7.20
  11   2  -1   18.40    7.10
  11   2  -1   27.10    8.20
  11   2  -1   24.60    8.30
 -11  -2   1   18.80    8.10
 -11  -2   1   19.50    8.10
 -11  -2   1   20.10    7.70
  12   2  -1  -12.80    7.60
  12   2  -1    8.20   10.00
  12   2  -1   -4.30    7.50
 -12  -2   1    2.10    8.60
 -12  -2   1    6.00    7.20
  13   2  -1   65.29   11.50
  13   2  -1   23.00    9.70
  13   2  -1   41.60   10.40
  13   2  -1   67.29   11.80
 -13  -2   1   54.79   11.10
 -13  -2   1   53.79   11.80
  14   2  -1   43.70   11.10
  14   2  -1   61.99   12.50
  14   2  -1   54.39   11.20
  14   2  -1   82.79   12.70
 -14  -2   1   54.89   11.90
 -14  -2   1   36.20   12.20
  15   2  -1   34.20    9.70
  15   2  -1   49.40   10.00
  15   2  -1   41.20   11.40
  15   2  -1   45.40   11.20
 -15  -2   1   36.80   11.20
 -15  -2   1   51.59   11.20
  16   2  -1   80.49   14.90
  16   2  -1   69.49   13.70
  16   2  -1   54.19   13.40
  16   2  -1   90.89   15.20
 -16  -2   1   67.89   15.00
 -16  -2   1  102.39   15.40
 -16   3  -1    5.70    9.90
 -16   3  -1    8.50    9.70
 -16   3  -1    2.50    9.10
 -16   3  -1   17.80    9.70
  16  -3   1   10.40    9.70
  16  -3   1   -9.10    7.40
  16  -3   1    1.70    9.10
  16  -3   1    2.60    7.80
 -15   3  -1   15.00    9.50
 -15   3  -1   23.40    9.30
 -15   3  -1    8.30    9.20
 -15   3  -1   17.50    9.90
  15  -3   1   19.10   10.00
  15  -3   1   15.40    8.10
  15  -3   1   23.00    8.50
  15  -3   1   15.40    9.10
 -14   3  -1  120.69   18.50
 -14   3  -1   87.79   17.40
 -14   3  -1   63.69   17.20
 -14   3  -1   93.39   17.40
  14  -3   1   92.99   16.60
  14  -3   1  134.39   18.90
  14  -3   1  116.69   18.20
  14  -3   1  109.89   17.10
 -13   3  -1   -1.20    7.80
 -13   3  -1   -4.70    7.90
 -13   3  -1   -3.60    7.90
 -13   3  -1   -5.40    8.30
  13  -3   1   -0.40    8.00
  13  -3   1   -0.40    6.80
  13  -3   1   12.10    8.20
  13  -3   1   -3.50    6.60
 -12   3  -1  112.19   17.20
 -12   3  -1   70.09   16.30
  12  -3   1  110.69   16.30
 -11   3  -1  235.08   32.30
 -11   3  -1  247.38   32.30
 -11   3  -1  188.48   31.60
  11  -3   1  216.68   31.70
  11  -3   1  210.38   32.10
  11  -3   1  201.18   32.00
  11  -3   1  190.98   31.70
 -10   3  -1    7.90    6.50
 -10   3  -1    5.10    7.30
 -10   3  -1   10.10    7.20
 -10   3  -1   12.10    6.60
  10  -3   1   10.00    7.10
  10  -3   1   11.10    6.20
  10  -3   1   11.00    6.00
  10  -3   1   10.00    6.90
  -9   3  -1   33.90    9.50
  -9   3  -1   61.69   10.60
  -9   3  -1   52.99   10.00
  -9   3  -1   42.60   10.00
   9  -3   1   33.00    9.60
   9  -3   1   45.40   10.10
   9  -3   1   51.99    9.40
   9  -3   1   65.59    9.60
  -8   3  -1 1385.36  210.88
  -8   3  -1 1458.55  210.98
  -8   3  -1 1592.14  210.98
  -8   3  -1 1392.06  210.88
   8  -3   1 1438.46  210.98
   8  -3   1 1413.66  210.88
   8  -3   1 1535.85  210.88
   8  -3   1 1544.75  210.88
  -7   3  -1  551.84   78.69
  -7   3  -1  542.45   78.59
  -7   3  -1  566.64   78.79
  -7   3  -1  522.85   78.79
   7  -3   1  574.44   78.59
   7  -3   1  564.94   78.79
   7  -3   1  520.55   78.49
   7  -3   1  512.85   78.79
  -6   3  -1   40.60    9.20
  -6   3  -1   50.99    9.00
  -6   3  -1   57.89    9.30
  -6   3  -1   48.20    8.90
   6  -3   1   46.90    9.10
   6  -3   1   44.80    9.20
   6  -3   1   37.30    8.40
   6  -3   1   55.49    8.70
  -5   3  -1   39.30    8.40
  -5   3  -1   47.80    8.50
  -5   3  -1   45.90    8.80
  -5   3  -1   35.40    8.70
   5  -3   1   33.30    8.40
   5  -3   1   53.89    8.30
   5  -3   1   45.70    8.60
   5  -3   1   59.09    8.30
  -4   3  -1 1071.99  156.28
  -4   3  -1 1140.79  156.38
  -4   3  -1 1119.29  156.28
   4  -3   1 1127.69  156.28
   4  -3   1  992.40  156.28
  -3   3  -1  121.79   18.30
  -3   3  -1  111.09   18.10
  -3   3  -1  105.09   18.30
  -3   3  -1  130.89   18.20
   3  -3   1  134.09   18.10
   3  -3   1  118.09   18.10
   3  -3   1  118.89   18.20
   3  -3   1  133.69   18.50
  -2   3  -1  307.27   47.00
  -2   3  -1  325.97   47.00
  -2   3  -1  335.07   47.00
  -2   3  -1  320.27   47.10
   2  -3   1  335.67   47.10
   2  -3   1  338.97   47.00
   2  -3   1  335.67   46.90
   2  -3   1  311.07   46.90
  -1   3  -1 1127.59  169.08
  -1   3  -1 1195.58  169.08
   1  -3   1 1195.48  169.08
   1  -3   1 1201.78  169.08
   2   3  -1  290.97   42.10
   2   3  -1  318.67   42.00
   2   3  -1  281.17   42.00
   2   3  -1  287.87   42.10
  -2  -3   1  263.97   42.00
  -2  -3   1  307.17   42.10
   3   3  -1    4.30    4.30
   3   3  -1   -0.90    3.80
   3   3  -1    5.40    4.20
   3   3  -1   -1.10    3.90
  -3  -3   1    1.60    3.80
  -3  -3   1    8.20    3.90
  -3  -3   1    7.70    4.60
  -3  -3   1    5.80    3.90
   4   3  -1  610.14   87.99
   4   3  -1  634.64   87.99
  -4  -3   1  653.43   87.99
  -4  -3   1  566.54   87.89
  -4  -3   1  600.74   87.89
   5   3  -1 1991.40  291.57
   5   3  -1 2090.89  291.57
  -5  -3   1 2023.30  291.67
   6   3  -1  137.09   19.60
   6   3  -1  128.29   19.20
   6   3  -1  129.69   19.20
   6   3  -1  135.99   19.70
  -6  -3   1  126.29   19.20
  -6  -3   1  118.99   19.30
  -6  -3   1  102.49   19.20
  -6  -3   1  139.89   19.60
   7   3  -1  689.33  103.69
   7   3  -1  707.13  103.59
   7   3  -1  674.43  103.49
   7   3  -1  731.73  103.79
  -7  -3   1  720.63  103.59
  -7  -3   1  768.02  103.69
  -7  -3   1  797.32  103.69
  -7  -3   1  686.43  103.59
   8   3  -1 1908.01  279.67
   8   3  -1 1936.61  279.87
   8   3  -1 1910.91  279.77
   8   3  -1 2059.19  279.77
  -8  -3   1 1899.31  279.77
  -8  -3   1 1765.82  279.67
  -8  -3   1 2057.69  279.87
  -8  -3   1 2086.89  279.87
   9   3  -1  568.44   88.49
   9   3  -1  606.34   88.59
   9   3  -1  637.04   88.39
   9   3  -1  619.74   88.39
  -9  -3   1  619.64   88.39
  -9  -3   1  569.64   88.39
  -9  -3   1  679.43   88.69
  -9  -3   1  604.54   88.59
  10   3  -1  492.95   75.99
  10   3  -1  543.25   75.79
  10   3  -1  533.65   75.79
  10   3  -1  517.95   75.99
 -10  -3   1  553.94   75.99
 -10  -3   1  490.25   75.79
 -10  -3   1  549.25   76.09
 -10  -3   1  512.95   75.79
  11   3  -1  183.38   27.80
  11   3  -1  195.48   27.70
  11   3  -1  229.88   28.60
  11   3  -1  169.98   28.00
 -11  -3   1  184.48   27.90
 -11  -3   1  177.88   28.10
 -11  -3   1  163.18   27.60
 -11  -3   1  164.28   28.00
  12   3  -1  264.87   34.80
  12   3  -1  242.68   35.60
 -12  -3   1  176.08   34.50
 -12  -3   1  256.77   35.00
  13   3  -1   23.80    8.10
  13   3  -1   32.30    9.50
  13   3  -1   37.70    8.60
  13   3  -1   44.40   10.00
 -13  -3   1   10.90    9.40
 -13  -3   1   25.30    9.10
 -13  -3   1   26.30    9.60
 -13  -3   1   25.50    8.70
  14   3  -1  336.87   58.39
  14   3  -1  375.46   58.59
  14   3  -1  442.36   59.09
  14   3  -1  388.36   59.09
 -14  -3   1  414.96   58.89
 -14  -3   1  413.36   58.79
 -14  -3   1  396.96   58.69
 -14  -3   1  457.95   59.29
  15   3  -1   13.60    7.60
  15   3  -1    5.70    9.10
  15   3  -1    2.90    7.40
  15   3  -1   17.20    8.60
 -15  -3   1    7.40    8.90
 -15  -3   1   15.90    9.20
 -15  -3   1    6.70    8.20
 -15  -3   1   13.40    9.70
  16   3  -1    4.90    7.50
  16   3  -1  -17.80    9.10
  16   3  -1  -11.20    7.50
  16   3  -1   -1.60    8.20
 -16  -3   1    4.70    8.60
 -16  -3   1   13.80    9.90
 -16  -3   1    4.00    9.10
 -16  -3   1    6.70    9.30
 -15   4  -1    1.50    9.20
 -15   4  -1    0.00    8.80
 -15   4  -1   -5.90    8.90
 -15   4  -1    2.30    8.10
  15  -4   1  -14.90    7.20
  15  -4   1   15.60    8.90
  15  -4   1   -0.10    9.30
  15  -4   1   -3.50    7.70
 -14   4  -1   -5.00    8.50
 -14   4  -1  -10.60    8.30
 -14   4  -1   -2.60    8.60
 -14   4  -1   25.00    8.50
  14  -4   1    6.10    7.00
  14  -4   1    7.80    8.60
  14  -4   1    9.30    7.50
  14  -4   1   -1.50    9.70
 -13   4  -1   17.40    8.90
 -13   4  -1    5.90    9.20
 -13   4  -1   -3.00    8.00
 -13   4  -1    9.10    8.70
  13  -4   1   -0.40    8.90
  13  -4   1   10.80    7.20
  13  -4   1   14.70    9.00
  13  -4   1   18.90    7.40
 -12   4  -1   42.80   10.60
 -12   4  -1   36.30   10.40
  12  -4   1   45.80    9.50
 -11   4  -1  554.44   86.99
 -11   4  -1  595.14   87.09
 -11   4  -1  576.04   87.19
  11  -4   1  650.13   87.29
  11  -4   1  627.34   87.19
  11  -4   1  633.44   86.99
  11  -4   1  578.64   87.19
 -10   4  -1   19.80    7.90
 -10   4  -1   32.00    8.30
 -10   4  -1   22.00    7.90
 -10   4  -1   21.00    7.70
  10  -4   1   24.40    8.10
  10  -4   1   25.20    7.30
  10  -4   1   22.90    7.80
  10  -4   1   24.20    7.10
  -9   4  -1  131.19   19.60
  -9   4  -1  134.19   19.60
  -9   4  -1  110.09   19.80
  -9   4  -1  132.99   19.80
   9  -4   1  109.89   19.50
   9  -4   1  106.09   19.50
   9  -4   1  124.09   19.40
   9  -4   1  141.29   19.50
  -8   4  -1    2.70    6.50
  -8   4  -1    8.00    5.70
  -8   4  -1   -0.50    6.20
  -8   4  -1    0.90    5.90
   8  -4   1    2.70    5.20
   8  -4   1    1.40    6.00
   8  -4   1   -1.20    5.70
   8  -4   1    4.40    4.90
  -7   4  -1 1314.57  194.58
  -7   4  -1 1248.08  194.58
  -7   4  -1 1459.05  194.78
  -7   4  -1 1346.27  194.68
   7  -4   1 1312.87  194.68
   7  -4   1 1401.26  194.58
   7  -4   1 1416.16  194.58
  -6   4  -1  783.02  117.39
  -6   4  -1  843.22  117.49
  -6   4  -1  820.22  117.39
  -6   4  -1  838.42  117.39
   6  -4   1  843.42  117.29
   6  -4   1  821.72  117.39
   6  -4   1  751.72  117.39
   6  -4   1  827.62  117.29
  -5   4  -1  619.54   88.29
  -5   4  -1  618.04   88.29
  -5   4  -1  609.74   88.19
  -5   4  -1  623.04   88.09
   5  -4   1  618.94   88.29
   5  -4   1  641.04   88.09
   5  -4   1  608.94   88.09
   5  -4   1  562.94   88.19
  -4   4  -1  175.18   26.60
  -4   4  -1  178.88   26.80
  -4   4  -1  193.48   26.70
   4  -4   1  176.38   26.60
   4  -4   1  162.58   26.40
   4  -4   1  197.18   26.70
  -3   4  -1   64.99   10.10
  -3   4  -1   61.89   10.10
  -3   4  -1   63.49   10.60
  -3   4  -1   56.69   10.10
   3  -4   1   69.99   10.00
   3  -4   1   66.59   10.00
   3  -4   1   62.59   10.00
   3  -4   1   55.19   10.30
  -2   4  -1   -0.30    3.20
  -2   4  -1   -2.40    3.20
  -2   4  -1   -0.70    4.00
  -2   4  -1   -2.40    3.20
   2  -4   1   -3.40    3.60
   2  -4   1   -0.40    3.20
   1  -4   1   54.19    8.40
   2   4  -1   13.80    3.60
   2   4  -1   14.30    3.70
  -2  -4   1   12.50    3.60
  -2  -4   1    5.90    3.40
   3   4  -1  489.45   72.19
   3   4  -1  476.95   72.19
   3   4  -1  501.95   72.29
   3   4  -1  513.35   72.19
  -3  -4   1  506.35   72.09
  -3  -4   1  521.55   72.29
  -3  -4   1  510.45   72.19
  -3  -4   1  498.25   72.19
   4   4  -1  199.88   31.40
   4   4  -1  209.68   31.30
  -4  -4   1  230.78   31.10
  -4  -4   1  207.18   31.10
  -4  -4   1  213.58   31.40
   5   4  -1    2.20    4.10
   5   4  -1    3.50    4.40
  -5  -4   1    1.60    4.50
   6   4  -1  454.55   63.49
   6   4  -1  445.16   63.29
   6   4  -1  436.96   63.49
   6   4  -1  426.96   63.39
  -6  -4   1  446.76   63.39
  -6  -4   1  414.86   63.29
  -6  -4   1  459.15   63.49
  -6  -4   1  430.66   63.39
   7   4  -1 4141.79  577.84
   7   4  -1 3769.52  577.74
   7   4  -1 4069.49  577.74
   7   4  -1 4190.68  577.74
  -7  -4   1 4031.30  577.74
  -7  -4   1 4122.09  577.74
  -7  -4   1 3938.81  577.84
  -7  -4   1 4010.60  577.74
   8   4  -1  113.29   20.70
   8   4  -1  144.99   21.00
   8   4  -1  143.19   20.60
   8   4  -1  168.98   20.80
  -8  -4   1  126.59   20.60
  -8  -4   1  134.39   20.70
  -8  -4   1  137.29   20.80
  -8  -4   1  107.79   20.30
   9   4  -1  790.92  114.59
   9   4  -1  753.32  114.69
   9   4  -1  819.02  114.59
   9   4  -1  786.42  114.69
  -9  -4   1  750.42  114.69
  -9  -4   1  823.12  114.59
  -9  -4   1  781.72  114.59
  -9  -4   1  861.41  114.79
  10   4  -1   74.89   12.40
  10   4  -1   70.29   13.00
  10   4  -1   68.19   12.50
  10   4  -1   77.89   13.40
 -10  -4   1   62.89   12.80
 -10  -4   1   82.19   13.00
 -10  -4   1   56.09   12.50
 -10  -4   1   88.29   13.40
  11   4  -1  328.57   47.50
  11   4  -1  340.37   47.60
  11   4  -1  304.77   47.80
  11   4  -1  329.57   47.80
 -11  -4   1  306.07   47.70
 -11  -4   1  290.57   47.50
 -11  -4   1  358.56   47.90
 -11  -4   1  336.87   48.10
  12   4  -1   67.39   15.50
  12   4  -1   93.19   14.50
  12   4  -1   59.19   12.10
 -12  -4   1   44.70   16.30
 -12  -4   1   77.79   12.80
 -12  -4   1   57.59   13.20
  13   4  -1  191.68   25.90
  13   4  -1  176.38   25.80
  13   4  -1  171.78   25.00
  13   4  -1  118.59   24.50
 -13  -4   1  152.38   24.80
 -13  -4   1  172.38   25.40
 -13  -4   1  156.88   25.00
  14   4  -1   23.30    7.80
  14   4  -1    7.90    8.00
  14   4  -1   19.20    8.10
  14   4  -1    9.70    8.70
 -14  -4   1   11.60    9.20
 -14  -4   1   16.00    9.30
 -14  -4   1   10.30    8.60
 -14  -4   1    6.50    8.00
  15   4  -1   -0.90    8.50
  15   4  -1   18.70    8.30
  15   4  -1    5.50    7.70
  15   4  -1    6.20    9.50
 -15  -4   1   17.80   10.00
 -15  -4   1    9.10    8.50
 -15  -4   1   16.80    9.30
 -15  -4   1   25.40    9.50
  16   4  -1   11.10    8.30
  16   4  -1   22.60   10.40
  16   4  -1   18.40    9.40
  16   4  -1   20.50    8.30
 -16  -4   1   13.90    8.90
 -16  -4   1    1.20   10.10
 -16  -4   1   21.80   10.20
 -16  -4   1   22.50    9.60
 -15   5  -1    2.90    9.50
 -15   5  -1   20.80    9.50
 -15   5  -1   -7.10    9.20
 -15   5  -1   -1.90    8.70
  15  -5   1    5.20    8.60
  15  -5   1   -9.00    7.00
  15  -5   1    9.80    7.60
  15  -5   1   -9.10    9.60
 -14   5  -1   78.29   16.80
 -14   5  -1  111.59   17.00
 -14   5  -1   96.69   16.90
 -14   5  -1   86.49   16.60
  14  -5   1   93.89   17.20
  14  -5   1   78.49   15.90
  14  -5   1   87.89   16.00
  14  -5   1  119.29   17.40
 -13   5  -1   32.70   11.10
 -13   5  -1   32.20   11.50
 -13   5  -1   40.50   10.60
 -13   5  -1   35.10   11.00
  13  -5   1   35.00   11.60
  13  -5   1   59.09   10.50
  13  -5   1   45.50   10.00
  13  -5   1   86.09   12.40
 -12   5  -1   19.60    9.10
 -12   5  -1   10.10    8.30
  12  -5   1   16.30    7.30
  12  -5   1   24.20    7.40
 -11   5  -1   12.80    7.70
 -11   5  -1   20.00    7.50
 -11   5  -1    6.50    8.10
  11  -5   1   12.40    7.90
  11  -5   1   22.90    7.80
  11  -5   1    7.60    6.80
 -10   5  -1   21.60    8.50
 -10   5  -1   18.40    8.00
 -10   5  -1   25.10    8.00
 -10   5  -1   17.60    8.30
  10  -5   1   36.00    8.50
  10  -5   1   27.10    7.30
  10  -5   1   35.50    7.70
  10  -5   1   32.30    8.60
  -9   5  -1   17.10    6.90
  -9   5  -1   23.80    8.00
  -9   5  -1    5.80    7.60
  -9   5  -1   27.70    7.60
   9  -5   1   24.50    7.50
   9  -5   1   25.80    7.70
   9  -5   1   16.20    6.20
   9  -5   1   18.90    6.30
  -8   5  -1   54.69   11.00
  -8   5  -1   57.89   11.20
  -8   5  -1   53.49   10.70
  -8   5  -1   68.99   11.60
   8  -5   1   55.59   10.50
   8  -5   1   51.59   10.90
   8  -5   1   76.49   11.40
   8  -5   1   59.59   10.50
  -7   5  -1  173.38   27.10
  -7   5  -1  209.48   27.70
  -7   5  -1  170.18   27.20
  -7   5  -1  224.78   27.80
   7  -5   1  171.18   27.10
   7  -5   1  176.08   27.20
   7  -5   1  185.68   27.40
   7  -5   1  168.28   27.00
  -6   5  -1  353.26   52.69
  -6   5  -1  381.36   52.89
  -6   5  -1  355.16   52.59
  -6   5  -1  364.26   52.89
   6  -5   1  361.66   52.59
   6  -5   1  364.16   52.79
   6  -5   1  376.26   52.59
   6  -5   1  349.37   52.79
  -5   5  -1  220.18   31.30
  -5   5  -1  220.58   31.30
  -5   5  -1  219.08   31.10
   5  -5   1  201.08   31.10
   5  -5   1  199.18   30.90
  -4   5  -1  554.54   76.49
  -4   5  -1  523.85   76.49
  -4   5  -1  524.85   76.39
   4  -5   1  530.15   76.39
   4  -5   1  509.75   76.39
   4  -5   1  545.55   76.39
  -3   5  -1  186.98   27.40
  -3   5  -1  201.08   27.40
  -3   5  -1  176.88   27.30
  -3   5  -1  177.18   27.40
   3  -5   1  192.38   27.10
   3  -5   1  194.98   27.50
   3  -5   1  176.78   27.30
  -2   5  -1  728.03  105.29
  -2   5  -1  746.53  105.29
   2  -5   1  731.53  105.29
   2  -5   1  730.23  105.29
   2   5  -1   96.09   14.20
  -2  -5   1   94.59   14.20
   3   5  -1  204.08   30.10
   3   5  -1  198.68   30.30
   3   5  -1  205.48   30.30
   3   5  -1  215.58   30.10
  -3  -5   1  213.98   30.10
  -3  -5   1  204.18   30.30
   4   5  -1  109.99   13.10
   4   5  -1   86.09   12.80
  -4  -5   1   77.59   12.70
  -4  -5   1   52.19   12.50
  -4  -5   1   91.69   12.50
   5   5  -1  148.39   23.90
   5   5  -1  157.68   23.90
  -5  -5   1  168.48   24.30
  -5  -5   1  160.28   24.10
  -5  -5   1  177.58   24.50
   6   5  -1  627.84   89.49
   6   5  -1  636.04   89.39
   6   5  -1  649.24   89.39
   6   5  -1  594.94   89.49
  -6  -5   1  611.94   89.39
  -6  -5   1  590.74   89.29
  -6  -5   1  646.64   89.49
  -6  -5   1  616.14   89.49
   7   5  -1  362.56   54.89
   7   5  -1  410.16   54.79
   7   5  -1  371.36   54.99
   7   5  -1  376.86   54.79
  -7  -5   1  407.66   54.99
  -7  -5   1  333.67   54.69
  -7  -5   1  394.26   54.89
  -7  -5   1  372.06   54.69
   8   5  -1   22.90    6.80
   8   5  -1   22.80    7.10
   8   5  -1   21.40    6.70
   8   5  -1   16.50    6.30
  -8  -5   1   21.50    6.80
  -8  -5   1   21.10    6.60
  -8  -5   1   24.10    7.40
  -8  -5   1   12.00    6.20
   9   5  -1   50.69   10.40
   9   5  -1   54.59   10.70
   9   5  -1   53.49   10.80
   9   5  -1   57.79   10.40
  -9  -5   1   51.59   10.60
  -9  -5   1   58.19   10.80
  -9  -5   1   69.29   11.50
  -9  -5   1   53.19   10.40
  10   5  -1  101.19   17.90
  10   5  -1  108.49   18.50
  10   5  -1  124.39   18.60
  10   5  -1  111.39   18.10
 -10  -5   1  116.59   18.30
 -10  -5   1  110.59   18.70
 -10  -5   1  149.79   19.00
 -10  -5   1  101.29   18.00
  11   5  -1   49.20   10.50
  11   5  -1   45.00   10.00
  11   5  -1   54.19    9.90
  11   5  -1   59.69   11.00
 -11  -5   1   46.50   10.40
 -11  -5   1   37.10    9.90
 -11  -5   1   38.30   10.00
 -11  -5   1   47.70   11.00
  12   5  -1    9.40    6.70
  12   5  -1    7.10   12.00
 -12  -5   1    8.40    8.50
 -12  -5   1   11.60    7.30
  13   5  -1   47.70   12.30
  13   5  -1   75.99   13.60
  13   5  -1   88.79   13.30
  13   5  -1   36.20   11.50
 -13  -5   1   72.29   12.40
 -13  -5   1   64.59   12.70
  14   5  -1   -9.60    7.10
  14   5  -1    9.10    8.50
  14   5  -1   -3.80    6.80
  14   5  -1   16.00    7.50
 -14  -5   1   -7.30    8.00
 -14  -5   1    0.30    7.40
 -14  -5   1   -3.80    9.20
 -14  -5   1    3.00    8.00
  15   5  -1  184.68   33.40
  15   5  -1  303.47   35.10
  15   5  -1  277.97   34.50
  15   5  -1  179.78   33.10
 -15  -5   1  272.87   34.20
 -15  -5   1  260.67   34.00
 -15  -5   1  184.88   33.90
 -15  -5   1  175.28   33.40
  16   5  -1   18.10    9.00
  16   5  -1    9.20   10.30
  16   5  -1    9.70    8.70
  16   5  -1    4.00    7.90
 -16  -5   1   -5.60   10.50
 -16  -5   1   11.70    9.50
 -16  -5   1    8.40    8.60
 -16  -5   1   13.30    9.50
 -15   6  -1   50.09   11.80
 -15   6  -1   50.39   11.90
 -15   6  -1   41.10   12.40
 -15   6  -1   31.20   12.50
  15  -6   1   52.09   10.50
  15  -6   1   59.79   12.80
  15  -6   1   53.59   12.10
  15  -6   1   26.20   10.50
 -14   6  -1   29.20   10.20
 -14   6  -1   25.80   10.80
 -14   6  -1   20.90   10.80
 -14   6  -1   68.89   11.90
  14  -6   1   62.49   11.20
  14  -6   1   38.50   11.60
  14  -6   1   25.50    9.20
  14  -6   1   24.30    9.30
 -13   6  -1   27.00    8.80
 -13   6  -1   12.00    9.60
 -13   6  -1   16.50    9.80
 -13   6  -1   21.80    9.10
  13  -6   1   36.20    9.90
  13  -6   1   36.30    8.50
  13  -6   1   20.90   10.00
 -12   6  -1   68.09   13.80
 -12   6  -1   45.90   12.90
  12  -6   1   80.19   12.70
  12  -6   1   70.99   13.50
  12  -6   1   69.39   12.40
 -11   6  -1  424.36   60.19
 -11   6  -1  418.26   59.99
  11  -6   1  409.76   60.29
  11  -6   1  424.86   59.99
  11  -6   1  371.66   60.19
 -10   6  -1  248.18   37.80
 -10   6  -1  266.47   38.20
 -10   6  -1  236.48   38.00
 -10   6  -1  240.98   37.70
  10  -6   1  268.17   38.20
  10  -6   1  235.58   37.60
  10  -6   1  271.37   38.10
  10  -6   1  268.87   37.70
  -9   6  -1  116.89   17.00
  -9   6  -1   93.39   17.10
  -9   6  -1  103.49   17.10
  -9   6  -1  126.09   17.10
   9  -6   1  110.09   17.00
   9  -6   1  104.19   16.60
   9  -6   1   80.39   16.80
   9  -6   1   94.89   16.60
  -8   6  -1   41.50    9.30
  -8   6  -1   51.39    8.60
  -8   6  -1   34.30    9.10
  -8   6  -1   45.50    8.80
   8  -6   1   44.80    8.30
   8  -6   1   32.60    8.00
   8  -6   1   45.40    8.90
   8  -6   1   26.60    8.70
  -7   6  -1  309.07   48.40
  -7   6  -1  299.07   48.30
  -7   6  -1  414.76   48.70
  -7   6  -1  317.77   48.60
   7  -6   1  400.86   48.50
   7  -6   1  314.67   48.30
   7  -6   1  324.67   48.30
   7  -6   1  295.37   48.50
  -6   6  -1   16.60    6.90
  -6   6  -1   40.00    7.50
  -6   6  -1   43.00    6.90
  -6   6  -1   35.40    6.70
   6  -6   1   27.30    6.40
   6  -6   1   15.40    6.70
   6  -6   1   24.60    6.40
   6  -6   1   26.30    6.20
  -5   6  -1  985.20  148.99
  -5   6  -1 1056.99  148.99
  -5   6  -1 1045.90  148.89
   5  -6   1 1040.30  148.99
   5  -6   1 1041.10  148.89
   5  -6   1 1055.09  148.89
  -4   6  -1   62.89   10.90
  -4   6  -1   64.49   11.40
  -4   6  -1   73.49   11.10
   4  -6   1   64.99   10.60
   4  -6   1   63.79   10.50
   4  -6   1   90.29   11.20
  -3   6  -1   83.39   12.50
  -3   6  -1   80.09   12.70
  -3   6  -1   81.89   12.50
  -3   6  -1   78.69   12.40
   3  -6   1   80.09   12.60
   3  -6   1   83.69   12.50
  -2   6  -1  148.59   24.10
  -2   6  -1  164.88   24.40
   2  -6   1  173.68   24.20
   2  -6   1  178.78   24.30
   3   6  -1  136.99   18.80
   3   6  -1  125.59   18.90
   3   6  -1  117.99   18.60
   3   6  -1  126.89   18.90
  -3  -6   1  129.59   19.00
  -3  -6   1  127.29   18.70
   4   6  -1  560.64   88.69
   4   6  -1  631.04   88.69
  -4  -6   1  657.83   88.69
   5   6  -1 1262.67  172.88
   5   6  -1 1177.78  172.78
  -5  -6   1 1185.08  172.88
  -5  -6   1 1188.08  172.78
  -5  -6   1 1216.98  172.88
   6   6  -1  153.88   23.70
   6   6  -1  179.68   23.80
   6   6  -1  167.58   23.60
   6   6  -1  155.88   23.50
  -6  -6   1  120.69   23.30
  -6  -6   1  181.48   24.60
  -6  -6   1  161.88   23.70
   7   6  -1 1280.87  179.98
   7   6  -1 1278.37  179.98
   7   6  -1 1304.67  180.08
   7   6  -1 1216.08  180.08
  -7  -6   1 1247.88  180.08
  -7  -6   1 1277.67  179.88
  -7  -6   1 1362.56  180.08
  -7  -6   1 1077.99  179.88
   8   6  -1  150.58   25.30
   8   6  -1  210.38   25.50
   8   6  -1  128.29   25.00
   8   6  -1  194.08   25.60
  -8  -6   1  162.58   25.20
  -8  -6   1  167.18   25.10
  -8  -6   1  194.58   25.70
  -8  -6   1  153.28   25.30
   9   6  -1  263.07   37.70
   9   6  -1  209.58   37.40
   9   6  -1  256.17   37.40
   9   6  -1  247.68   37.60
  -9  -6   1  269.57   37.60
  -9  -6   1  251.37   37.40
  -9  -6   1  268.47   37.40
  -9  -6   1  262.07   37.90
  10   6  -1   24.60    8.00
  10   6  -1   12.30    6.80
  10   6  -1   29.60    7.20
  10   6  -1   12.60    7.80
 -10  -6   1   26.30    7.90
 -10  -6   1   18.60    7.20
 -10  -6   1   21.30    7.10
 -10  -6   1   18.00    8.60
  11   6  -1   42.50    8.80
  11   6  -1   30.20    9.20
  11   6  -1   46.50    9.70
 -11  -6   1   25.90    8.70
 -11  -6   1   35.00    9.20
 -11  -6   1   39.40   10.00
 -11  -6   1   32.00    8.90
  12   6  -1    0.00    6.70
 -12  -6   1   -9.20    7.00
 -12  -6   1   22.70    9.00
  13   6  -1   16.20    7.50
  13   6  -1    2.30    7.10
  13   6  -1    3.10    7.20
  13   6  -1   21.50    8.60
 -13  -6   1   20.10    8.50
 -13  -6   1   -5.20    7.30
 -13  -6   1  -14.00    9.10
  14   6  -1   38.80   12.00
  14   6  -1   54.39   12.00
  14   6  -1   72.79   13.50
  14   6  -1   52.19   11.90
 -14  -6   1   51.79   12.20
 -14  -6   1   56.79   13.20
 -14  -6   1   63.39   12.00
 -14  -6   1   67.89   12.40
  15   6  -1   83.99   14.20
  15   6  -1   75.69   13.50
  15   6  -1   76.89   13.00
  15   6  -1   36.20   11.90
 -15  -6   1   53.59   12.80
 -15  -6   1   64.29   13.30
 -15  -6   1   37.10   13.70
 -15  -6   1   74.29   13.10
 -15   7  -1    4.70   10.30
 -15   7  -1   12.80    9.30
  15  -7   1   12.10    8.10
  15  -7   1    1.80   10.20
  15  -7   1   18.50    9.10
 -14   7  -1   38.40   10.40
 -14   7  -1   14.70   10.90
 -14   7  -1   47.90   10.70
 -14   7  -1   28.40   11.30
  14  -7   1   31.80    9.60
  14  -7   1   37.70    9.40
  14  -7   1   29.20   11.50
  14  -7   1   49.80   11.30
 -13   7  -1   -0.80    7.90
 -13   7  -1    4.80    9.20
 -13   7  -1   10.90    8.30
 -13   7  -1   17.00    9.10
  13  -7   1   12.20    9.80
  13  -7   1   12.90    8.40
  13  -7   1    7.70    7.20
 -12   7  -1   67.99   17.10
 -12   7  -1  103.89   17.50
  12  -7   1  102.89   17.20
  12  -7   1  112.59   16.60
  12  -7   1   98.09   16.40
 -11   7  -1  160.08   27.50
 -11   7  -1  193.68   27.50
 -11   7  -1  209.28   27.60
  11  -7   1  179.18   27.00
  11  -7   1  153.58   27.30
  11  -7   1  165.88   27.50
 -10   7  -1   -1.60    7.10
 -10   7  -1   13.20    8.10
 -10   7  -1   -3.40    7.80
 -10   7  -1    8.30    7.10
  10  -7   1    5.10    7.30
  10  -7   1    5.90    5.90
  10  -7   1    8.00    6.40
  10  -7   1   13.50    7.90
  -9   7  -1   43.80    8.70
  -9   7  -1   30.30    8.70
  -9   7  -1   27.10    8.80
  -9   7  -1   41.40    8.70
   9  -7   1   24.20    7.70
   9  -7   1   29.30    8.50
   9  -7   1   27.30    7.60
   9  -7   1   25.90    8.30
  -8   7  -1  792.22  105.39
  -8   7  -1  742.43  105.49
  -8   7  -1  705.43  105.29
  -8   7  -1  728.53  105.39
   8  -7   1  718.53  105.39
   8  -7   1  740.43  105.19
   8  -7   1  716.43  105.29
   8  -7   1  710.13  105.19
  -7   7  -1  698.23  100.39
  -7   7  -1  711.03  100.39
  -7   7  -1  737.33  100.49
  -7   7  -1  702.33  100.49
   7  -7   1  651.43  100.39
   7  -7   1  694.83  100.29
   7  -7   1  692.03  100.29
   7  -7   1  691.23  100.29
  -6   7  -1  581.34   90.59
  -6   7  -1  618.24   90.69
  -6   7  -1  646.44   90.79
  -6   7  -1  678.23   90.79
   6  -7   1  655.13   90.59
   6  -7   1  604.14   90.69
  -5   7  -1   42.00    8.00
  -5   7  -1   46.80    8.00
  -5   7  -1   37.70    8.30
   5  -7   1   39.10    7.30
   5  -7   1   39.70    8.00
   5  -7   1   46.70    7.70
   5  -7   1   43.00    7.40
  -4   7  -1  519.95   81.79
  -4   7  -1  621.04   81.89
   4  -7   1  572.74   81.79
  -3   7  -1   21.00    4.50
  -3   7  -1   12.70    4.10
  -3   7  -1   21.10    4.30
  -3   7  -1   14.50    4.80
   3  -7   1    8.20    4.40
   3  -7   1   16.20    4.40
   3   7  -1  438.76   66.59
   3   7  -1  459.25   66.59
  -3  -7   1  482.55   66.69
  -3  -7   1  473.65   66.59
   4   7  -1  575.64   87.99
   4   7  -1  652.93   87.99
  -4  -7   1  608.64   87.89
   5   7  -1  184.98   26.70
   5   7  -1  186.78   26.70
   5   7  -1  158.68   26.90
  -5  -7   1  191.48   26.90
   6   7  -1  850.21  118.49
   6   7  -1  782.12  118.59
   6   7  -1  892.61  118.59
   6   7  -1  814.22  118.49
  -6  -7   1  790.42  118.49
  -6  -7   1  876.61  118.59
  -6  -7   1  778.82  118.49
   7   7  -1  174.78   27.00
   7   7  -1  218.18   27.30
   7   7  -1  178.38   27.30
   7   7  -1  206.98   27.50
  -7  -7   1  214.78   27.50
  -7  -7   1  152.38   26.80
  -7  -7   1  171.08   26.90
  -7  -7   1  158.68   27.20
   8   7  -1  673.23  102.29
   8   7  -1  688.33  102.29
   8   7  -1  714.83  102.39
   8   7  -1  749.23  102.49
  -8  -7   1  726.63  102.19
  -8  -7   1  710.63  102.29
  -8  -7   1  696.53  102.39
  -8  -7   1  729.23  102.49
   9   7  -1   37.50    8.10
   9   7  -1   18.20    6.80
   9   7  -1   19.80    7.20
   9   7  -1   15.10    7.70
  -9  -7   1   34.70    8.40
  -9  -7   1   27.80    6.90
  -9  -7   1    9.90    7.20
  -9  -7   1   22.10    7.00
  10   7  -1  363.56   53.39
  10   7  -1  388.86   53.29
  10   7  -1  391.56   53.39
  10   7  -1  365.56   53.69
 -10  -7   1  328.17   53.19
 -10  -7   1  359.26   53.39
 -10  -7   1  348.37   53.29
 -10  -7   1  373.26   53.79
  11   7  -1   -5.20    7.50
  11   7  -1    2.90    6.90
  11   7  -1   -5.10    6.30
 -11  -7   1   -8.90    7.30
 -11  -7   1    0.20    6.60
 -11  -7   1    5.40    8.60
 -11  -7   1   -1.70    6.40
  12   7  -1   93.59   16.40
 -12  -7   1   94.59   17.70
 -12  -7   1  106.69   16.70
  13   7  -1   -0.90    8.60
  13   7  -1  -12.80    7.20
  13   7  -1    1.90    7.00
  13   7  -1   -4.80    7.00
 -13  -7   1   -3.30    7.10
 -13  -7   1    7.60    9.60
 -13  -7   1   -7.70    7.90
  14   7  -1   51.49   12.30
  14   7  -1   81.09   13.00
  14   7  -1   83.09   13.00
  14   7  -1   34.20   11.20
 -14  -7   1   41.10   12.00
 -14  -7   1   65.99   12.40
 -14  -7   1   52.89   12.00
  15   7  -1   48.70   12.40
  15   7  -1   40.50   12.00
  15   7  -1   78.39   13.70
  15   7  -1   29.50   11.50
 -15  -7   1   36.60   13.50
 -15  -7   1   96.29   13.10
 -15  -7   1   64.99   12.30
 -15  -7   1   62.59   13.10
 -14   8  -1   55.19   11.20
 -14   8  -1   27.30   10.30
 -14   8  -1   24.90   11.30
 -14   8  -1   36.30   12.20
  14  -8   1   61.29   12.10
  14  -8   1   43.80   12.30
  14  -8   1   51.59   10.30
  14  -8   1   48.20   11.10
 -13   8  -1   -9.60    9.00
 -13   8  -1    9.30    9.50
 -13   8  -1   11.10    7.80
 -13   8  -1   22.90    8.50
  13  -8   1   20.90    8.70
  13  -8   1    1.50    7.60
  13  -8   1   12.20    7.20
 -12   8  -1    2.10    8.70
 -12   8  -1   -7.10    8.60
  12  -8   1    1.90    7.30
  12  -8   1   -1.50    7.80
  12  -8   1   -0.60    6.50
 -11   8  -1   22.90    7.90
 -11   8  -1   17.00    8.60
 -11   8  -1    8.20    7.80
  11  -8   1   10.40    8.00
  11  -8   1    2.60    7.70
  11  -8   1   11.50    7.10
 -10   8  -1  201.18   29.00
 -10   8  -1  199.08   28.80
 -10   8  -1  173.28   29.00
 -10   8  -1  193.98   28.70
  10  -8   1  183.18   28.50
  10  -8   1  175.58   28.60
  10  -8   1  192.08   28.90
  10  -8   1  185.48   28.40
  -9   8  -1   35.70    8.10
  -9   8  -1   10.80    8.40
  -9   8  -1   19.90    7.50
  -9   8  -1   30.70    8.70
   9  -8   1   27.40    8.20
   9  -8   1   29.00    7.60
   9  -8   1   21.40    7.30
   9  -8   1   22.50    6.80
  -8   8  -1   -2.90    6.00
  -8   8  -1   -0.20    6.80
  -8   8  -1    5.00    6.80
  -8   8  -1    4.20    6.00
   8  -8   1   -0.70    6.40
   8  -8   1    3.00    5.30
   8  -8   1    7.20    5.70
   8  -8   1   -1.70    5.90
  -7   8  -1   -2.00    5.40
  -7   8  -1    0.60    5.20
  -7   8  -1   -7.40    5.80
  -7   8  -1  -11.20    6.10
   7  -8   1   -2.30    5.90
   7  -8   1   -3.60    5.60
   7  -8   1   -1.90    5.10
   7  -8   1   -2.60    4.60
  -6   8  -1  304.77   42.80
  -6   8  -1  316.17   43.00
  -6   8  -1  277.37   42.80
  -6   8  -1  309.47   43.00
   6  -8   1  287.27   42.70
   6  -8   1  289.47   42.90
   6  -8   1  278.97   42.50
  -5   8  -1  412.66   56.49
  -5   8  -1  350.66   56.29
  -5   8  -1  385.76   56.29
   5  -8   1  401.86   56.39
   5  -8   1  404.16   56.29
  -4   8  -1  415.86   58.39
  -4   8  -1  389.56   58.59
  -3   8  -1  206.88   30.30
  -3   8  -1  208.58   30.00
   3  -8   1  196.68   30.00
   3  -8   1  214.58   30.20
   4   8  -1  282.97   42.30
   4   8  -1  287.27   42.40
  -4  -8   1  303.37   42.20
   5   8  -1    2.60    5.10
   5   8  -1    5.70    4.20
   5   8  -1    8.90    4.20
  -5  -8   1    7.80    4.80
   6   8  -1  444.36   64.69
   6   8  -1  466.85   64.59
   6   8  -1  439.76   64.79
   6   8  -1  414.66   64.49
  -6  -8   1  470.75   64.59
  -6  -8   1  451.45   64.69
   7   8  -1   21.50    6.00
   7   8  -1   16.90    6.80
   7   8  -1   12.40    5.90
   7   8  -1   24.60    6.00
  -7  -8   1   20.40    5.90
  -7  -8   1   22.70    6.60
   8   8  -1  133.59   21.40
   8   8  -1  148.09   21.90
   8   8  -1  169.98   21.70
   8   8  -1  146.99   21.70
  -8  -8   1  124.19   21.20
  -8  -8   1  131.29   21.90
  -8  -8   1  126.09   21.60
  -8  -8   1  149.59   21.60
   9   8  -1   26.50    7.00
   9   8  -1   16.40    7.10
   9   8  -1   12.50    7.10
   9   8  -1    5.00    6.20
  -9  -8   1   16.00    8.00
  -9  -8   1   17.80    6.70
  -9  -8   1   28.40    7.20
  -9  -8   1    8.30    6.40
  10   8  -1   22.30    6.90
  10   8  -1   17.70    7.20
  10   8  -1    4.40    6.30
  10   8  -1   16.50    7.70
 -10  -8   1   11.90    6.70
 -10  -8   1    4.50    8.50
 -10  -8   1   13.00    6.70
 -10  -8   1   10.50    7.40
  11   8  -1   83.29   15.40
  11   8  -1   89.89   15.20
  11   8  -1   89.99   15.90
 -11  -8   1   95.69   15.10
 -11  -8   1   84.19   15.00
 -11  -8   1   83.29   15.40
 -11  -8   1   91.49   16.30
  12   8  -1   27.70    8.50
 -12  -8   1   37.80   10.60
 -12  -8   1   19.60    8.50
  13   8  -1  253.77   40.70
  13   8  -1  309.57   41.10
  13   8  -1  278.97   40.60
  13   8  -1  208.38   40.10
 -13  -8   1  270.67   41.00
 -13  -8   1  270.27   40.70
 -13  -8   1  340.57   41.20
 -13  -8   1  264.57   40.60
  14   8  -1  194.58   27.10
  14   8  -1  142.29   26.60
  14   8  -1  200.18   27.50
  14   8  -1  120.59   26.30
 -14  -8   1  185.58   27.00
 -14  -8   1  227.28   27.20
 -14  -8   1  156.48   26.70
  15   8  -1    1.20    9.70
  15   8  -1   -0.50    8.00
 -15  -8   1   11.40   11.10
 -15  -8   1    1.20    8.90
 -14   9  -1   16.40   10.60
 -14   9  -1   20.90   10.20
 -14   9  -1   12.90    8.50
 -14   9  -1    9.10    9.10
  14  -9   1   27.10    8.00
  14  -9   1   10.60    9.00
  14  -9   1   26.70    9.80
 -13   9  -1   55.79   13.00
 -13   9  -1   72.89   14.30
 -13   9  -1   70.19   14.60
 -13   9  -1   82.49   13.80
  13  -9   1   71.59   12.70
  13  -9   1   66.39   13.50
  13  -9   1   60.59   13.80
 -12   9  -1   56.29   14.40
 -12   9  -1   69.19   14.10
  12  -9   1   69.09   13.00
  12  -9   1  104.89   14.70
  12  -9   1   69.69   13.40
  12  -9   1   62.69   13.60
 -11   9  -1    4.90    8.10
 -11   9  -1   12.90    7.10
 -11   9  -1   -4.00    9.00
  11  -9   1    5.20    7.20
  11  -9   1    1.70    7.80
  11  -9   1    8.00    8.00
 -10   9  -1   11.20    8.60
 -10   9  -1   31.00    9.00
 -10   9  -1   20.20    8.20
 -10   9  -1   26.70    8.20
  10  -9   1    6.40    7.90
  10  -9   1   36.20    9.00
  10  -9   1   22.40    7.50
  10  -9   1   29.10    7.90
  -9   9  -1    1.20    6.20
  -9   9  -1    5.40    7.40
  -9   9  -1    4.50    7.50
  -9   9  -1    8.00    7.00
   9  -9   1   -8.20    6.20
   9  -9   1    7.60    6.90
   9  -9   1    7.90    6.10
   9  -9   1   -1.10    6.40
  -8   9  -1   45.00    9.60
  -8   9  -1   47.70    9.50
  -8   9  -1   56.79    8.90
  -8   9  -1   46.30    9.00
   8  -9   1   28.60    8.30
   8  -9   1   34.70    8.50
   8  -9   1   47.60    9.50
   8  -9   1   29.40    8.20
  -7   9  -1  115.79   20.60
  -7   9  -1  144.49   20.90
  -7   9  -1  138.29   20.50
  -7   9  -1  156.68   20.60
   7  -9   1  132.99   20.30
   7  -9   1  162.08   20.90
   7  -9   1  103.39   19.90
  -6   9  -1  164.18   24.80
  -6   9  -1  179.18   24.70
  -6   9  -1  133.29   24.50
  -6   9  -1  191.48   25.10
   6  -9   1  159.68   24.50
   6  -9   1  171.48   24.90
  -5   9  -1  436.06   63.49
  -5   9  -1  448.86   63.69
  -5   9  -1  444.76   63.69
   5  -9   1  429.76   63.49
   5  -9   1  444.06   63.69
  -4   9  -1  165.58   24.60
  -3   9  -1  111.29   17.70
  -3   9  -1  113.39   18.00
   3  -9   1  135.79   17.90
   4   9  -1   44.90    8.10
   4   9  -1   39.10    7.70
  -4  -9   1   50.99    7.70
   5   9  -1  650.63   89.79
   5   9  -1  548.65   89.79
   5   9  -1  652.53   89.69
  -5  -9   1  642.34   89.79
   6   9  -1    9.50    5.00
   6   9  -1   -3.50    4.70
   6   9  -1    7.10    5.80
   6   9  -1    4.20    4.80
  -6  -9   1    6.80    4.50
  -6  -9   1   -2.50    5.20
   7   9  -1    4.20    5.30
   7   9  -1    6.00    5.50
   7   9  -1    3.10    5.10
   7   9  -1   -1.30    5.90
  -7  -9   1   -0.60    5.00
  -7  -9   1    5.60    5.60
   8   9  -1   76.29   12.10
   8   9  -1   61.89   11.80
   8   9  -1   69.69   12.10
   8   9  -1   63.39   12.50
  -8  -9   1   60.19   12.30
  -8  -9   1   64.19   11.60
  -8  -9   1   89.09   12.20
   9   9  -1   11.20    6.50
   9   9  -1    9.20    7.80
   9   9  -1   18.00    7.00
   9   9  -1    3.00    6.40
  -9  -9   1   17.00    6.50
  -9  -9   1   16.20    6.30
  -9  -9   1   23.50    7.00
  -9  -9   1    8.40    8.00
  10   9  -1    7.70    6.70
  10   9  -1   -4.40    6.30
  10   9  -1    5.60    7.40
  10   9  -1   -4.50    6.60
 -10  -9   1   -2.20    8.40
 -10  -9   1    2.10    6.60
 -10  -9   1   -7.60    6.20
 -10  -9   1    5.90    6.80
  11   9  -1  169.38   22.30
  11   9  -1  123.39   21.50
  11   9  -1  133.99   21.70
 -11  -9   1  108.19   22.30
 -11  -9   1  157.08   21.80
 -11  -9   1  131.19   21.60
 -11  -9   1  137.89   22.00
  12   9  -1  269.57   39.10
 -12  -9   1  287.27   39.00
 -12  -9   1  215.68   39.20
  13   9  -1   30.70    9.00
  13   9  -1   19.90    8.50
  13   9  -1   31.60   10.10
  13   9  -1   38.90    9.60
 -13  -9   1   34.40   11.70
 -13  -9   1   27.20    8.90
 -13  -9   1   29.70    9.40
 -13  -9   1   26.10    9.40
  14   9  -1   15.00    8.10
  14   9  -1    9.30    9.80
  14   9  -1    4.50    8.10
  14   9  -1   -0.50    8.20
 -14  -9   1    0.40   10.70
 -14  -9   1    0.80    8.40
 -14  -9   1   -2.70    7.90
 -13  10  -1  203.88   27.20
 -13  10  -1  148.99   27.40
 -13  10  -1  197.28   27.40
 -13  10  -1  153.08   27.20
  13 -10   1  183.78   27.10
  13 -10   1  174.88   26.80
  13 -10   1  144.09   27.10
  13 -10   1  172.68   27.40
 -12  10  -1   29.50   10.60
 -12  10  -1   48.50   12.20
 -12  10  -1   26.30   10.70
  12 -10   1   34.00    8.80
  12 -10   1   22.20    9.40
  12 -10   1   39.90    9.80
  12 -10   1   30.60    9.90
 -11  10  -1    2.90    8.30
 -11  10  -1    1.70    6.90
 -11  10  -1  -10.60    8.10
  11 -10   1   -8.90    7.50
  11 -10   1    9.00    7.70
  11 -10   1    3.40    7.70
 -10  10  -1  277.97   40.00
 -10  10  -1  258.57   39.70
 -10  10  -1  313.27   40.50
  10 -10   1  222.58   39.70
  10 -10   1  263.97   39.70
  10 -10   1  257.37   39.50
  10 -10   1  297.37   40.00
  -9  10  -1   85.59   14.30
  -9  10  -1   93.59   13.60
  -9  10  -1   79.59   14.30
  -9  10  -1   88.39   13.70
   9 -10   1   76.39   12.80
   9 -10   1   66.99   13.40
   9 -10   1   63.89   13.00
   9 -10   1   60.59   12.90
  -8  10  -1    7.60    6.30
  -8  10  -1   -4.40    5.70
  -8  10  -1   -4.20    6.70
  -8  10  -1    6.10    7.00
   8 -10   1   -1.70    5.10
   8 -10   1   -6.80    6.10
   8 -10   1    9.20    5.40
  -7  10  -1  137.29   18.10
  -7  10  -1  110.69   18.00
  -7  10  -1  126.79   18.40
  -7  10  -1  106.29   18.30
   7 -10   1  101.29   17.90
   7 -10   1  107.19   17.80
  -6  10  -1  168.98   25.90
  -6  10  -1  152.78   25.60
  -6  10  -1  204.38   25.80
  -6  10  -1  183.28   26.10
   6 -10   1  169.08   25.60
   6 -10   1  155.38   25.70
  -5  10  -1   69.59   11.30
  -5  10  -1   64.09   11.10
  -5  10  -1   70.19   10.70
   5 -10   1   64.49   10.90
   5 -10   1   54.99   10.70
  -4  10  -1    6.50    4.20
  -4  10  -1    8.20    6.70
  -4  10  -1   -2.10    4.20
   4 -10   1  -16.60    6.40
   4  10  -1  237.48   34.90
  -4 -10   1  241.48   34.80
   5  10  -1  219.38   36.50
   5  10  -1  257.07   36.30
   5  10  -1  261.87   36.30
  -5 -10   1  249.48   36.40
   6  10  -1    2.40    4.80
   6  10  -1   -0.20    4.80
   6  10  -1   -4.30    5.60
   6  10  -1   -6.20    4.60
  -6 -10   1    3.80    5.50
  -6 -10   1   -1.20    4.50
   7  10  -1   93.19   14.50
   7  10  -1   66.39   14.20
   7  10  -1  103.29   15.20
   7  10  -1  106.49   14.50
  -7 -10   1   93.09   14.30
  -7 -10   1   76.69   14.50
   8  10  -1   49.40   10.70
   8  10  -1   52.29   10.00
   8  10  -1   48.50   10.10
   8  10  -1   65.09   10.10
  -8 -10   1   52.19   10.30
  -8 -10   1   45.90    9.70
   9  10  -1  269.27   38.40
   9  10  -1  271.37   37.90
   9  10  -1  256.97   37.90
   9  10  -1  251.77   37.70
  -9 -10   1  249.68   37.90
  -9 -10   1  229.08   37.40
  -9 -10   1  265.47   37.60
  10  10  -1  135.39   18.80
  10  10  -1  125.69   19.00
  10  10  -1  141.29   18.90
  10  10  -1  104.59   18.10
 -10 -10   1  101.89   18.00
 -10 -10   1   99.39   18.80
 -10 -10   1  102.29   18.40
 -10 -10   1  106.79   18.10
  11  10  -1  191.68   27.00
  11  10  -1  204.38   27.30
  11  10  -1  173.88   26.60
 -11 -10   1  155.98   26.60
 -11 -10   1  175.68   26.50
 -11 -10   1  151.28   27.20
 -11 -10   1  159.28   26.40
  12  10  -1    5.30    7.50
 -12 -10   1    2.00    8.30
 -12 -10   1   -2.70    7.60
 -12 -10   1   -2.50   10.30
  13  10  -1  119.39   21.30
  13  10  -1  128.89   21.90
  13  10  -1  143.49   21.80
  13  10  -1  121.59   21.40
 -13 -10   1  107.99   21.50
 -13 -10   1  148.69   23.10
 -13 -10   1  157.38   21.70
 -13 -10   1  140.29   21.60
 -12  11  -1    3.50    9.30
 -12  11  -1   -5.50   13.00
 -12  11  -1   22.30    9.80
 -12  11  -1  -13.80    8.00
  12 -11   1   -1.50    7.60
  12 -11   1   -3.10    7.20
  12 -11   1   12.50    8.50
  12 -11   1    0.50    8.10
 -11  11  -1   21.30    8.90
 -11  11  -1    5.60    7.70
 -11  11  -1   14.80    9.00
  11 -11   1   16.40    7.60
  11 -11   1   16.70    8.00
  11 -11   1    5.40    8.00
 -10  11  -1  257.27   37.10
 -10  11  -1  236.28   36.40
 -10  11  -1  285.97   37.00
  10 -11   1  218.98   36.30
  10 -11   1  252.97   36.40
  10 -11   1  221.98   36.70
  -9  11  -1   -3.90    7.70
  -9  11  -1    6.10    7.90
  -9  11  -1   -1.90    6.00
  -9  11  -1    4.00    6.90
   9 -11   1    6.70    6.20
   9 -11   1   -7.90    6.50
  -8  11  -1   23.60    8.80
  -8  11  -1   30.40    8.30
  -8  11  -1   22.10    7.10
  -8  11  -1   26.30    7.70
   8 -11   1   31.90    7.20
   8 -11   1   13.80    7.40
  -7  11  -1   18.20    6.40
  -7  11  -1   17.90    7.00
  -7  11  -1    7.80    7.50
  -7  11  -1   15.70    6.10
   7 -11   1   22.70    6.70
   7 -11   1   15.00    6.00
  -6  11  -1  206.38   25.40
  -6  11  -1  170.08   24.80
  -6  11  -1  157.68   25.00
  -6  11  -1  164.18   25.00
   6 -11   1  139.19   24.70
   6 -11   1  169.48   25.00
  -5  11  -1  334.57   53.49
  -5  11  -1  385.46   53.39
  -5  11  -1  374.66   53.19
   5 -11   1  382.46   53.19
   5 -11   1  354.56   53.29
  -4  11  -1   24.70    8.70
   4 -11   1   31.10    6.10
   5  11  -1   79.09   13.00
   5  11  -1   68.49   12.40
   5  11  -1   92.69   12.50
  -5 -11   1   70.59   12.90
   6  11  -1  173.18   23.70
   6  11  -1  162.18   23.80
   6  11  -1  156.08   23.80
   6  11  -1  181.58   25.00
  -6 -11   1  154.88   23.60
  -6 -11   1  125.49   23.90
   7  11  -1    0.70    5.10
   7  11  -1    3.70    5.60
   7  11  -1    6.20    5.60
   7  11  -1    2.20    6.50
  -7 -11   1    0.50    6.20
  -7 -11   1   -1.30    5.10
   8  11  -1  314.97   44.70
   8  11  -1  302.17   44.70
   8  11  -1  256.47   45.00
   8  11  -1  301.47   44.60
  -8 -11   1  309.67   44.90
  -8 -11   1  333.27   44.60
   9  11  -1   22.70    7.00
   9  11  -1   18.70    6.90
   9  11  -1   11.20    6.50
   9  11  -1    4.80    7.70
  -9 -11   1    9.10    7.50
  -9 -11   1   12.10    6.50
  10  11  -1   97.29   15.30
  10  11  -1  110.49   15.20
  10  11  -1   70.79   14.70
  10  11  -1   92.89   15.70
 -10 -11   1   72.99   14.20
 -10 -11   1   96.09   15.50
 -10 -11   1   80.39   14.60
  11  11  -1   11.50    7.30
  11  11  -1    5.40    8.60
  11  11  -1    3.30    7.30
  11  11  -1    4.10    7.20
 -11 -11   1   10.20    9.20
 -11 -11   1   -1.50    7.10
 -11 -11   1    1.30    7.90
 -11 -11   1    5.20    7.10
  12  11  -1   79.59   14.10
 -12 -11   1   83.99   14.20
 -12 -11   1   74.99   16.00
 -12 -11   1   62.59   14.50
  13  11  -1   15.90    9.60
  13  11  -1    1.40    8.40
  13  11  -1    3.60    8.00
  13  11  -1   -2.80    7.80
 -13 -11   1   12.60   11.00
 -13 -11   1    7.90    6.80
 -13 -11   1   12.00    8.50
 -13 -11   1   -5.60    7.60
 -12  12  -1    6.40   10.00
 -12  12  -1   -1.00    8.80
 -12  12  -1   -7.20    9.40
 -12  12  -1    2.00    8.10
  12 -12   1   -1.40    7.90
  12 -12   1    2.40    8.30
  12 -12   1    5.40    7.40
  12 -12   1   -4.90    7.50
 -11  12  -1   91.79   14.90
 -11  12  -1  112.79   16.20
 -11  12  -1   98.99   16.00
  11 -12   1   67.99   14.10
  11 -12   1   88.49   15.30
  11 -12   1   66.19   14.50
 -10  12  -1  -13.80    6.50
 -10  12  -1   15.00    8.10
 -10  12  -1    2.10    8.40
  10 -12   1   -9.70    6.90
  10 -12   1   -5.80    6.30
  -9  12  -1   -0.60    7.00
  -9  12  -1   -8.50    7.20
  -9  12  -1    2.30    8.40
  -9  12  -1    7.00    6.50
   9 -12   1    0.90    6.60
   9 -12   1    6.50    6.40
  -8  12  -1   -3.60    5.90
  -8  12  -1    1.00    6.70
  -8  12  -1    1.30    7.50
  -8  12  -1   -0.80    7.30
   8 -12   1    5.00    6.10
   8 -12   1    1.10    6.30
  -7  12  -1   18.30    6.50
  -7  12  -1   14.90    7.80
  -7  12  -1   18.30    6.80
  -7  12  -1    9.30    6.00
   7 -12   1   18.50    6.30
   7 -12   1   12.80    6.40
  -6  12  -1   17.20    5.40
  -6  12  -1   27.10    7.30
  -6  12  -1   14.40    6.20
  -6  12  -1   13.90    6.40
   6 -12   1    9.00    5.60
   6 -12   1   12.70    6.00
  -5  12  -1    2.00    5.70
  -5  12  -1    2.80    5.10
  -5  12  -1    1.50    4.50
   5 -12   1   -1.60    4.30
   5 -12   1    4.60    4.60
   5  12  -1   -4.80    5.70
   5  12  -1    2.30    4.50
   5  12  -1   10.80    4.70
  -5 -12   1    2.50    5.50
   6  12  -1  131.89   18.50
   6  12  -1  110.89   18.40
   6  12  -1  125.29   18.60
  -6 -12   1  122.09   18.50
  -6 -12   1  108.29   18.90
   7  12  -1   61.89   10.50
   7  12  -1   55.79   10.40
   7  12  -1   50.29   10.20
   7  12  -1   74.59   11.30
  -7 -12   1   44.80   10.80
  -7 -12   1   56.19   10.10
   8  12  -1  294.27   40.50
   8  12  -1  251.17   40.70
   8  12  -1  267.37   40.50
   8  12  -1  260.57   40.40
  -8 -12   1  277.67   40.90
  -8 -12   1  288.07   40.30
   9  12  -1   85.49   14.20
   9  12  -1   82.99   14.30
   9  12  -1   77.29   14.30
   9  12  -1   86.69   15.10
  -9 -12   1   81.49   15.10
  -9 -12   1   83.59   14.20
  10  12  -1   33.80    8.50
  10  12  -1   11.10    7.90
  10  12  -1   33.50    9.80
  10  12  -1   13.50    7.60
 -10 -12   1   25.20    8.10
 -10 -12   1   20.20    8.90
  11  12  -1   59.69   12.30
  11  12  -1   52.29   11.40
  11  12  -1   48.80   10.90
  11  12  -1   49.40   11.60
 -11 -12   1   55.29   11.40
 -11 -12   1   55.39   12.10
  12  12  -1   12.10    8.30
 -12 -12   1   10.70   10.30
 -12 -12   1   11.30    9.20
 -12 -12   1   19.50    8.00
 -11  13  -1   12.40    9.60
 -11  13  -1    4.00    7.60
 -11  13  -1   -3.50    8.40
  11 -13   1  -10.20    7.00
 -10  13  -1   17.00    8.80
 -10  13  -1   24.80    7.70
 -10  13  -1   29.70   10.30
  10 -13   1   10.50    7.80
  10 -13   1   17.10    7.80
  -9  13  -1    2.50    6.50
  -9  13  -1    2.30    7.40
  -9  13  -1   -2.00    8.20
  -9  13  -1    8.10    8.00
   9 -13   1   -2.20    6.70
   9 -13   1    3.60    7.20
  -8  13  -1  103.69   17.10
  -8  13  -1  119.39   17.90
  -8  13  -1  113.59   18.20
  -8  13  -1  130.29   18.20
   8 -13   1   99.29   17.40
   8 -13   1   87.69   17.00
  -7  13  -1   35.80    8.70
  -7  13  -1   31.40    7.10
  -7  13  -1   30.30    7.50
  -7  13  -1   34.60    7.80
   7 -13   1    4.90    6.90
   7 -13   1   21.30    6.90
  -6  13  -1   54.69   10.30
  -6  13  -1   55.99   10.80
  -6  13  -1   59.89    9.90
  -6  13  -1   56.29   10.60
   6 -13   1   49.30   10.00
   6 -13   1   52.59    9.70
  -5  13  -1   -1.70    5.60
  -5  13  -1   -2.60    5.00
   5 -13   1    5.40    4.90
   5  13  -1  147.59   22.40
   6  13  -1  211.78   35.40
   6  13  -1  255.37   35.40
   6  13  -1  250.67   35.40
  -6 -13   1  242.88   35.80
  -6 -13   1  242.28   35.30
   7  13  -1    0.50    5.20
   7  13  -1    1.20    7.00
   7  13  -1    2.80    5.40
   7  13  -1    7.10    5.80
  -7 -13   1    6.50    5.40
  -7 -13   1    1.10    7.10
   8  13  -1   87.29   15.40
   8  13  -1   78.59   14.60
   8  13  -1   71.49   14.60
   8  13  -1  119.49   15.30
  -8 -13   1   95.79   14.70
  -8 -13   1   83.29   15.50
   9  13  -1   90.59   17.00
   9  13  -1   82.39   16.00
   9  13  -1   94.09   16.30
   9  13  -1   98.19   16.20
  -9 -13   1  112.29   17.10
  -9 -13   1  109.89   16.10
  10  13  -1  282.97   39.60
  10  13  -1  213.58   38.70
  10  13  -1  283.67   39.10
 -10 -13   1  271.87   38.80
 -10 -13   1  264.67   39.30
  11  13  -1   29.90    9.90
  11  13  -1   13.80    9.00
  11  13  -1   24.50    8.90
  11  13  -1   40.60    9.20
 -11 -13   1   26.10    9.70
 -11 -13   1   24.30    8.40
 -10  14  -1   26.60    8.90
 -10  14  -1   39.20   10.30
 -10  14  -1   39.80   10.70
 -10  14  -1   29.10   11.00
  10 -14   1   46.50    9.20
  10 -14   1   19.00    9.00
  -9  14  -1   86.59   15.00
  -9  14  -1   98.19   15.80
  -9  14  -1   65.49   15.50
  -9  14  -1   81.19   14.60
   9 -14   1   78.99   14.30
   9 -14   1   94.99   14.80
  -8  14  -1   77.79   12.60
  -8  14  -1   71.99   12.30
  -8  14  -1   54.59   11.40
  -8  14  -1   72.49   13.10
   8 -14   1   53.09   11.40
   8 -14   1   58.59   11.80
  -7  14  -1   88.69   17.00
  -7  14  -1  119.29   16.80
  -7  14  -1  103.49   16.40
  -7  14  -1  100.19   16.90
   7 -14   1  112.79   16.70
   7 -14   1   87.49   16.50
  -6  14  -1   62.99   10.00
  -6  14  -1   63.19   10.70
  -6  14  -1   54.09   10.60
  -6  14  -1   60.29   10.90
   6 -14   1   45.90   10.10
   6 -14   1   48.10   10.00
  -5  14  -1  180.08   27.10
   6  14  -1   -1.20    5.50
  -6 -14   1   12.30    5.10
   7  14  -1  127.49   20.90
   7  14  -1  115.59   21.40
   7  14  -1  158.58   21.20
   7  14  -1  137.39   20.90
  -7 -14   1  124.19   21.50
  -7 -14   1  147.09   21.00
   8  14  -1   11.30    8.30
   8  14  -1    0.60    6.20
   8  14  -1    6.10    6.70
   8  14  -1   24.20    6.70
  -8 -14   1    1.50    8.20
  -8 -14   1   -2.10    5.90
   9  14  -1  131.19   23.70
   9  14  -1  174.38   24.10
   9  14  -1  131.79   23.70
   9  14  -1  171.48   24.50
  -9 -14   1  181.98   24.00
  -9 -14   1  137.99   24.50
  10  14  -1    9.00    7.80
  10  14  -1   24.10    9.40
  10  14  -1   20.60    7.70
 -10 -14   1   20.30    7.60
 -10 -14   1   14.50    9.80
  -8  15  -1   -4.80    7.90
  -8  15  -1    0.20    7.40
  -8  15  -1    2.10    8.10
  -8  15  -1   -5.60    6.30
   8 -15   1   12.50    6.90
   8 -15   1   -5.60    6.30
  -7  15  -1    1.50    6.90
  -7  15  -1   -2.00    5.70
  -7  15  -1    5.70    6.40
  -7  15  -1   -4.20    7.20
   7 -15   1    9.30    6.50
   7 -15   1    8.80    6.30
  -6  15  -1   -1.80    6.30
  -6  15  -1   -3.30    5.90
   6 -15   1    5.70    5.80
   6  15  -1    9.60    5.90
   7  15  -1   10.50    6.30
   7  15  -1    5.30    6.50
   7  15  -1   -2.40    7.50
   7  15  -1   14.30    6.10
  -7 -15   1  -12.80    7.60
  -7 -15   1   15.80    5.80
   8  15  -1   43.50   10.70
   8  15  -1   47.90   10.60
   8  15  -1   61.89   11.10
   8  15  -1   68.79   12.30
  -8 -15   1   61.99   10.70
  -8 -15   1   48.00   11.90
   9  15  -1    1.30    7.00
   9  15  -1   -4.70    7.00
   9  15  -1    6.10    6.60
   9  15  -1   -0.10    8.30
  -9 -15   1    4.60    8.80
  -9 -15   1   -2.00    6.80
  -7  16  -1  117.59   18.00
  -7  16  -1  124.29   17.70
   7 -16   1   94.99   17.10
   7 -16   1   93.69   17.10
  -6  16  -1   -0.70    6.40
  -6  16  -1   -3.40    6.50
   6  16  -1    8.60    6.00
   7  16  -1   22.90    9.30
   7  16  -1   18.40    7.50
   6  16   2  223.68   32.70
   6  16   2  210.78   33.20
   5  16   2   56.69   10.50
  -6  16   2    6.70    6.20
  -6  16   2    6.30    6.40
  -7  16   2   20.80    8.10
  -7  16   2   33.60    8.50
  -7  16   2   22.60   10.90
  -8 -15  -2   -3.80    6.50
  -8 -15  -2   -0.10    9.00
   8  15   2    5.30    7.50
   8  15   2   -4.50    8.60
   8  15   2    2.10    6.50
   8  15   2   -9.80    6.50
  -7 -15  -2  131.09   23.90
  -7 -15  -2  170.78   23.10
   7  15   2  154.88   23.30
   7  15   2  154.08   24.00
   7  15   2  148.29   23.10
   7  15   2  135.69   23.00
  -6 -15  -2  197.78   27.50
  -6 -15  -2  147.29   27.90
   6  15   2  194.28   27.70
   6  15   2  181.58   27.60
   6  15   2  175.38   27.60
   6  15   2  206.48   28.60
   5  15   2   90.39   14.80
  -6  15   2  384.66   53.89
  -6  15   2  355.36   53.89
   7 -15  -2   -3.80    5.60
   7 -15  -2   -2.90    5.70
  -7  15   2   -2.30    6.40
  -7  15   2   -0.10    6.80
  -7  15   2   -2.70    6.70
  -7  15   2    4.20    5.80
   8 -15  -2   16.10    6.60
   8 -15  -2   -1.00    6.60
  -8  15   2   10.60    6.60
  -8  15   2   19.70    7.50
  -8  15   2   12.30    7.30
  -8  15   2    5.90    7.60
   9 -15  -2   72.29   15.40
   9 -15  -2   97.59   15.40
  -9  15   2   84.59   16.00
  -9  15   2   90.19   16.10
  -9  15   2  113.19   15.90
  -9  15   2   83.49   15.40
  -9 -14  -2    2.80    9.40
  -9 -14  -2   12.70    7.90
   9  14   2   22.70    8.00
   9  14   2    3.00   10.50
   9  14   2   29.00    8.40
   9  14   2   24.80   10.10
  -8 -14  -2   42.30   10.40
  -8 -14  -2   36.30    8.70
   8  14   2   20.80    8.80
   8  14   2   38.80    9.10
   8  14   2   27.90   10.30
   8  14   2   32.10    8.90
  -7 -14  -2   -9.90    5.90
  -7 -14  -2   -5.40    8.20
   7  14   2   -2.50    6.20
   7  14   2  -11.20    5.80
   7  14   2   -3.00    7.80
   7  14   2   -8.00    6.60
  -6 -14  -2  168.38   23.80
  -6 -14  -2  151.58   24.30
   6  14   2  153.18   23.90
   6  14   2  140.49   23.60
   6  14   2  162.78   24.40
   6  14   2  162.68   23.90
   5  14   2    5.80    5.60
   5  14   2   15.00    5.40
   4  14   2   40.90    9.00
  -5  14   2   66.09   11.10
   6 -14  -2    3.50    5.20
   6 -14  -2    7.30    5.30
  -6  14   2    0.60    5.10
  -6  14   2    2.90    5.70
  -6  14   2   -2.50    5.90
  -6  14   2   10.50    5.80
   7 -14  -2   42.50    9.20
   7 -14  -2   41.80    9.40
  -7  14   2   57.99   10.10
  -7  14   2   40.20    9.20
  -7  14   2   49.30    9.80
  -7  14   2   59.39   10.20
   8 -14  -2   36.20    9.70
   8 -14  -2   49.80    9.40
  -8  14   2   58.69   10.30
  -8  14   2   45.40   10.20
  -8  14   2   46.00   10.20
  -8  14   2   37.50    9.30
   9 -14  -2  249.97   35.40
   9 -14  -2  234.28   35.60
  -9  14   2  292.57   36.00
  -9  14   2  173.88   35.10
  -9  14   2  245.58   35.70
  -9  14   2  256.07   35.80
  10 -14  -2   -1.20    6.50
  10 -14  -2  -16.60    7.10
 -10  14   2   -4.60    8.10
 -10  14   2   -1.10    7.50
 -10  14   2   -3.90    7.20
 -10 -13  -2   15.90    7.90
 -10 -13  -2   -7.70    8.90
  10  13   2    9.70    7.70
  10  13   2   -1.90    9.20
  10  13   2   13.00    8.00
  10  13   2   -2.40    7.10
  -9 -13  -2  214.48   27.20
  -9 -13  -2  179.48   27.40
   9  13   2  158.88   26.80
   9  13   2  153.28   26.60
   9  13   2  182.98   27.60
   9  13   2  165.98   26.90
  -8 -13  -2   -6.50    6.70
  -8 -13  -2   -4.00    8.00
   8  13   2   12.50    8.50
   8  13   2    8.10    6.70
   8  13   2   -6.30    6.70
   8  13   2   -2.70    6.60
  -7 -13  -2   -7.90    7.50
  -7 -13  -2  -12.30    6.00
   7  13   2    3.40    7.70
   7  13   2   -2.40    5.90
   7  13   2   -7.20    6.40
   7  13   2    8.60    6.50
  -6 -13  -2    7.80    5.80
  -6 -13  -2    2.60    7.30
   6  13   2    8.20    5.90
   6  13   2    9.20    6.10
   6  13   2   -0.40    7.40
   6  13   2    0.40    5.90
  -5 -13  -2  218.18   32.00
  -5 -13  -2  222.28   32.50
   5  13   2  221.88   32.20
   5  13   2  226.28   32.20
   5  13   2  198.98   32.10
   4  13   2  175.38   26.00
  -5  13   2   23.90    6.20
  -5  13   2   29.00    6.40
   6 -13  -2    1.90    4.80
   6 -13  -2   -4.60    4.90
  -6  13   2   -0.60    5.40
  -6  13   2   -4.50    5.70
  -6  13   2    0.60    5.50
  -6  13   2   -0.90    4.90
   7 -13  -2   45.50   10.30
   7 -13  -2   49.99   10.00
  -7  13   2   70.29   11.00
  -7  13   2   63.09   10.30
  -7  13   2   56.19   10.70
  -7  13   2   50.89   10.80
   8 -13  -2   97.99   16.40
   8 -13  -2   92.29   16.70
  -8  13   2   88.29   16.40
  -8  13   2   90.39   16.90
  -8  13   2  113.99   17.00
  -8  13   2  143.99   17.50
   9 -13  -2    7.50    6.10
   9 -13  -2   -7.90    6.70
  -9  13   2   10.60    7.50
  -9  13   2   20.60    7.60
  -9  13   2    9.10    6.60
  -9  13   2    0.20    6.30
  10 -13  -2    9.00    6.40
  10 -13  -2    8.80    7.20
 -10  13   2   12.30    8.00
 -10  13   2   -2.00   11.00
 -10  13   2   10.60    6.80
 -10  13   2   -4.70    7.90
  11 -13  -2   30.00    9.40
  11 -13  -2   40.40    8.90
 -11  13   2   44.80   10.60
 -11  13   2   17.50   10.00
 -11  13   2   37.90   10.20
 -11  13   2   34.40    9.20
 -11 -12  -2   -5.10    9.60
 -11 -12  -2   -9.70    7.90
 -11 -12  -2   -2.80    7.00
  11  12   2   -6.00    7.80
  11  12   2    4.50   14.00
  11  12   2    6.80    8.30
 -10 -12  -2   20.40    9.40
 -10 -12  -2   29.90    8.90
  10  12   2   29.50    9.70
  10  12   2   47.30   10.10
  10  12   2   17.00    8.40
  10  12   2   12.10    9.70
  -9 -12  -2   66.49   12.70
  -9 -12  -2   73.19   12.30
   9  12   2   38.10   11.70
   9  12   2   76.39   13.20
   9  12   2   64.29   11.80
   9  12   2   55.99   12.10
  -8 -12  -2   24.40    7.40
  -8 -12  -2   10.40    8.00
   8  12   2   14.70    8.50
   8  12   2    8.10    6.80
   8  12   2    8.60    6.70
   8  12   2   12.80    6.90
  -7 -12  -2    3.50    6.10
  -7 -12  -2   -7.40    7.30
   7  12   2    0.20    8.10
   7  12   2   -3.30    5.70
   7  12   2    4.20    6.00
   7  12   2   12.70    6.40
  -6 -12  -2   89.39   16.10
  -6 -12  -2  113.79   15.60
   6  12   2   94.29   15.50
   6  12   2   68.49   16.00
   6  12   2  101.59   15.60
   6  12   2  105.89   15.70
  -5 -12  -2    1.80    6.20
  -5 -12  -2   -4.70    4.70
   5  12   2    0.80    5.30
   5  12   2    2.70    4.90
   5  12   2   -4.60    5.00
   4  12   2  146.59   22.60
   4  12   2  161.98   22.70
   4  12   2  147.09   22.90
   5 -12  -2    3.00    3.80
  -5  12   2    0.50    4.40
  -5  12   2    1.80    5.00
  -5  12   2    0.20    4.80
   6 -12  -2    3.20    4.50
   6 -12  -2   14.50    5.30
  -6  12   2    9.50    6.00
  -6  12   2   12.20    5.40
  -6  12   2   10.10    5.70
  -6  12   2   19.90    5.90
   7 -12  -2  163.98   29.90
   7 -12  -2  201.88   29.90
  -7  12   2  204.08   30.10
  -7  12   2  226.58   30.40
  -7  12   2  185.28   30.00
  -7  12   2  231.98   30.10
   8 -12  -2   37.90    9.10
   8 -12  -2   42.00    9.70
  -8  12   2   50.79   10.20
  -8  12   2   48.80    9.50
  -8  12   2   63.79   10.40
  -8  12   2   44.20    9.80
   9 -12  -2  397.56   55.99
   9 -12  -2  368.36   56.19
  -9  12   2  389.56   56.09
  -9  12   2  403.86   56.19
  -9  12   2  378.36   56.59
  -9  12   2  362.96   56.29
  10 -12  -2   26.70    7.70
  10 -12  -2   38.50    8.60
 -10  12   2   29.90    8.90
 -10  12   2   26.60    8.30
 -10  12   2   44.80    9.20
 -10  12   2   14.50    8.80
  11 -12  -2   24.10    7.70
  11 -12  -2   12.00    8.40
  11 -12  -2   24.70    7.90
  11 -12  -2   28.70    9.00
 -11  12   2   25.40    8.80
 -11  12   2   31.10    9.60
 -11  12   2   24.70    9.40
 -11  12   2   31.40    9.40
  12 -12  -2    1.40    7.70
  12 -12  -2   -5.00    7.40
  12 -12  -2    3.90    6.80
 -12  12   2   13.50    9.20
 -12 -11  -2   77.39   17.70
 -12 -11  -2   77.99   18.60
 -12 -11  -2  100.69   16.90
 -12 -11  -2  120.19   17.70
  12  11   2   72.09   16.60
  12  11   2  110.89   17.90
  12  11   2  104.09   17.30
  12  11   2  124.29   18.30
 -11 -11  -2   10.70    8.20
 -11 -11  -2   10.80    7.90
 -11 -11  -2    9.10   10.70
  11  11   2   22.30    8.40
  11  11   2   26.80    9.10
  11  11   2   24.40    9.70
 -10 -11  -2  101.09   16.80
 -10 -11  -2  111.99   16.20
 -10 -11  -2   79.29   15.00
 -10 -11  -2   61.49   16.10
  10  11   2   87.49   15.30
  10  11   2  103.69   16.00
  10  11   2  100.29   16.60
  -9 -11  -2   19.20    6.90
  -9 -11  -2   30.00    8.70
  -9 -11  -2   24.40    7.90
   9  11   2   37.70    8.70
   9  11   2   33.60    9.60
   9  11   2   26.50    7.90
   9  11   2   12.60    7.80
  -8 -11  -2   -3.90    6.20
  -8 -11  -2   -0.40    6.90
   8  11   2  -10.20    7.20
   8  11   2    1.90    6.20
   8  11   2   -7.30    5.90
   8  11   2    2.20    6.10
  -7 -11  -2  157.18   25.60
  -7 -11  -2  195.88   25.40
   7  11   2  175.68   25.40
   7  11   2  163.38   25.30
   7  11   2  160.28   25.20
   7  11   2  144.59   25.50
  -6 -11  -2  268.67   38.00
  -6 -11  -2  240.68   37.40
   6  11   2  242.88   37.50
   6  11   2  290.37   38.10
   6  11   2  259.87   37.50
   6  11   2  240.48   37.60
  -5 -11  -2  373.36   54.79
  -5 -11  -2  369.06   55.09
   5  11   2  387.56   54.89
   5  11   2  396.56   54.79
   5  11   2  362.06   54.89
  -4 -11  -2  -10.40    5.40
   4  11   2   -0.30    4.40
   4  11   2    1.10    4.20
   4  11   2    0.00    5.50
   5 -11  -2  705.03   94.59
  -5  11   2  668.73   94.69
  -5  11   2  652.23   94.59
  -5  11   2  606.54   94.59
   6 -11  -2   72.89   11.70
   6 -11  -2   67.79   11.40
  -6  11   2   77.39   11.60
  -6  11   2   63.29   11.80
  -6  11   2   56.79   11.70
  -6  11   2   70.89   11.70
   7 -11  -2  172.98   26.90
   7 -11  -2  200.38   27.40
  -7  11   2  158.48   27.00
  -7  11   2  188.98   27.40
  -7  11   2  199.28   27.50
  -7  11   2  173.98   27.00
   8 -11  -2  415.76   57.39
   8 -11  -2  369.26   57.49
  -8  11   2  385.46   57.69
  -8  11   2  376.16   57.59
  -8  11   2  429.06   57.69
  -8  11   2  391.06   57.39
   9 -11  -2  391.46   60.19
   9 -11  -2  419.36   60.09
  -9  11   2  415.46   60.39
  -9  11   2  383.26   60.39
  -9  11   2  424.16   60.09
  -9  11   2  441.16   60.29
  10 -11  -2  229.18   34.60
  10 -11  -2  245.28   35.00
  10 -11  -2  215.28   34.40
 -10  11   2  254.37   35.00
 -10  11   2  271.17   35.40
 -10  11   2  230.58   34.60
 -10  11   2  191.88   34.80
  11 -11  -2  111.29   21.20
  11 -11  -2  115.39   21.00
  11 -11  -2  122.19   21.30
  11 -11  -2  149.29   21.90
 -11  11   2  149.29   22.40
 -11  11   2  154.68   22.50
 -11  11   2  163.18   21.80
 -11  11   2  150.18   22.10
  12 -11  -2   13.40    7.50
  12 -11  -2   20.40    8.60
  12 -11  -2   27.20    8.70
 -12  11   2   31.40    9.70
  13 -11  -2    9.10    7.20
  13 -11  -2    9.40    8.80
  13 -11  -2   16.30    8.80
  13 -11  -2    3.40    8.40
 -13  11   2    9.30    9.50
 -13  11   2   24.90    9.70
 -13  11   2    6.10    8.50
 -13  11   2   32.50    9.70
 -13 -10  -2   -2.30    8.10
 -13 -10  -2   -8.90    9.40
 -13 -10  -2   15.70   11.40
 -13 -10  -2   -4.40    8.50
  13  10   2    5.60    9.10
  13  10   2   -1.50    8.50
  13  10   2   -6.30    9.10
  13  10   2    7.70    8.40
 -12 -10  -2   22.60    9.90
 -12 -10  -2   37.80    9.80
 -12 -10  -2   26.30   11.50
 -12 -10  -2   26.60    8.80
  12  10   2   13.60    8.80
  12  10   2   32.40   10.50
  12  10   2   13.60    8.90
  12  10   2    9.50    8.10
 -11 -10  -2  262.87   35.60
 -11 -10  -2  166.38   35.60
 -11 -10  -2  240.08   35.30
  11  10   2  236.38   35.50
  11  10   2  262.67   36.10
  11  10   2  238.48   35.50
 -10 -10  -2   69.59   12.20
 -10 -10  -2   44.80   12.70
 -10 -10  -2   53.59   10.60
 -10 -10  -2   60.09   11.10
  10  10   2   56.39   11.30
  10  10   2   46.10   10.90
  10  10   2   49.90   11.90
  -9 -10  -2  166.68   21.50
  -9 -10  -2  132.79   20.70
  -9 -10  -2   88.99   21.40
  -9 -10  -2  149.49   21.80
   9  10   2  132.49   21.40
   9  10   2  142.29   21.20
   9  10   2  139.29   21.80
   9  10   2  127.59   21.20
  -8 -10  -2   99.99   15.90
  -8 -10  -2   99.49   17.10
  -8 -10  -2   82.99   16.30
   8  10   2   95.69   16.40
   8  10   2  109.19   16.50
   8  10   2  109.89   17.20
   8  10   2  119.29   17.00
  -7 -10  -2  265.17   39.30
  -7 -10  -2  278.87   39.00
   7  10   2  264.17   39.10
   7  10   2  252.87   39.10
   7  10   2  248.78   39.60
   7  10   2  274.17   39.00
  -6 -10  -2  359.76   50.29
  -6 -10  -2  342.57   50.59
   6  10   2  356.46   50.39
   6  10   2  379.06   50.49
   6  10   2  300.87   50.79
   6  10   2  326.97   50.39
  -5 -10  -2    6.80    6.00
  -5 -10  -2   -4.90    4.70
   5  10   2    1.40    5.00
   5  10   2    6.10    4.90
   5  10   2   -6.90    4.90
  -4 -10  -2  284.27   44.90
   4  10   2  314.57   44.80
   4  10   2  330.77   44.70
   4  10   2  293.27   45.00
  -3 -10  -2   27.40    5.10
   3  10   2   16.90    5.30
   4 -10  -2  165.08   24.30
  -4  10   2  168.98   24.20
  -4  10   2  158.68   24.10
   5 -10  -2  206.88   26.40
   5 -10  -2  166.88   25.10
  -5  10   2  160.18   25.20
  -5  10   2  184.08   25.40
  -5  10   2  155.18   25.30
   6 -10  -2   36.30    7.00
   6 -10  -2   31.90    7.50
  -6  10   2   32.20    7.40
  -6  10   2   41.50    7.90
  -6  10   2   34.50    7.30
  -6  10   2   35.50    7.60
   7 -10  -2    4.90    4.70
   7 -10  -2    0.70    5.40
  -7  10   2    8.80    5.90
  -7  10   2   10.60    6.00
  -7  10   2   10.80    6.20
  -7  10   2   13.80    5.40
   8 -10  -2   18.90    6.20
   8 -10  -2   37.70    7.60
  -8  10   2    9.80    6.50
  -8  10   2   24.40    7.20
  -8  10   2   22.00    7.50
  -8  10   2   22.90    7.60
   9 -10  -2   -2.20    5.20
   9 -10  -2    0.40    6.20
   9 -10  -2    5.10    5.60
   9 -10  -2   -0.20    6.40
  -9  10   2   14.50    7.00
  -9  10   2   -1.30    5.70
  -9  10   2    4.90    6.80
  -9  10   2    2.20    6.20
  10 -10  -2  258.47   37.30
  10 -10  -2  220.98   37.10
  10 -10  -2  241.48   37.00
  10 -10  -2  237.18   36.80
 -10  10   2  257.77   37.40
 -10  10   2  260.97   37.40
 -10  10   2  264.07   37.60
 -10  10   2  260.67   37.10
  11 -10  -2   41.60   10.80
  11 -10  -2   68.39   10.70
  11 -10  -2   37.20   10.50
  11 -10  -2   39.80   10.50
 -11  10   2   76.89   12.00
 -11  10   2   65.19   11.80
 -11  10   2   42.50   10.40
  12 -10  -2   -4.70    7.70
  12 -10  -2    7.20    8.00
  12 -10  -2    4.00    6.80
 -12  10   2    6.20    8.40
  13 -10  -2   68.79   10.50
  13 -10  -2   55.89   11.00
  13 -10  -2   32.60   10.80
  13 -10  -2   35.10   11.40
 -13  10   2   46.70   12.00
 -13  10   2   38.10   11.90
 -13  10   2   48.10   10.60
 -13  10   2   31.20   11.40
  14 -10  -2   10.50    8.60
  14 -10  -2   16.20    8.70
  14 -10  -2   25.30    8.00
 -14  10   2   -1.70    8.50
 -14  10   2    2.40    9.90
 -14  10   2   23.60   10.50
 -14  10   2   14.70    8.20
 -13  -9  -2    0.30   10.80
 -13  -9  -2   -4.30    9.80
 -13  -9  -2   14.30    8.60
  13   9   2    3.20    8.00
  13   9   2   -1.30    8.30
  13   9   2    5.80    8.20
  13   9   2  -11.50    9.40
 -12  -9  -2   27.90   10.00
 -12  -9  -2   24.70   11.30
 -12  -9  -2   19.80    8.70
 -12  -9  -2   19.50    8.40
  12   9   2   16.00    8.60
  12   9   2   17.40    8.40
  12   9   2   13.20    9.80
  12   9   2   26.90    8.80
 -11  -9  -2  274.77   40.80
 -11  -9  -2  223.38   41.20
 -11  -9  -2  289.17   40.80
  11   9   2  279.07   41.00
  11   9   2  274.37   40.90
  11   9   2  298.27   41.40
 -10  -9  -2    0.20    6.60
 -10  -9  -2    2.60    6.90
 -10  -9  -2    6.30    9.20
 -10  -9  -2    6.40    8.30
  10   9   2   -0.20    7.90
  10   9   2    3.70    7.20
  10   9   2   -6.60    6.50
  -9  -9  -2   67.89   16.00
  -9  -9  -2  113.99   16.00
  -9  -9  -2  108.09   15.70
  -9  -9  -2   97.49   16.60
   9   9   2   82.49   16.10
   9   9   2   81.09   16.00
   9   9   2  109.69   17.00
   9   9   2  106.89   16.10
  -8  -9  -2   12.30    8.20
  -8  -9  -2   15.80    6.10
  -8  -9  -2   14.90    6.90
  -8  -9  -2   13.70    7.40
   8   9   2   14.60    7.90
   8   9   2   15.00    6.50
   8   9   2   23.10    7.00
   8   9   2   23.70    7.10
  -7  -9  -2  219.38   33.90
  -7  -9  -2  237.38   34.60
  -7  -9  -2  221.98   34.10
   7   9   2  224.28   34.40
   7   9   2  234.98   34.20
   7   9   2  257.27   34.80
   7   9   2  231.18   34.20
  -6  -9  -2   15.60    5.90
  -6  -9  -2   29.30    7.00
   6   9   2    9.00    5.80
   6   9   2    9.70    6.20
   6   9   2   24.00    6.00
   6   9   2   13.60    7.10
  -5  -9  -2  251.17   36.70
  -5  -9  -2  232.98   36.30
   5   9   2  233.28   36.30
   5   9   2  266.87   36.30
   5   9   2  237.28   36.50
   5   9   2  274.37   37.00
  -4  -9  -2  163.58   23.10
   4   9   2  129.79   22.80
   4   9   2  136.09   22.60
   4   9   2  188.58   22.90
  -3  -9  -2   89.09   14.20
   3   9   2   98.39   14.40
   4  -9  -2   15.00    4.80
  -4   9   2   15.30    4.60
  -4   9   2   16.00    4.40
   5  -9  -2  141.99   20.40
   5  -9  -2  165.08   20.90
  -5   9   2  128.09   20.40
  -5   9   2  120.19   20.50
  -5   9   2  132.69   20.40
   6  -9  -2    4.70    4.50
   6  -9  -2    7.10    5.00
  -6   9   2   -3.50    5.10
  -6   9   2    9.40    5.20
  -6   9   2    4.30    4.60
  -6   9   2    7.40    5.20
   7  -9  -2  366.96   54.79
   7  -9  -2  412.96   54.69
   7  -9  -2  346.07   54.49
  -7   9   2  358.56   54.69
  -7   9   2  406.76   54.89
  -7   9   2  380.46   54.99
  -7   9   2  382.76   54.99
   8  -9  -2   68.69   12.70
   8  -9  -2   71.69   13.10
   8  -9  -2   70.59   12.70
  -8   9   2   76.49   13.40
  -8   9   2   67.69   12.90
  -8   9   2  109.19   14.00
  -8   9   2   91.69   13.20
   9  -9  -2  276.47   48.10
   9  -9  -2  338.47   48.20
   9  -9  -2  358.06   48.40
   9  -9  -2  335.57   48.10
  -9   9   2  336.97   48.50
  -9   9   2  333.27   48.30
  -9   9   2  323.77   48.60
  -9   9   2  344.17   48.30
  10  -9  -2  166.68   22.70
  10  -9  -2  162.38   23.20
  10  -9  -2  107.49   22.60
  10  -9  -2  124.99   22.40
 -10   9   2  149.79   22.70
 -10   9   2  160.68   23.00
 -10   9   2  134.99   23.00
 -10   9   2  196.28   23.80
  11  -9  -2   75.19   13.90
  11  -9  -2   79.29   14.10
  11  -9  -2   81.89   14.40
  11  -9  -2   94.89   14.80
 -11   9   2   87.49   15.10
 -11   9   2   61.59   13.70
 -11   9   2   95.69   14.80
  12  -9  -2  269.97   41.60
  12  -9  -2  424.86   45.30
  12  -9  -2  270.17   41.30
 -12   9   2  244.18   41.40
  13  -9  -2    8.70    8.20
  13  -9  -2   16.30    7.00
  13  -9  -2   10.80    7.80
  13  -9  -2   11.50    8.80
 -13   9   2   12.50    9.10
 -13   9   2    2.30    9.00
 -13   9   2    2.90    7.70
 -13   9   2    5.10    8.90
  14  -9  -2   28.00    9.70
  14  -9  -2   19.90    7.80
  14  -9  -2   22.60    8.70
 -14   9   2   10.30   10.30
 -14   9   2   18.90    9.10
 -14   9   2   20.50    8.30
 -14   9   2    7.40    9.50
 -14  -8  -2   47.50   13.30
 -14  -8  -2   60.59   11.50
 -14  -8  -2   29.20   11.70
 -14  -8  -2   35.40   11.10
  14   8   2   50.99   11.70
  14   8   2   50.79   10.90
  14   8   2   51.89   12.60
  14   8   2   12.00   10.50
 -13  -8  -2  108.59   18.70
 -13  -8  -2   96.19   18.40
 -13  -8  -2  154.58   19.60
 -13  -8  -2   92.29   19.20
  13   8   2  108.89   18.70
  13   8   2  114.69   18.70
  13   8   2   91.09   18.00
  13   8   2  101.99   18.20
 -12  -8  -2   96.79   17.60
 -12  -8  -2  102.59   18.10
 -12  -8  -2  113.59   19.20
 -12  -8  -2  121.09   18.20
  12   8   2  121.29   18.40
  12   8   2  135.69   18.60
  12   8   2   78.39   17.50
  12   8   2   94.19   17.70
 -11  -8  -2   42.80   10.00
 -11  -8  -2   44.70   10.00
 -11  -8  -2   32.10   11.50
  11   8   2   37.90   10.10
  11   8   2   36.00   10.80
  11   8   2   54.79   10.30
 -10  -8  -2  248.18   34.70
 -10  -8  -2  223.78   34.90
 -10  -8  -2  210.28   35.20
 -10  -8  -2  236.88   34.70
  10   8   2  250.57   35.10
  10   8   2  235.18   35.00
  10   8   2  208.78   34.60
  -9  -8  -2   50.49   11.00
  -9  -8  -2   26.60   11.20
  -9  -8  -2   51.59   10.40
  -9  -8  -2   50.89   10.60
   9   8   2   60.19   10.70
   9   8   2   59.29   10.70
   9   8   2   58.79   10.50
   9   8   2   49.80   11.00
  -8  -8  -2   11.40    6.10
  -8  -8  -2    8.30    7.40
  -8  -8  -2   17.80    7.30
  -8  -8  -2   12.40    6.00
   8   8   2    0.10    6.30
   8   8   2   15.10    7.60
   8   8   2    3.70    6.10
   8   8   2   -1.60    6.10
  -7  -8  -2    4.10    5.80
  -7  -8  -2   -0.10    5.10
  -7  -8  -2    4.20    6.90
  -7  -8  -2    1.60    6.70
   7   8   2    3.20    5.50
   7   8   2    2.60    7.00
   7   8   2   16.70    6.00
   7   8   2   10.40    5.60
  -6  -8  -2   73.59   11.90
  -6  -8  -2   60.89   10.90
  -6  -8  -2   16.40   13.20
   6   8   2   69.09   10.90
   6   8   2   68.19   11.30
   6   8   2   64.39   10.90
   6   8   2   72.39   11.80
  -5  -8  -2  287.67   39.30
  -5  -8  -2  279.07   39.60
   5   8   2  254.47   39.80
   5   8   2  281.57   39.30
   5   8   2  241.18   39.30
   5   8   2  267.77   39.40
  -4  -8  -2  459.25   63.29
   4   8   2  390.46   63.39
   4   8   2  458.65   63.19
  -3  -8  -2  357.46   46.70
   3   8   2  320.87   46.80
   3   8   2  291.37   46.70
  -2  -8  -2   12.70    3.80
   3  -8  -2  315.97   45.60
   3  -8  -2  316.27   45.60
   4  -8  -2  145.89   21.90
  -4   8   2  148.19   21.80
   5  -8  -2   55.09    8.40
   5  -8  -2   37.70    8.50
  -5   8   2   49.90    8.50
  -5   8   2   53.59    8.60
  -5   8   2   38.30    8.30
   6  -8  -2   46.30    9.00
   6  -8  -2   48.30    8.60
   6  -8  -2   64.29    9.90
  -6   8   2   52.19    9.50
  -6   8   2   49.99    9.30
  -6   8   2   43.00    9.20
  -6   8   2   60.99    9.40
   7  -8  -2  791.72  113.19
   7  -8  -2  677.63  112.99
   7  -8  -2  801.82  113.09
  -7   8   2  811.32  113.29
  -7   8   2  781.72  113.29
  -7   8   2  885.41  113.19
  -7   8   2  783.52  113.09
   8  -8  -2  104.79   19.30
   8  -8  -2  131.39   19.40
   8  -8  -2  107.09   19.40
   8  -8  -2  139.09   19.30
  -8   8   2  109.29   19.70
  -8   8   2  134.99   20.00
  -8   8   2  124.49   19.50
  -8   8   2  161.28   19.80
   9  -8  -2  202.28   28.30
   9  -8  -2  174.38   27.60
   9  -8  -2  185.38   27.80
   9  -8  -2  162.28   27.50
  -9   8   2  154.48   27.60
  -9   8   2  224.88   28.60
  -9   8   2  194.58   28.00
  -9   8   2  203.58   27.90
  10  -8  -2   23.20    6.40
  10  -8  -2   11.10    6.30
  10  -8  -2    9.00    7.40
  10  -8  -2    6.90    6.90
 -10   8   2   -0.20    7.30
 -10   8   2    2.80    7.70
 -10   8   2   22.50    6.80
 -10   8   2   14.00    7.40
  11  -8  -2   19.70    8.10
  11  -8  -2   30.80    7.90
  11  -8  -2   28.10    8.80
  11  -8  -2   33.70    7.90
 -11   8   2   26.00    8.60
 -11   8   2   33.40    8.20
 -11   8   2   16.70    9.00
  12  -8  -2   19.00    9.80
  12  -8  -2   38.40    9.10
 -12   8   2   45.30   10.50
 -12   8   2   81.69   16.00
 -12   8   2   37.80   13.20
  13  -8  -2  132.29   19.60
  13  -8  -2  105.19   19.50
  13  -8  -2   94.09   18.70
  13  -8  -2  154.08   19.80
 -13   8   2  104.09   19.60
 -13   8   2  127.99   20.00
 -13   8   2  123.59   19.60
 -13   8   2  107.49   19.20
  14  -8  -2   -7.10    7.80
  14  -8  -2    2.90    8.70
  14  -8  -2    1.60    6.80
 -14   8   2    0.50    9.30
 -14   8   2   17.90    8.80
 -14   8   2    0.40    7.90
 -14   8   2   -7.40    9.10
  15  -8  -2   16.30    8.80
  15  -8  -2   -6.90    7.60
  15  -8  -2   -9.80    9.20
  15  -8  -2   -7.20    6.60
 -15   8   2  -10.60    9.70
 -15   8   2    2.70    9.20
 -15   8   2    1.30    7.90
 -15   8   2  -12.60    8.40
 -14  -7  -2   25.00   12.00
 -14  -7  -2   54.09   11.10
 -14  -7  -2   33.90   10.80
 -14  -7  -2   36.10   10.80
  14   7   2   35.10   10.30
  14   7   2   27.50   10.60
  14   7   2   22.70    9.60
  14   7   2   31.20   10.10
 -13  -7  -2   29.80   10.80
 -13  -7  -2   49.90   10.50
 -13  -7  -2   46.20   10.50
  13   7   2   24.90   10.20
  13   7   2   37.70   10.20
  13   7   2   32.50    9.70
  13   7   2   37.10   10.80
 -12  -7  -2   14.20    9.90
 -12  -7  -2    6.90    8.70
 -12  -7  -2    6.20    7.70
 -12  -7  -2   10.30    8.00
  12   7   2   11.90    8.70
  12   7   2    0.80    7.20
  12   7   2    7.70    8.10
  12   7   2   12.70    8.00
 -11  -7  -2   33.50   10.00
 -11  -7  -2   40.40   11.40
 -11  -7  -2   43.90   10.20
  11   7   2   66.49   11.70
  11   7   2   51.49   10.50
  11   7   2   34.70   10.10
 -10  -7  -2  316.37   43.60
 -10  -7  -2  281.77   43.70
 -10  -7  -2  257.37   43.00
 -10  -7  -2  283.87   43.10
  10   7   2  307.47   43.30
  10   7   2  292.87   43.70
  10   7   2  298.37   43.30
  10   7   2  301.87   43.40
  -9  -7  -2   34.70   10.80
  -9  -7  -2   38.80    9.40
  -9  -7  -2   61.39   10.50
  -9  -7  -2   44.40    9.40
   9   7   2   53.59    9.70
   9   7   2   42.10   10.30
   9   7   2   37.50    9.60
   9   7   2   40.00    9.60
  -8  -7  -2  221.58   37.60
  -8  -7  -2  264.37   38.00
  -8  -7  -2  260.07   38.00
  -8  -7  -2  248.78   37.60
   8   7   2  254.47   37.80
   8   7   2  270.67   37.80
   8   7   2  258.77   37.70
   8   7   2  262.77   38.00
  -7  -7  -2  222.68   34.30
  -7  -7  -2  245.98   34.50
  -7  -7  -2  195.88   34.70
  -7  -7  -2  249.97   34.90
   7   7   2  247.98   34.50
   7   7   2  267.67   34.60
   7   7   2  229.28   34.90
   7   7   2  208.98   34.60
  -6  -7  -2  230.58   32.50
  -6  -7  -2  208.58   31.80
  -6  -7  -2  233.98   32.40
  -6  -7  -2  202.18   31.70
   6   7   2  230.08   32.20
   6   7   2  202.48   31.90
   6   7   2  195.88   31.90
   6   7   2  249.28   32.40
  -5  -7  -2  697.63   99.59
  -5  -7  -2  700.83   99.69
  -5  -7  -2  706.93   99.69
   5   7   2  741.63   99.59
   5   7   2  649.34   99.59
   5   7   2  693.03   99.69
   5   7   2  655.53   99.79
  -4  -7  -2  190.88   29.70
   4   7   2  205.88   29.70
   4   7   2  202.18   29.50
   4   7   2  201.18   29.40
  -3  -7  -2  232.18   33.40
   3   7   2  227.48   33.50
   3   7   2  228.78   33.70
  -2  -7  -2  853.61  126.29
  -2  -7  -2  882.41  126.19
   2   7   2  892.81  126.19
   2   7   2  890.31  126.19
   3  -7  -2  652.83   90.29
   3  -7  -2  639.84   90.29
  -3   7   2  617.84   90.29
  -3   7   2  628.04   90.29
  -3   7   2  613.74   90.19
  -3   7   2  623.24   90.19
   4  -7  -2  877.11  125.69
  -4   7   2  845.22  125.59
  -4   7   2  906.61  125.59
   5  -7  -2  285.37   42.10
   5  -7  -2  315.47   42.50
   5  -7  -2  293.57   42.30
  -5   7   2  272.67   42.40
  -5   7   2  290.77   42.50
  -5   7   2  300.87   42.50
   6  -7  -2  110.79   16.60
   6  -7  -2  104.59   16.50
   6  -7  -2  110.89   16.90
  -6   7   2  104.79   16.70
  -6   7   2   94.19   16.60
  -6   7   2  125.69   17.10
  -6   7   2  110.59   16.90
   7  -7  -2  625.94   99.59
   7  -7  -2  704.73   99.79
   7  -7  -2  695.13   99.59
   7  -7  -2  687.13   99.69
  -7   7   2  682.33   99.69
  -7   7   2  708.43   99.79
  -7   7   2  720.03   99.79
  -7   7   2  728.23   99.69
   8  -7  -2 1086.29  168.88
   8  -7  -2 1186.78  168.88
   8  -7  -2 1263.77  168.88
   8  -7  -2 1139.59  169.08
  -8   7   2 1156.48  169.08
  -8   7   2 1209.28  169.08
  -8   7   2 1222.68  168.98
  -8   7   2 1143.69  168.88
   9  -7  -2   94.19   14.90
   9  -7  -2   81.89   14.30
   9  -7  -2   91.29   14.80
   9  -7  -2   88.19   14.30
  -9   7   2   83.59   14.80
  -9   7   2   88.49   15.00
  -9   7   2   77.69   14.90
  -9   7   2   97.99   14.70
  10  -7  -2  346.97   48.70
  10  -7  -2  338.07   48.30
  10  -7  -2  298.17   48.40
  10  -7  -2  340.17   48.20
 -10   7   2  326.57   48.60
 -10   7   2  309.47   48.40
 -10   7   2  330.17   48.60
 -10   7   2  352.26   48.90
  11  -7  -2   60.19    9.80
  11  -7  -2   39.30    9.90
  11  -7  -2   41.00   10.10
  11  -7  -2   38.50    9.40
 -11   7   2   55.89   10.00
 -11   7   2   42.20   10.50
 -11   7   2   34.80    9.90
  12  -7  -2   19.40    7.30
  12  -7  -2   23.00    8.40
 -12   7   2   20.70    9.10
 -12   7   2    9.80    8.30
 -12   7   2    9.10    7.80
  13  -7  -2   15.00    7.50
  13  -7  -2   14.30    8.10
  13  -7  -2   14.40    7.30
 -13   7   2   11.40    9.10
 -13   7   2   17.20    8.30
 -13   7   2    8.10    7.80
 -13   7   2   17.00    9.20
  14  -7  -2    9.40    7.00
  14  -7  -2    0.50    7.90
  14  -7  -2    0.20    8.50
 -14   7   2    1.80    8.80
 -14   7   2   10.90    9.50
 -14   7   2    3.70    7.90
 -14   7   2    7.10    8.40
  15  -7  -2   88.19   16.20
  15  -7  -2   78.69   16.90
  15  -7  -2   90.79   16.40
  15  -7  -2  114.39   16.40
 -15   7   2   95.69   17.50
 -15   7   2  111.09   17.30
 -15   7   2   94.39   16.50
 -15   7   2   67.39   16.80
 -15  -6  -2   -3.90   11.00
 -15  -6  -2   17.50   10.40
 -15  -6  -2   13.80    9.50
 -15  -6  -2   12.50    9.40
  15   6   2    5.30    8.00
  15   6   2   17.90   10.20
  15   6   2   -3.70    9.00
  15   6   2   20.80   10.00
 -14  -6  -2   -1.80   10.30
 -14  -6  -2    6.20    8.40
 -14  -6  -2    5.10    8.90
 -14  -6  -2   -1.60    9.80
  14   6   2   10.50    8.80
  14   6   2    2.60    7.90
  14   6   2    6.80    9.20
  14   6   2    3.20    8.40
 -13  -6  -2   24.40   10.40
 -13  -6  -2   25.00    9.20
 -13  -6  -2   32.60    9.60
 -13  -6  -2   12.90   11.10
  13   6   2   35.10   10.40
  13   6   2   29.70    9.30
  13   6   2   21.90    8.40
  13   6   2   17.60    9.00
 -12  -6  -2  126.19   19.40
 -12  -6  -2  124.09   20.00
 -12  -6  -2   96.09   20.00
  12   6   2  108.39   19.40
  12   6   2  115.29   19.00
  12   6   2  138.49   19.90
  12   6   2  108.19   19.10
 -11  -6  -2   22.80    7.80
 -11  -6  -2   -0.50    9.00
 -11  -6  -2   -2.50    7.20
  11   6   2   15.20    7.70
  11   6   2    2.70    7.40
  11   6   2   -5.30    6.80
 -10  -6  -2  396.16   56.79
 -10  -6  -2  396.56   56.19
 -10  -6  -2  432.26   56.59
 -10  -6  -2  363.06   56.09
  10   6   2  375.66   56.69
  10   6   2  388.56   56.39
  10   6   2  384.26   56.19
  10   6   2  351.86   56.19
  -9  -6  -2  226.18   34.10
  -9  -6  -2  213.88   33.60
  -9  -6  -2  223.58   34.10
  -9  -6  -2  206.28   33.50
   9   6   2  223.68   33.60
   9   6   2  284.97   34.30
   9   6   2  216.98   33.70
   9   6   2  220.58   33.90
  -8  -6  -2    3.60    5.80
  -8  -6  -2   -5.50    6.70
  -8  -6  -2    4.10    6.90
  -8  -6  -2    1.10    6.00
   8   6   2   -5.30    6.70
   8   6   2    6.90    6.20
   8   6   2   -0.60    6.20
   8   6   2  -11.70    5.80
  -7  -6  -2   17.70    5.70
  -7  -6  -2    4.20    7.00
  -7  -6  -2   14.90    6.60
  -7  -6  -2    5.90    5.40
   7   6   2    7.90    5.90
   7   6   2   13.40    7.00
   7   6   2    4.70    6.00
   7   6   2    3.70    6.30
  -6  -6  -2  423.46   62.49
  -6  -6  -2  430.56   62.29
  -6  -6  -2  440.66   62.19
  -6  -6  -2  456.05   62.19
   6   6   2  452.95   62.29
   6   6   2  388.56   62.29
   6   6   2  380.86   62.49
   6   6   2  457.25   62.29
  -5  -6  -2    0.50    4.60
  -5  -6  -2    2.80    5.40
   5   6   2   17.80    6.10
   5   6   2    5.70    4.60
   5   6   2   -2.80    4.90
   5   6   2    8.00    4.60
  -4  -6  -2  678.13   96.69
  -4  -6  -2  670.03   96.79
  -4  -6  -2  659.13   96.89
   4   6   2  657.33   96.79
   4   6   2  716.73   96.79
   4   6   2  658.23   96.89
  -3  -6  -2   57.79   10.50
   3   6   2   83.09   11.00
   3   6   2   62.99   11.10
  -2  -6  -2  165.88   20.60
  -2  -6  -2  109.49   20.30
   2   6   2  106.19   20.10
   2   6   2  156.88   20.50
   2   6   2  153.38   20.30
   2   6   2  164.38   20.40
  -1  -6  -2    6.90    3.20
   1   6   2    7.00    3.60
   2  -6  -2  215.88   31.80
   2  -6  -2  216.48   31.80
  -2   6   2  231.58   31.80
  -2   6   2  214.28   31.80
   3  -6  -2   50.19    7.60
   3  -6  -2   39.00    7.20
  -3   6   2   46.90    7.10
  -3   6   2   47.90    7.40
  -3   6   2   41.60    7.30
  -3   6   2   35.20    7.10
   4  -6  -2  413.16   59.69
  -4   6   2  410.06   59.59
  -4   6   2  417.96   59.59
   5  -6  -2  128.59   19.20
   5  -6  -2  182.78   20.00
   5  -6  -2   99.49   19.20
   5  -6  -2  119.19   19.30
  -5   6   2  127.29   19.50
  -5   6   2  163.28   19.90
   6  -6  -2  333.47   46.90
   6  -6  -2  318.17   46.80
   6  -6  -2  337.67   46.70
  -6   6   2  306.67   46.70
  -6   6   2  305.57   46.90
  -6   6   2  342.97   46.90
  -6   6   2  313.07   46.80
   7  -6  -2  192.88   28.80
   7  -6  -2  194.08   28.80
   7  -6  -2  217.98   28.60
   7  -6  -2  178.88   28.50
  -7   6   2  175.08   28.70
  -7   6   2  219.28   29.10
  -7   6   2  176.58   28.60
  -7   6   2  197.78   28.90
   8  -6  -2   99.09   15.80
   8  -6  -2   92.99   15.30
   8  -6  -2   97.39   15.40
   8  -6  -2   88.89   15.50
  -8   6   2  109.29   15.70
  -8   6   2  102.59   15.90
  -8   6   2  120.79   16.40
  -8   6   2   78.19   15.50
   9  -6  -2  542.45   74.69
   9  -6  -2  516.65   74.69
   9  -6  -2  543.85   74.89
   9  -6  -2  473.65   74.79
  -9   6   2  513.55   74.89
  -9   6   2  541.85   75.09
  -9   6   2  513.85   74.89
  -9   6   2  490.75   74.79
  10  -6  -2  135.69   20.60
  10  -6  -2  114.39   20.10
  10  -6  -2  145.19   20.40
  10  -6  -2   99.49   20.30
 -10   6   2  135.39   20.50
 -10   6   2  165.18   21.40
 -10   6   2  140.69   20.50
 -10   6   2  121.79   20.70
  11  -6  -2   56.09   11.60
  11  -6  -2   60.39   11.20
  11  -6  -2   69.69   11.40
  11  -6  -2   57.29   11.70
 -11   6   2   71.69   11.80
 -11   6   2   48.10   11.90
 -11   6   2   36.10   12.90
 -11   6   2   69.09   12.30
  12  -6  -2   95.49   16.40
  12  -6  -2   90.59   15.90
  12  -6  -2  112.89   17.30
 -12   6   2   81.89   15.90
 -12   6   2  107.49   16.40
 -12   6   2   87.99   16.50
  13  -6  -2  300.57   43.30
  13  -6  -2  266.67   43.00
  13  -6  -2  320.67   42.90
 -13   6   2  284.97   42.90
 -13   6   2  252.07   43.10
 -13   6   2  300.47   43.60
 -13   6   2  295.67   43.10
  14  -6  -2   17.70    8.30
  14  -6  -2   18.20    9.10
  14  -6  -2    7.80    7.00
  14  -6  -2   11.80    7.80
 -14   6   2    4.80    8.40
 -14   6   2   -2.30    7.60
 -14   6   2   -6.50    8.80
 -14   6   2    0.90    9.30
  15  -6  -2   82.99   15.90
  15  -6  -2   62.99   14.20
  15  -6  -2   87.79   14.60
  15  -6  -2   97.79   15.50
 -15   6   2   78.19   14.90
 -15   6   2   74.19   15.50
 -15   6   2   81.99   15.20
 -15   6   2   74.19   15.70
 -15  -5  -2   14.10   10.60
 -15  -5  -2   -1.40    8.70
 -15  -5  -2    8.10    9.20
 -15  -5  -2    8.20   11.00
  15   5   2    6.10    9.80
  15   5   2    9.20    9.00
  15   5   2   -4.60    8.40
  15   5   2    4.50    7.60
 -14  -5  -2   86.99   12.60
 -14  -5  -2   36.30   12.40
 -14  -5  -2   54.49   11.70
 -14  -5  -2   48.80   12.90
  14   5   2   51.19   11.90
  14   5   2   57.89   12.10
  14   5   2   26.70   10.40
  14   5   2   38.70   11.10
 -13  -5  -2    3.60    8.40
 -13  -5  -2   14.10    8.10
 -13  -5  -2   -7.70    9.60
 -13  -5  -2    8.60    8.10
  13   5   2   -7.20    8.40
  13   5   2    4.00    7.90
  13   5   2    3.10    7.90
  13   5   2   -6.60    6.90
 -12  -5  -2  205.08   43.90
 -12  -5  -2  277.47   41.70
 -12  -5  -2  293.97   42.20
  12   5   2  326.27   42.60
  12   5   2  296.07   41.80
  12   5   2  236.28   41.70
  12   5   2  299.07   41.70
 -11  -5  -2    9.70    7.40
 -11  -5  -2   11.80    7.50
 -11  -5  -2    1.30    8.60
  11   5   2   11.10    8.20
  11   5   2   10.90    7.00
  11   5   2    8.30    7.50
 -10  -5  -2   -0.60    7.30
 -10  -5  -2   15.40    7.50
 -10  -5  -2   12.60    7.10
 -10  -5  -2   19.50    8.70
  10   5   2   13.00    7.30
  10   5   2   29.80    8.50
  10   5   2   22.20    7.00
  10   5   2   16.30    7.30
  -9  -5  -2   18.80    8.00
  -9  -5  -2   -2.20    6.70
  -9  -5  -2    1.70    6.20
  -9  -5  -2   -1.00    6.00
   9   5   2   -2.40    6.00
   9   5   2   10.00    6.50
   9   5   2   -1.30    7.20
   9   5   2    0.90    6.60
  -8  -5  -2  668.13   94.29
  -8  -5  -2  616.44   94.39
  -8  -5  -2  690.63   94.29
  -8  -5  -2  660.53   94.59
   8   5   2  622.04   94.49
   8   5   2  712.63   94.39
   8   5   2  636.94   94.29
   8   5   2  618.64   94.39
  -7  -5  -2   16.00    7.00
  -7  -5  -2   22.20    6.20
  -7  -5  -2   16.30    5.90
  -7  -5  -2   12.90    6.40
   7   5   2   11.80    6.10
   7   5   2   17.40    6.20
   7   5   2   15.30    6.10
   7   5   2    7.60    7.20
  -6  -5  -2    3.00    4.80
  -6  -5  -2    9.90    6.20
  -6  -5  -2    6.10    5.10
  -6  -5  -2   10.80    6.00
   6   5   2   11.60    6.10
   6   5   2   11.10    5.40
   6   5   2   10.60    5.80
   6   5   2   -2.90    5.40
  -5  -5  -2  122.59   19.60
  -5  -5  -2  143.79   19.80
  -5  -5  -2  114.69   19.40
  -5  -5  -2  128.29   19.40
   5   5   2  166.48   19.70
   5   5   2  132.39   19.80
   5   5   2  107.29   19.70
   5   5   2  123.59   19.40
  -4  -5  -2  195.68   29.40
  -4  -5  -2  196.88   29.40
  -4  -5  -2  191.08   29.10
   4   5   2  193.88   29.20
   4   5   2  219.18   29.30
  -3  -5  -2    3.20    4.30
  -3  -5  -2    1.40    4.00
  -3  -5  -2    6.10    3.40
   3   5   2    2.30    4.40
   3   5   2    3.60    5.10
  -2  -5  -2   32.10    6.10
  -2  -5  -2   29.20    5.60
   2   5   2   29.70    5.50
   2   5   2   22.90    6.00
   2   5   2   17.90    5.00
   2   5   2   29.40    6.00
  -1  -5  -2  119.09   18.40
  -1  -5  -2  135.39   18.50
   1   5   2  111.79   18.40
   1   5   2  133.09   18.40
   1  -5  -2   41.90    6.70
   2  -5  -2  574.04   84.89
   2  -5  -2  599.34   84.79
  -2   5   2  633.04   84.89
  -2   5   2  558.34   84.89
   3  -5  -2  863.71  124.19
   3  -5  -2  844.52  124.19
  -3   5   2  895.81  124.19
  -3   5   2  860.91  124.19
  -3   5   2  847.92  124.19
  -3   5   2  883.81  124.19
   4  -5  -2  613.14   85.09
   4  -5  -2  575.04   85.09
   4  -5  -2  603.84   85.19
  -4   5   2  590.44   85.09
  -4   5   2  580.24   85.09
   5  -5  -2    3.90    4.90
   5  -5  -2    3.50    4.30
   5  -5  -2    5.50    4.10
  -5   5   2   -4.70    4.40
  -5   5   2    0.80    4.80
   6  -5  -2 1300.27  192.68
   6  -5  -2 1305.67  192.78
   6  -5  -2 1363.56  192.78
   6  -5  -2 1379.56  192.68
  -6   5   2 1329.77  192.68
  -6   5   2 1318.37  192.68
  -6   5   2 1359.66  192.78
  -6   5   2 1400.36  192.88
   7  -5  -2   17.30    5.80
   7  -5  -2   21.40    5.00
   7  -5  -2   10.60    5.10
   7  -5  -2   11.10    5.70
  -7   5   2   22.60    6.10
  -7   5   2    3.10    5.50
  -7   5   2   16.70    5.70
  -7   5   2   22.90    6.30
   8  -5  -2  714.13   97.29
   8  -5  -2  696.33   97.29
   8  -5  -2  730.43   97.39
   8  -5  -2  643.34   97.39
  -8   5   2  657.63   97.39
  -8   5   2  692.23   97.49
  -8   5   2  627.94   97.29
  -8   5   2  639.74   97.29
   9  -5  -2  132.99   19.10
   9  -5  -2  134.59   19.50
   9  -5  -2  116.19   19.40
   9  -5  -2  101.99   19.00
  -9   5   2  113.69   19.20
  -9   5   2  136.49   19.70
  -9   5   2  122.09   19.60
  -9   5   2  133.89   19.50
  10  -5  -2  438.16   66.89
  10  -5  -2  457.55   66.69
  10  -5  -2  476.85   66.99
  10  -5  -2  469.75   66.69
 -10   5   2  462.55   66.79
 -10   5   2  440.66   66.89
 -10   5   2  477.25   67.09
 -10   5   2  458.15   66.99
  11  -5  -2  191.28   26.70
  11  -5  -2  169.88   26.90
  11  -5  -2  169.88   27.00
  11  -5  -2  149.19   26.30
 -11   5   2  176.48   27.10
 -11   5   2  182.48   27.00
 -11   5   2  203.48   27.10
 -11   5   2  168.58   26.70
  12  -5  -2  427.96   60.19
  12  -5  -2  408.66   59.79
  12  -5  -2  395.86   59.99
 -12   5   2  401.26   60.39
 -12   5   2  407.46   59.99
 -12   5   2  414.06   59.79
  13  -5  -2  116.69   15.50
  13  -5  -2  101.69   15.80
 -13   5   2   80.29   15.70
 -13   5   2   71.09   15.20
 -13   5   2   64.89   15.10
 -13   5   2   88.49   15.40
  14  -5  -2  158.78   20.00
  14  -5  -2  134.19   20.20
  14  -5  -2  164.18   20.60
  14  -5  -2   92.09   18.70
 -14   5   2  139.59   20.20
 -14   5   2   91.49   19.70
 -14   5   2  127.49   20.10
 -14   5   2   78.09   19.10
  15  -5  -2   46.60    9.80
  15  -5  -2   48.10   10.50
  15  -5  -2   29.60   11.60
  15  -5  -2   14.40    8.60
 -15   5   2   47.40   10.40
 -15   5   2   30.30    9.80
 -15   5   2   39.20   11.60
 -15   5   2   29.50   10.50
  16  -5  -2   73.99   13.30
  16  -5  -2   66.29   13.30
  16  -5  -2   75.89   14.90
  16  -5  -2   98.69   14.80
 -16   5   2   61.29   14.30
 -16   5   2   37.10   13.40
 -16   5   2   63.99   13.80
 -16   5   2   75.69   14.50
 -15  -4  -2   35.20   11.10
 -15  -4  -2   48.40   11.60
 -15  -4  -2   68.19   12.40
 -15  -4  -2   24.50   11.60
  15   4   2   45.10   10.10
  15   4   2   35.00   10.70
  15   4   2   40.60   11.50
  15   4   2   30.80   11.20
 -14  -4  -2  -18.80    9.10
 -14  -4  -2    3.30    8.50
 -14  -4  -2    1.40    8.70
 -14  -4  -2   -2.50    8.00
  14   4   2    3.30    6.90
  14   4   2    0.10    8.40
  14   4   2   10.30    8.50
  14   4   2   -4.70    9.30
 -13  -4  -2   33.70   11.20
 -13  -4  -2   53.19   10.20
 -13  -4  -2   52.79   11.00
 -13  -4  -2   31.70   10.10
  13   4   2   35.40   10.50
  13   4   2   41.70    9.80
  13   4   2   37.70   10.70
  13   4   2   29.10    9.80
 -12  -4  -2   27.40    9.30
 -12  -4  -2   22.40    8.30
  12   4   2   18.20    8.20
  12   4   2   25.30    9.00
  12   4   2   13.20    7.50
  12   4   2   18.40    8.30
 -11  -4  -2  149.39   28.10
 -11  -4  -2  192.08   28.90
 -11  -4  -2  192.68   28.70
  11   4   2  214.18   28.80
  11   4   2  195.58   28.70
 -10  -4  -2  177.48   26.30
 -10  -4  -2  151.58   26.40
 -10  -4  -2  190.38   26.80
 -10  -4  -2  154.98   26.40
  10   4   2  211.58   26.90
  10   4   2  143.79   25.90
  10   4   2  178.38   26.30
  10   4   2  185.78   26.70
  -9  -4  -2   -0.70    6.30
  -9  -4  -2    2.90    7.00
  -9  -4  -2   -7.20    7.40
  -9  -4  -2   -1.90    6.20
   9   4   2    1.60    5.50
   9   4   2   -8.80    6.20
   9   4   2  -10.70    5.60
   9   4   2    9.70    7.60
  -8  -4  -2   16.20    6.40
  -8  -4  -2   20.80    7.90
  -8  -4  -2   10.70    6.50
  -8  -4  -2   31.00    7.40
   8   4   2   25.00    7.50
   8   4   2   21.10    6.40
   8   4   2   14.80    6.30
   8   4   2   16.50    7.20
  -7  -4  -2   25.50    7.70
  -7  -4  -2   26.00    8.60
  -7  -4  -2   39.70    7.70
  -7  -4  -2   35.00    8.30
   7   4   2   39.50    8.00
   7   4   2   34.50    8.50
   7   4   2   45.90    8.40
   7   4   2   44.90    8.10
  -6  -4  -2  225.58   31.30
  -6  -4  -2  203.18   30.70
  -6  -4  -2  195.18   30.70
  -6  -4  -2  242.08   31.10
   6   4   2  197.68   30.80
   6   4   2  194.68   31.00
   6   4   2  201.18   31.20
   6   4   2  215.08   31.00
  -5  -4  -2 1032.90  140.69
  -5  -4  -2  970.40  140.59
  -5  -4  -2  908.41  140.59
  -5  -4  -2  996.00  140.69
   5   4   2 1027.50  140.69
   5   4   2  997.90  140.69
   5   4   2  978.70  140.79
   5   4   2  938.11  140.59
  -4  -4  -2  288.97   41.60
   4   4   2  276.17   41.50
   4   4   2  290.37   41.50
  -3  -4  -2  132.69   20.30
  -3  -4  -2  140.49   20.60
  -3  -4  -2  119.99   20.30
   3   4   2  162.68   20.60
   3   4   2  135.99   20.50
  -2  -4  -2   94.99   17.80
  -2  -4  -2  128.49   18.00
  -2  -4  -2  118.89   18.20
  -2  -4  -2  130.69   18.00
   2   4   2  122.39   18.20
   2   4   2  133.49   18.00
   2   4   2  122.09   18.20
   2   4   2  124.59   17.90
  -1  -4  -2  420.66   60.49
  -1  -4  -2  410.56   60.59
   1   4   2  408.36   60.29
   1   4   2  428.06   60.39
   1   4   2  431.86   60.49
   1   4   2  424.86   60.59
   0  -4  -2   -1.80    3.00
   0  -4  -2   -7.30    3.10
   0   4   2    2.60    3.70
   1  -4  -2  321.67   47.30
   1  -4  -2  351.96   47.30
  -1   4   2  311.27   47.30
  -1   4   2  330.57   47.30
   2  -4  -2  133.29   19.10
   2  -4  -2  126.89   19.00
  -2   4   2  119.49   19.20
  -2   4   2  129.99   18.90
  -2   4   2  127.99   19.10
  -2   4   2  134.89   19.00
   3  -4  -2   24.40    4.10
   3  -4  -2   12.40    4.80
   3  -4  -2   21.00    4.20
   3  -4  -2   14.50    4.50
  -3   4   2   12.20    4.40
  -3   4   2    7.20    4.60
  -3   4   2   20.80    4.70
  -3   4   2   19.90    4.40
   4  -4  -2  523.35   70.99
   4  -4  -2  499.05   71.09
   4  -4  -2  523.15   70.99
  -4   4   2  431.26   70.99
  -4   4   2  491.15   70.99
   5  -4  -2  382.46   59.49
  -5   4   2  418.76   59.69
  -5   4   2  441.96   59.69
   6  -4  -2  392.66   53.89
   6  -4  -2  326.07   53.99
   6  -4  -2  364.76   53.89
   6  -4  -2  394.36   53.99
  -6   4   2  369.56   54.09
  -6   4   2  369.66   53.99
  -6   4   2  368.06   53.99
  -6   4   2  395.06   54.09
   7  -4  -2  957.30  136.89
   7  -4  -2  974.20  136.79
   7  -4  -2  961.20  136.79
   7  -4  -2  889.91  136.89
  -7   4   2  920.11  136.79
  -7   4   2  994.40  136.89
  -7   4   2  945.91  136.79
  -7   4   2  976.90  136.89
   8  -4  -2  126.69   24.00
   8  -4  -2  144.99   24.10
   8  -4  -2  152.08   23.90
   8  -4  -2  187.08   24.10
  -8   4   2  148.49   24.00
  -8   4   2  174.58   24.40
  -8   4   2  180.38   24.20
  -8   4   2  158.18   24.00
   9  -4  -2  807.92  120.69
   9  -4  -2  843.02  120.79
   9  -4  -2  796.92  120.59
   9  -4  -2  827.12  120.59
  -9   4   2  790.62  120.69
  -9   4   2  857.71  120.69
  -9   4   2  862.51  120.59
  -9   4   2  934.91  120.89
  10  -4  -2   21.90    6.80
  10  -4  -2   17.70    6.10
  10  -4  -2    8.40    5.60
  10  -4  -2    3.30    6.90
 -10   4   2   19.00    6.90
 -10   4   2    2.00    5.90
 -10   4   2   10.50    7.00
 -10   4   2    1.40    6.40
  11  -4  -2  213.78   32.20
  11  -4  -2  195.68   32.60
  11  -4  -2  185.58   32.50
  11  -4  -2  205.98   32.30
 -11   4   2  224.78   32.70
 -11   4   2  230.38   32.60
 -11   4   2  206.98   32.50
 -11   4   2  294.77   33.50
  12  -4  -2   11.00    8.30
  12  -4  -2   32.20    7.10
  12  -4  -2   25.50    8.00
 -12   4   2   16.70    7.40
 -12   4   2   16.50    8.00
 -12   4   2   12.10    7.80
  13  -4  -2  276.17   33.90
  13  -4  -2  236.28   32.70
 -13   4   2  190.88   33.00
 -13   4   2  254.87   33.20
 -13   4   2  198.58   32.70
 -13   4   2  169.68   32.50
  14  -4  -2    0.10    7.10
  14  -4  -2    7.80    7.90
  14  -4  -2   16.30    8.90
  14  -4  -2   12.70    7.00
 -14   4   2    7.80    8.80
 -14   4   2   15.10    7.80
 -14   4   2    8.80    8.10
 -14   4   2    1.00    8.00
  15  -4  -2   13.90    7.60
  15  -4  -2   29.60    8.40
  15  -4  -2   31.20    9.40
  15  -4  -2   28.50   10.10
 -15   4   2   20.60    9.00
 -15   4   2   23.10    9.60
 -15   4   2   14.20    9.30
 -15   4   2    5.90    9.70
  16  -4  -2   50.09   11.70
  16  -4  -2   54.49   11.00
  16  -4  -2   34.80    9.80
  16  -4  -2   32.50    9.60
 -16   4   2   27.00   10.60
 -16   4   2   36.40   10.70
 -16   4   2   28.50   11.20
 -16   4   2   28.00   10.50
 -15  -3  -2    5.40    8.60
 -15  -3  -2   20.20    9.30
 -15  -3  -2    3.40    9.90
 -15  -3  -2   11.50    9.30
  15   3   2   -0.80    9.50
  15   3   2   12.30    9.00
  15   3   2   13.10    7.20
  15   3   2   -2.20    8.30
 -14  -3  -2   19.00    8.90
 -14  -3  -2   -6.40    9.50
 -14  -3  -2    4.50    8.30
 -14  -3  -2    4.30    9.00
  14   3   2   15.30    7.70
  14   3   2   12.30    9.40
  14   3   2    2.80    7.70
  14   3   2    5.30    8.20
 -13  -3  -2    5.90    9.30
 -13  -3  -2   24.40    9.30
 -13  -3  -2   18.80    9.80
 -13  -3  -2   23.50    8.80
  13   3   2   19.90    7.70
  13   3   2   18.40    9.20
  13   3   2   35.30    9.40
  13   3   2   26.90    8.00
 -12  -3  -2   25.00    9.20
 -12  -3  -2   26.80    8.40
  12   3   2   18.00    7.60
  12   3   2   28.20    8.80
  12   3   2   23.70    7.70
  12   3   2   10.00    8.30
 -11  -3  -2   35.80   10.10
 -11  -3  -2   44.60   10.70
 -11  -3  -2   40.60    9.80
  11   3   2   43.00   10.40
  11   3   2   50.29   10.10
 -10  -3  -2   16.00    7.30
 -10  -3  -2   27.80    7.30
 -10  -3  -2   11.30    8.30
 -10  -3  -2   17.00    7.80
  10   3   2   23.00    8.00
  10   3   2   11.40    7.70
  10   3   2   26.40    6.70
  10   3   2   13.40    6.70
  -9  -3  -2   -0.70    7.00
  -9  -3  -2    4.00    6.50
  -9  -3  -2   -5.40    6.60
  -9  -3  -2    5.40    6.20
   9   3   2   -4.10    5.70
   9   3   2    1.00    6.50
   9   3   2   -1.90    5.30
   9   3   2   -0.60    6.30
  -8  -3  -2  318.77   44.30
  -8  -3  -2  302.07   44.00
  -8  -3  -2  259.27   44.00
  -8  -3  -2  287.67   44.40
   8   3   2  331.77   44.10
   8   3   2  303.87   44.30
   8   3   2  280.57   44.40
   8   3   2  319.77   44.00
  -7  -3  -2  288.97   42.90
  -7  -3  -2  313.77   43.40
  -7  -3  -2  291.17   42.90
  -7  -3  -2  309.87   43.20
   7   3   2  251.47   42.80
   7   3   2  299.67   43.30
   7   3   2  311.57   43.10
   7   3   2  299.47   42.90
  -6  -3  -2 1148.19  152.98
  -6  -3  -2  951.60  152.78
  -6  -3  -2 1058.19  152.88
  -6  -3  -2 1041.30  152.78
   6   3   2 1083.39  152.78
   6   3   2 1117.29  152.98
   6   3   2 1118.99  152.78
   6   3   2 1009.90  152.88
  -5  -3  -2   77.09   13.40
  -5  -3  -2  100.19   14.00
  -5  -3  -2   79.09   13.40
  -5  -3  -2   80.29   13.70
   5   3   2   68.49   13.40
   5   3   2   79.09   13.60
   5   3   2   94.29   13.60
   5   3   2  113.19   14.20
  -4  -3  -2   28.40    7.00
   4   3   2   40.70    6.90
   4   3   2   26.80    6.80
  -3  -3  -2  228.88   34.20
  -3  -3  -2  237.98   33.70
  -3  -3  -2  231.68   33.80
   3   3   2  228.18   34.10
   3   3   2  226.98   33.90
  -2  -3  -2  147.69   18.30
  -2  -3  -2  147.49   18.10
  -2  -3  -2  108.89   18.00
   2   3   2  124.29   18.30
   2   3   2  118.89   18.00
   2   3   2   99.99   17.90
   2   3   2  114.99   18.20
  -1  -3  -2 3861.71  535.65
  -1  -3  -2 3859.51  535.55
  -1  -3  -2 3762.22  535.55
  -1  -3  -2 3802.62  535.55
   1   3   2 3759.72  535.55
   1   3   2 3786.92  535.55
   1   3   2 3496.55  535.65
   1   3   2 3598.94  535.55
   0  -3  -2  403.86   57.29
   0  -3  -2  429.86   57.29
   0   3   2  375.06   57.19
   0   3   2  406.06   57.29
   0   3   2  384.96   57.09
   1  -3  -2 4529.45  643.04
   1  -3  -2 4523.35  643.04
  -1   3   2 4668.33  643.04
  -1   3   2 4415.36  643.04
  -1   3   2 4328.77  643.04
   2  -3  -2  351.06   49.50
   2  -3  -2  364.76   49.50
   2  -3  -2  341.07   49.40
   2  -3  -2  351.26   49.60
  -2   3   2  373.56   49.60
  -2   3   2  330.67   49.50
  -2   3   2  341.67   49.50
  -2   3   2  302.97   49.50
   3  -3  -2 2928.11  429.36
   3  -3  -2 3113.19  429.46
   3  -3  -2 2913.11  429.46
   3  -3  -2 3044.60  429.46
  -3   3   2 3002.30  429.46
  -3   3   2 3097.99  429.46
  -3   3   2 2841.82  429.46
  -3   3   2 3050.69  429.46
   4  -3  -2   91.49   13.60
   4  -3  -2   90.49   13.70
   4  -3  -2   85.09   13.70
  -4   3   2   63.69   13.50
  -4   3   2  116.29   13.90
   5  -3  -2   26.30    5.80
   5  -3  -2   24.30    5.90
  -5   3   2   20.60    6.10
  -5   3   2   22.60    6.30
   6  -3  -2   95.29   11.80
   6  -3  -2   64.39   11.80
   6  -3  -2   80.29   11.50
   6  -3  -2   42.60   11.40
  -6   3   2   67.89   11.50
  -6   3   2   64.89   11.80
  -6   3   2   72.09   11.90
  -6   3   2   77.39   11.90
   7  -3  -2  546.25   76.79
   7  -3  -2  501.85   76.59
   7  -3  -2  537.95   76.69
   7  -3  -2  504.45   76.59
  -7   3   2  563.54   76.79
  -7   3   2  509.65   76.59
  -7   3   2  541.75   76.79
  -7   3   2  557.04   76.79
   8  -3  -2    7.40    5.00
   8  -3  -2   -3.10    5.70
   8  -3  -2    4.10    5.00
   8  -3  -2    6.80    5.60
  -8   3   2   15.60    5.50
  -8   3   2    0.60    5.80
  -8   3   2    8.30    5.90
  -8   3   2    0.00    5.30
   9  -3  -2   83.59   14.70
   9  -3  -2   82.19   14.00
   9  -3  -2   95.39   14.30
   9  -3  -2  102.79   14.90
  -9   3   2   73.99   14.20
  -9   3   2   76.19   14.50
  -9   3   2  115.99   15.40
  -9   3   2   80.09   14.30
  10  -3  -2  385.36   57.09
  10  -3  -2  411.06   56.89
  10  -3  -2  347.47   57.19
  10  -3  -2  410.26   56.89
 -10   3   2  384.96   57.09
 -10   3   2  377.96   56.99
 -10   3   2  424.36   57.29
 -10   3   2  381.86   57.19
  11  -3  -2   71.59   14.80
  11  -3  -2   92.29   14.40
  11  -3  -2   84.19   14.90
  11  -3  -2   86.29   14.40
 -11   3   2   92.99   14.80
 -11   3   2   93.49   14.90
 -11   3   2   82.59   14.70
 -11   3   2   79.09   15.10
  12  -3  -2  561.14   84.79
  12  -3  -2  591.14   84.69
  12  -3  -2  577.64   84.39
 -12   3   2  568.34   84.49
 -12   3   2  616.34   84.49
  13  -3  -2    0.00    6.70
  13  -3  -2    4.70    8.20
  13  -3  -2   22.80    7.80
  13  -3  -2    1.80    6.70
 -13   3   2   16.60    8.20
 -13   3   2   11.60    7.20
 -13   3   2    9.30    8.10
 -13   3   2    6.20    8.10
  14  -3  -2   36.20    9.10
  14  -3  -2    8.50    7.20
  14  -3  -2   10.80    9.00
  14  -3  -2   11.50    7.40
 -14   3   2    3.30    8.60
 -14   3   2   22.80    8.80
 -14   3   2   10.50    7.80
 -14   3   2   13.20    8.30
  15  -3  -2  263.87   34.80
  15  -3  -2  247.88   35.40
  15  -3  -2  237.38   35.30
  15  -3  -2  243.38   35.00
 -15   3   2  225.58   35.40
 -15   3   2  198.68   34.70
 -15   3   2  196.88   34.80
  16  -3  -2   23.20    8.50
  16  -3  -2    6.80   10.20
  16  -3  -2   18.70    8.00
  16  -3  -2   19.80    9.20
 -16   3   2   14.00    9.10
 -16   3   2   22.30   10.20
 -16   3   2    7.80    8.90
 -16   3   2   37.40   10.00
 -16  -2  -2   -0.70   10.00
 -15  -2  -2   34.20   10.80
 -15  -2  -2   20.40   10.00
  15   2   2   16.40    8.60
  15   2   2   34.70    9.90
  15   2   2   34.50   10.10
  15   2   2   13.20    7.80
 -14  -2  -2    5.10    8.70
 -14  -2  -2    7.20    9.60
  14   2   2   16.70    9.20
  14   2   2   15.70    8.50
  14   2   2   16.40    7.50
  14   2   2   11.10    7.00
 -13  -2  -2   26.20   10.20
 -13  -2  -2   38.30   13.40
 -13  -2  -2   20.40    9.40
 -13  -2  -2   24.10    8.60
  13   2   2   15.50    7.60
  13   2   2   20.00    8.80
  13   2   2    4.90    8.20
  13   2   2   13.60    7.40
 -12  -2  -2   41.20   11.50
 -12  -2  -2   47.30   11.80
 -12  -2  -2   63.59   11.80
  12   2   2   52.19   10.30
  12   2   2   40.40   10.30
  12   2   2   45.10   11.70
  12   2   2   66.19   11.60
 -11  -2  -2  764.82  108.89
 -11  -2  -2  690.13  108.59
 -11  -2  -2  796.52  108.69
  11   2   2  770.02  108.79
  11   2   2  749.82  108.79
 -10  -2  -2  188.38   29.30
 -10  -2  -2  163.48   29.00
 -10  -2  -2  197.08   29.20
 -10  -2  -2  227.88   31.70
  10   2   2  214.58   29.00
  10   2   2  221.88   29.60
  10   2   2  166.88   28.80
  10   2   2  183.28   29.30
  -9  -2  -2  287.27   37.00
  -9  -2  -2  268.27   36.80
  -9  -2  -2  238.58   36.40
   9   2   2  224.08   36.50
   9   2   2  260.57   36.20
   9   2   2  235.18   36.50
   9   2   2  214.28   36.20
  -8  -2  -2  855.91  110.39
  -8  -2  -2  664.93  110.09
  -8  -2  -2  797.32  110.19
   8   2   2  710.53  110.09
   8   2   2  837.52  110.09
   8   2   2  738.73  110.29
   8   2   2  773.42  110.29
  -7  -2  -2   67.19   10.60
  -7  -2  -2   67.49   10.40
  -7  -2  -2   44.30    9.50
   7   2   2   40.10    9.50
   7   2   2   42.80    9.40
   7   2   2   46.60   10.00
   7   2   2   86.29   10.80
  -6  -2  -2  733.03  101.39
  -6  -2  -2  647.24  101.19
  -6  -2  -2  672.93  101.19
  -6  -2  -2  756.82  101.39
   6   2   2  670.93  101.19
   6   2   2  698.83  101.39
   6   2   2  672.13  101.29
   6   2   2  792.62  101.19
  -5  -2  -2  652.23  102.29
  -5  -2  -2  671.73  102.39
  -5  -2  -2  709.23  102.29
  -5  -2  -2  786.72  102.59
   5   2   2  627.54  102.39
   5   2   2  721.53  102.39
   5   2   2  785.72  102.39
   5   2   2  754.72  102.59
  -4  -2  -2   -1.40    5.70
  -4  -2  -2    7.50    5.80
   4   2   2   11.00    4.90
   4   2   2    3.00    4.50
  -3  -2  -2   15.50    5.70
  -3  -2  -2   27.00    5.70
   3   2   2   31.00    6.50
   3   2   2   24.20    6.60
  -2  -2  -2  109.09   18.80
  -2  -2  -2  118.29   19.00
  -2  -2  -2  142.99   19.10
   2   2   2  145.49   19.10
   2   2   2  110.49   19.00
   2   2   2  123.49   19.00
   2   2   2  148.29   19.10
  -1  -2  -2  266.57   38.20
  -1  -2  -2  272.37   38.00
  -1  -2  -2  261.67   38.10
   1   2   2  246.28   38.20
   1   2   2  273.37   38.00
   1   2   2  243.58   38.10
   1   2   2  275.17   38.30
   0  -2  -2  635.84   90.19
   0  -2  -2  656.43   90.29
   0  -2  -2  629.64   90.19
   0   2   2  633.44   90.19
   0   2   2  616.64   90.19
   0   2   2  636.14   90.29
   0   2   2  602.94   90.19
   1  -2  -2 2351.26  326.77
   1  -2  -2 2236.88  326.77
   1  -2  -2 2364.16  326.77
  -1   2   2 2160.28  326.77
  -1   2   2 2368.56  326.77
  -1   2   2 2183.08  326.77
  -1   2   2 2315.37  326.77
   2  -2  -2 1036.30  158.78
   2  -2  -2 1124.59  158.88
   2  -2  -2 1220.18  158.78
  -2   2   2 1172.58  158.88
  -2   2   2  995.60  158.78
  -2   2   2 1066.49  158.78
  -2   2   2 1148.79  158.78
   3  -2  -2   47.40    8.90
   3  -2  -2   49.90    8.80
   3  -2  -2   53.69    9.10
  -3   2   2   37.80    8.80
  -3   2   2   72.49    9.10
  -3   2   2   53.09    8.90
  -3   2   2   66.99    9.00
   4  -2  -2  879.71  116.29
   4  -2  -2  815.82  116.19
  -4   2   2  770.22  116.09
  -4   2   2  781.42  116.19
   5  -2  -2  137.79   18.10
   5  -2  -2  102.29   17.80
  -5   2   2  149.29   18.30
  -5   2   2   95.19   18.10
   6  -2  -2  122.99   16.30
   6  -2  -2   99.19   16.30
   6  -2  -2  122.69   16.10
   6  -2  -2  115.19   16.50
  -6   2   2   73.29   16.10
  -6   2   2   69.99   15.90
  -6   2   2  131.49   16.50
  -6   2   2  114.79   16.30
   7  -2  -2  430.96   61.59
   7  -2  -2  423.96   61.69
   7  -2  -2  437.86   61.49
   7  -2  -2  415.66   61.39
  -7   2   2  418.46   61.39
  -7   2   2  412.56   61.59
  -7   2   2  442.76   61.59
  -7   2   2  417.86   61.49
   8  -2  -2   91.59   15.20
   8  -2  -2  111.49   15.90
   8  -2  -2   89.49   15.00
   8  -2  -2  110.49   15.70
  -8   2   2   85.89   15.20
  -8   2   2   80.39   15.30
  -8   2   2  105.69   15.40
  -8   2   2   96.19   15.50
   9  -2  -2  116.69   17.70
   9  -2  -2  110.89   17.10
   9  -2  -2  112.29   17.30
  -9   2   2   92.99   17.30
  -9   2   2  112.69   17.30
  -9   2   2  104.39   17.70
  -9   2   2  110.99   17.40
  10  -2  -2  332.07   47.70
  10  -2  -2  361.76   47.90
  10  -2  -2  317.17   48.00
 -10   2   2  293.57   47.80
 -10   2   2  324.17   48.00
 -10   2   2  326.17   47.80
 -10   2   2  328.87   48.10
  11  -2  -2  608.04   87.09
  11  -2  -2  569.04   87.09
  11  -2  -2  564.14   87.29
 -11   2   2  621.14   87.49
 -11   2   2  565.64   87.29
 -11   2   2  671.13   87.49
 -11   2   2  636.84   87.29
  12  -2  -2  139.79   27.60
  12  -2  -2  192.08   27.50
  12  -2  -2  204.78   28.10
 -12   2   2  219.38   28.30
 -12   2   2  159.88   27.40
  13  -2  -2   29.00    7.90
  13  -2  -2   31.50    7.80
  13  -2  -2   24.80    9.30
  13  -2  -2   25.10    8.80
 -13   2   2   35.40    8.90
 -13   2   2   17.70    8.90
 -13   2   2   23.60    9.30
 -13   2   2   17.10    8.30
  14  -2  -2   22.40    9.50
  14  -2  -2    6.00    7.60
  14  -2  -2   27.80    8.90
  14  -2  -2   16.50    8.20
 -14   2   2   38.80    9.10
 -14   2   2   23.60    8.50
 -14   2   2   13.00    8.20
 -14   2   2   26.10    9.00
  15  -2  -2  342.07   50.89
  15  -2  -2  360.66   51.19
  15  -2  -2  367.86   50.59
  15  -2  -2  351.86   50.39
 -15   2   2  344.87   50.89
 -15   2   2  275.47   50.59
 -15   2   2  334.87   50.89
 -15   2   2  353.16   50.59
  16  -2  -2   65.79   12.50
  16  -2  -2   52.09   10.70
  16  -2  -2   40.70   12.60
  16  -2  -2   45.70   10.70
 -16   2   2   60.09   12.50
 -16   2   2   43.20   11.40
 -16   2   2   41.50   11.60
 -16   2   2   30.10   11.80
 -16  -1  -2   21.90   10.20
 -16  -1  -2   21.80   10.30
 -16  -1  -2   17.60   11.00
 -16  -1  -2   30.40   11.60
  16   1   2   34.80   10.90
  16   1   2   34.20    9.20
  16   1   2   12.90    9.10
  16   1   2   36.10   10.90
 -15  -1  -2    4.90   10.50
 -15  -1  -2   18.80   10.30
 -15  -1  -2   28.80   10.40
  15   1   2   40.40   10.50
  15   1   2   30.30    9.20
  15   1   2   43.30   10.50
 -14  -1  -2   57.79   13.10
 -14  -1  -2   84.59   14.40
 -14  -1  -2   55.69   12.50
 -14  -1  -2   48.20   12.60
  14   1   2   57.99   12.70
  14   1   2   48.00   11.50
  14   1   2   55.19   11.60
  14   1   2   61.59   12.90
 -13  -1  -2   17.40    9.70
 -13  -1  -2   16.80    8.50
 -13  -1  -2   37.30   10.20
 -13  -1  -2    4.40    8.60
  13   1   2   13.20    7.40
  13   1   2   35.20    9.60
  13   1   2   29.50    8.00
  13   1   2   32.20    8.90
 -12  -1  -2  106.69   19.60
 -12  -1  -2  158.68   20.20
 -12  -1  -2  105.19   22.20
 -12  -1  -2  122.89   19.70
  12   1   2  112.19   18.90
  12   1   2  140.39   20.10
  12   1   2   91.49   18.90
  12   1   2  127.69   20.30
 -11  -1  -2   61.49   13.20
 -11  -1  -2   56.89   13.00
 -11  -1  -2   68.29   13.50
  11   1   2   65.69   13.00
  11   1   2  102.79   14.10
 -10  -1  -2  106.89   14.70
 -10  -1  -2   71.69   14.30
 -10  -1  -2   81.69   14.60
 -10  -1  -2   78.99   14.80
  10   1   2   72.29   14.10
  10   1   2  107.99   14.60
  10   1   2   67.69   14.50
  10   1   2   90.19   14.90
  -9  -1  -2    2.50    6.50
  -9  -1  -2   12.20    6.50
  -9  -1  -2    7.20    7.30
  -9  -1  -2    8.10    6.70
   9   1   2    4.30    5.40
   9   1   2   -2.50    6.60
   9   1   2    7.40    5.50
   9   1   2   17.20    6.90
  -8  -1  -2   34.10    9.70
  -8  -1  -2   48.50    9.80
  -8  -1  -2   72.79   10.60
   8   1   2   80.09   10.40
   8   1   2   64.29   10.60
   8   1   2   37.70   10.20
   8   1   2   46.40    9.50
  -7  -1  -2  197.78   30.00
  -7  -1  -2  208.08   30.10
  -7  -1  -2  216.08   30.30
  -7  -1  -2  196.88   30.10
   7   1   2  201.78   29.80
   7   1   2  187.88   29.90
   7   1   2  209.28   30.30
   7   1   2  199.78   30.30
  -6  -1  -2   66.79   10.60
  -6  -1  -2   67.19   10.20
  -6  -1  -2   49.50   10.20
  -6  -1  -2   44.90   10.10
   6   1   2   66.89   10.60
   6   1   2   55.69    9.90
   6   1   2   39.70    9.50
   6   1   2   82.69   11.00
  -5  -1  -2   70.99   13.00
  -5  -1  -2  101.69   13.40
  -5  -1  -2  102.99   13.60
  -5  -1  -2   75.49   13.40
   5   1   2   82.59   13.40
   5   1   2   84.89   13.10
   5   1   2   54.19   12.70
   5   1   2   93.09   13.40
  -4  -1  -2   -3.20    5.80
  -4  -1  -2   -1.30    5.10
   4   1   2    3.20    5.00
   4   1   2    4.20    4.60
  -3  -1  -2 1104.39  151.58
  -3  -1  -2 1087.69  151.58
   3   1   2  972.30  151.58
   3   1   2 1059.09  151.58
  -2  -1  -2  209.58   31.80
  -2  -1  -2  233.68   31.70
  -2  -1  -2  238.38   32.00
  -2  -1  -2  224.48   31.60
   2   1   2  183.68   31.60
   2   1   2  214.48   31.70
   2   1   2  197.88   31.70
   2   1   2  244.38   32.00
  -1  -1  -2 1389.46  206.18
  -1  -1  -2 1451.85  206.18
  -1  -1  -2 1494.25  206.18
  -1  -1  -2 1502.05  206.18
   1   1   2 1416.96  206.18
   1   1   2 1469.25  206.18
   1   1   2 1438.56  206.18
   1   1   2 1354.56  206.18
   0  -1  -2   18.20    4.10
   0  -1  -2   19.90    4.00
   0  -1  -2   21.10    4.00
   0  -1  -2   20.00    4.30
   0   1   2   27.70    4.00
   0   1   2   27.70    4.30
   0   1   2   15.20    3.80
   0   1   2   20.80    4.70
   1  -1  -2  966.40  133.39
   1  -1  -2  939.81  133.39
   1  -1  -2  889.51  133.39
   1  -1  -2  881.81  133.39
  -1   1   2  861.21  133.39
  -1   1   2 1026.30  133.39
  -1   1   2  906.41  133.39
  -1   1   2  981.00  133.39
   2  -1  -2   -4.60    3.00
   2  -1  -2   -1.50    3.30
   2  -1  -2    6.00    3.10
   2  -1  -2    4.90    3.40
  -2   1   2   -2.50    3.00
  -2   1   2    3.90    3.30
  -2   1   2    1.90    3.20
  -2   1   2    5.20    3.30
   3  -1  -2  626.84   99.39
   3  -1  -2  731.63   99.39
   3  -1  -2  657.83   99.39
   3  -1  -2  713.43   99.39
  -3   1   2  637.64   99.39
  -3   1   2  720.93   99.39
  -3   1   2  768.92   99.49
  -3   1   2  688.53   99.49
   4  -1  -2  561.04   83.79
   4  -1  -2  624.34   83.79
  -4   1   2  564.94   83.69
  -4   1   2  580.94   83.69
   5  -1  -2  232.08   34.40
   5  -1  -2  235.18   34.40
  -5   1   2  242.98   34.50
  -5   1   2  229.18   34.60
   6  -1  -2  170.88   25.30
   6  -1  -2  194.68   25.50
   6  -1  -2  157.08   25.20
   6  -1  -2  142.29   25.30
  -6   1   2  174.38   25.60
  -6   1   2  159.38   25.30
  -6   1   2  196.28   25.50
   7  -1  -2   89.89   16.70
   7  -1  -2  110.29   16.70
   7  -1  -2   92.69   16.30
   7  -1  -2  122.09   17.10
  -7   1   2  102.79   16.90
  -7   1   2  115.29   16.70
  -7   1   2   96.59   16.80
  -7   1   2  138.19   17.00
   8  -1  -2   81.99   13.20
   8  -1  -2   80.29   13.60
   8  -1  -2   89.89   13.50
   8  -1  -2   82.19   13.60
  -8   1   2   78.09   13.60
  -8   1   2   88.49   13.90
  -8   1   2   86.69   13.80
  -8   1   2   69.29   13.40
   9  -1  -2   89.99   13.20
   9  -1  -2   87.59   12.70
   9  -1  -2   72.79   13.00
  -9   1   2   72.49   13.10
  -9   1   2   79.39   13.40
  -9   1   2   63.59   12.80
  -9   1   2   63.29   12.60
  10  -1  -2  407.06   60.09
  10  -1  -2  424.26   59.89
  10  -1  -2  412.36   60.19
  10  -1  -2  369.66   60.59
 -10   1   2  392.26   59.89
 -10   1   2  444.96   60.29
 -10   1   2  429.76   60.19
 -10   1   2  409.26   60.09
  11  -1  -2  327.37   35.30
  11  -1  -2  233.38   33.90
  11  -1  -2  223.18   34.30
  11  -1  -2  232.48   34.20
 -11   1   2  201.08   34.10
 -11   1   2  218.28   34.40
 -11   1   2  227.68   34.10
 -11   1   2  203.38   34.00
  12  -1  -2    4.30    7.70
  12  -1  -2   22.40    7.70
 -12   1   2    8.50    6.90
 -12   1   2   16.10    7.20
  13  -1  -2   96.19   16.60
  13  -1  -2  129.29   17.20
  13  -1  -2  109.49   17.50
  13  -1  -2  125.59   17.70
 -13   1   2   98.59   17.00
 -13   1   2   74.09   16.80
 -13   1   2   99.09   17.60
 -13   1   2   89.19   17.00
  14  -1  -2  394.46   56.59
  14  -1  -2  389.16   55.89
  14  -1  -2  363.66   55.79
  14  -1  -2  411.56   56.29
 -14   1   2  386.66   56.59
 -14   1   2  333.07   56.19
 -14   1   2  358.56   56.09
 -14   1   2  411.56   55.89
  15  -1  -2   24.00    8.10
  15  -1  -2   23.00    8.30
  15  -1  -2   29.40   10.40
  15  -1  -2   26.80    9.20
 -15   1   2   24.90    9.20
 -15   1   2   19.50    9.80
 -15   1   2   11.10    8.50
 -15   1   2   16.90    8.70
  16  -1  -2   15.10    7.50
  16  -1  -2   14.00    8.40
  16  -1  -2   18.30    9.30
 -16   1   2   12.70    8.90
 -16   1   2   15.80    8.40
 -16   1   2    8.80    9.10
 -16   0  -2    7.00    9.40
 -16   0  -2   -5.40   10.00
 -16   0  -2    7.70    9.40
 -16   0  -2   -4.90    8.90
  16   0   2    3.00    9.20
  16   0   2   18.00    9.00
  16   0   2    3.90    8.20
  16   0   2    5.70    9.30
 -15   0  -2   -7.30    8.70
 -15   0  -2    4.40    9.30
 -15   0  -2    5.40    9.00
 -15   0  -2   -4.30    8.90
  15   0   2    2.00    9.20
  15   0   2    3.10    7.40
  15   0   2    5.10    7.20
  15   0   2    4.20    8.70
 -14   0  -2  163.08   28.00
 -14   0  -2  169.18   27.80
 -14   0  -2  167.98   27.80
 -14   0  -2  232.38   28.80
  14   0   2  217.38   28.80
  14   0   2  169.48   27.60
  14   0   2  143.09   27.30
  14   0   2  210.08   28.80
 -13   0  -2   -6.00    8.20
 -13   0  -2    3.90    7.40
 -13   0  -2   -4.40    8.20
 -13   0  -2    9.60    8.70
  13   0   2   -5.10    6.60
  13   0   2   -4.80    7.60
  13   0   2   -6.70    6.20
  13   0   2   -8.30    8.00
 -12   0  -2    5.20    7.40
 -12   0  -2   -6.20    7.40
 -12   0  -2   -4.10    7.70
  12   0   2    7.30    6.60
  12   0   2   -2.40    8.00
  12   0   2    0.70    7.30
 -11   0  -2    2.30    6.70
 -11   0  -2   -4.70    6.80
  11   0   2   15.00    7.10
  11   0   2    0.90    6.50
 -10   0  -2  113.39   20.00
 -10   0  -2  152.78   20.70
 -10   0  -2  130.69   20.20
 -10   0  -2  172.68   21.00
  10   0   2   94.89   20.10
  10   0   2  124.89   20.10
  10   0   2  111.49   20.30
  10   0   2  134.89   19.90
  -9   0  -2    8.90    6.80
  -9   0  -2    5.80    6.70
  -9   0  -2    2.90    5.50
  -9   0  -2    5.00    6.10
   9   0   2   10.90    5.70
   9   0   2    2.70    5.30
   9   0   2   -0.80    6.10
   9   0   2   -3.00    6.20
  -8   0  -2    8.20    6.40
  -8   0  -2   -8.50    5.90
  -8   0  -2   -0.50    5.20
  -8   0  -2    0.30    5.30
   8   0   2   -0.20    4.70
   8   0   2   -3.40    4.90
   8   0   2   -0.60    6.20
   8   0   2    3.60    6.10
  -7   0  -2   -3.20    4.90
  -7   0  -2    3.70    6.00
  -7   0  -2   -2.60    5.50
  -7   0  -2    2.10    5.10
   7   0   2    1.30    5.40
   7   0   2    2.30    4.30
   7   0   2    2.90    4.90
   7   0   2   -3.80    5.80
  -6   0  -2    4.90    5.20
  -6   0  -2   -3.40    5.20
  -6   0  -2   -3.90    5.50
  -6   0  -2    1.30    4.90
   6   0   2    1.30    5.20
   6   0   2    5.60    5.70
   6   0   2    3.30    4.60
   6   0   2    4.10    4.30
  -5   0  -2   -2.50    5.40
  -5   0  -2    2.80    5.00
  -5   0  -2   -2.70    5.40
  -5   0  -2   -1.40    4.70
   5   0   2    6.60    4.50
   5   0   2   -0.20    5.40
   5   0   2    2.80    4.60
   5   0   2   -1.80    5.10
  -4   0  -2 6333.67  817.12
  -4   0  -2 5173.48  817.02
   4   0   2 5897.71  817.02
   4   0   2 5428.96  817.02
  -3   0  -2   -4.20    4.20
  -3   0  -2   -3.30    4.20
   3   0   2   -5.30    4.80
   3   0   2  -10.30    5.20
  -2   0  -2 4981.30  698.63
  -2   0  -2 4501.55  698.63
  -2   0  -2 5166.28  698.73
  -1   0  -2   -2.80    2.80
  -1   0  -2   -0.40    3.10
  -1   0  -2    4.10    3.40
  -1   0  -2   -5.90    3.60
   1   0   2    3.00    3.00
   1   0   2    9.20    3.60
   1   0   2   -2.70    3.60
   1   0   2    4.60    3.10
   0   0  -2 4390.86  614.64
   0   0  -2 4660.63  614.64
   0   0   2 4012.60  614.64
   0   0   2 4112.89  614.64
   1   0  -2   -1.70    2.10
   1   0  -2    1.00    2.10
   1   0  -2    1.70    2.20
   1   0  -2   -1.50    2.00
  -1   0   2    1.70    2.20
  -1   0   2    1.10    1.90
  -1   0   2    4.60    2.50
  -1   0   2    2.00    2.30
   2   0  -2 2074.39  276.67
   2   0  -2 2171.58  276.67
   2   0  -2 1918.21  276.67
   2   0  -2 1762.72  276.67
  -2   0   2 1718.93  276.67
  -2   0   2 1893.31  276.67
  -2   0   2 1876.01  276.67
  -2   0   2 2044.50  276.67
   3   0  -2   -2.00    3.70
   3   0  -2   -5.50    4.10
   3   0  -2    2.90    3.90
   3   0  -2   -1.40    3.90
  -3   0   2    1.00    3.80
  -3   0   2    0.30    4.50
  -3   0   2  -10.60    3.70
  -3   0   2   -5.80    3.70
   4   0  -2 1239.78  177.88
   4   0  -2 1206.48  177.88
  -4   0   2 1291.77  177.78
  -4   0   2 1223.58  177.78
   5   0  -2   -1.90    4.60
   5   0  -2    8.70    4.40
  -5   0   2   -0.10    5.10
  -5   0   2    4.00    4.90
   6   0  -2  185.08   26.10
   6   0  -2  199.28   26.20
   6   0  -2  154.18   25.90
   6   0  -2  152.68   25.80
  -6   0   2  196.08   26.00
  -6   0   2  174.98   25.90
  -6   0   2  147.29   25.90
  -6   0   2  206.48   26.20
   7   0  -2    7.00    4.80
   7   0  -2    1.80    4.50
   7   0  -2   -1.60    4.90
   7   0  -2    1.20    4.90
  -7   0   2   -5.00    5.30
  -7   0   2   -0.50    4.90
  -7   0   2   -8.50    4.90
  -7   0   2    0.10    4.60
   8   0  -2   -1.60    5.20
   8   0  -2    5.40    4.90
   8   0  -2   -0.70    5.00
   8   0  -2    4.60    4.70
  -8   0   2    9.70    5.90
  -8   0   2   -4.90    4.80
  -8   0   2    3.00    5.40
  -8   0   2   -1.10    5.40
   9   0  -2   -2.40    4.90
   9   0  -2   -4.00    5.10
   9   0  -2    5.20    5.50
   9   0  -2    1.90    5.00
  -9   0   2   -2.20    5.60
  -9   0   2    2.00    6.10
  -9   0   2   -4.70    5.00
  -9   0   2    8.00    6.20
  10   0  -2   91.19   15.50
  10   0  -2   89.79   15.90
  10   0  -2  110.29   16.10
  10   0  -2  119.19   15.90
 -10   0   2   86.19   15.90
 -10   0   2  100.99   16.10
 -10   0   2   84.89   16.00
 -10   0   2   90.99   15.70
  11   0  -2   -0.50    6.10
  11   0  -2    8.60    6.50
  11   0  -2   10.60    6.30
  11   0  -2   -6.90    5.40
 -11   0   2   -0.50    5.90
 -11   0   2   -2.10    6.40
 -11   0   2    8.50    7.00
 -11   0   2   -2.30    6.70
  12   0  -2   42.20    9.90
  12   0  -2   32.90    9.70
 -12   0   2   45.50    9.60
 -12   0   2   36.80    9.30
  13   0  -2    8.10    7.30
  13   0  -2   -0.10    7.60
  13   0  -2    3.60    6.50
 -13   0   2   -3.50    7.30
 -13   0   2   -2.10    7.40
 -13   0   2   -1.80    6.80
 -13   0   2    8.50   10.00
  14   0  -2  214.78   36.60
  14   0  -2  267.67   36.50
  14   0  -2  275.07   37.00
  14   0  -2  284.77   36.80
 -14   0   2  215.88   36.20
 -14   0   2  271.97   36.80
 -14   0   2  186.78   36.30
 -14   0   2  230.78   36.70
  15   0  -2   -1.60    8.60
  15   0  -2   -1.30    7.20
  15   0  -2    7.50    7.40
  15   0  -2    9.40    6.90
 -15   0   2    6.50    7.50
 -15   0   2    2.60    8.80
 -15   0   2    3.40    8.30
 -15   0   2  -15.20    8.30
  16   0  -2   27.90   10.30
  16   0  -2   38.50    9.90
  16   0  -2   15.80    8.00
  16   0  -2   19.00    8.00
 -16   0   2   20.00    9.90
 -16   0   2   29.50    8.90
 -16   0   2   25.40    9.90
 -16   0   2    0.60    9.20
 -16   1  -2   21.80   11.50
 -16   1  -2   22.60   10.90
 -16   1  -2   28.40   10.20
 -16   1  -2   26.90   10.80
  16  -1   2   45.20   11.30
  16  -1   2   37.00    9.50
  16  -1   2   49.20   11.90
  16  -1   2   10.30    9.10
 -15   1  -2   19.50    9.70
 -15   1  -2   19.80    8.70
 -15   1  -2    4.80    9.80
  15  -1   2   11.40    8.40
  15  -1   2   41.80   10.10
  15  -1   2   22.70    8.10
 -14   1  -2   70.09   13.20
 -14   1  -2   50.89   12.60
 -14   1  -2   53.29   12.90
 -14   1  -2   55.39   13.50
  14  -1   2   79.59   13.30
  14  -1   2   70.49   15.10
  14  -1   2   58.89   11.80
  14  -1   2   50.29   12.00
 -13   1  -2   20.50    8.30
 -13   1  -2   14.40    9.00
 -13   1  -2   -6.70    8.50
 -13   1  -2   14.40    8.20
  13  -1   2   34.10    8.00
  13  -1   2   26.40    9.40
  13  -1   2   23.50    9.40
  13  -1   2    7.70    7.20
 -12   1  -2   87.29   19.40
 -12   1  -2  112.99   19.80
 -12   1  -2  143.09   20.10
 -12   1  -2  135.09   20.30
  12  -1   2  109.79   19.20
  12  -1   2  134.19   20.20
  12  -1   2  122.39   19.30
  12  -1   2  125.99   22.10
 -11   1  -2   82.39   14.00
 -11   1  -2   80.99   13.50
  11  -1   2   69.59   13.10
  11  -1   2   78.19   13.70
  11  -1   2   64.29   13.90
 -10   1  -2   74.69   14.10
 -10   1  -2   80.19   13.90
 -10   1  -2   80.59   13.90
 -10   1  -2   81.99   14.20
  10  -1   2   80.69   14.40
  10  -1   2   92.39   14.40
  10  -1   2   67.09   13.30
  10  -1   2   88.09   13.90
  -9   1  -2   -0.10    6.20
  -9   1  -2   -2.10    6.30
  -9   1  -2   -4.60    6.60
  -9   1  -2    2.10    5.60
   9  -1   2    3.30    6.70
   9  -1   2    7.40    6.60
   9  -1   2   -2.00    5.10
   9  -1   2   -7.20    4.70
  -8   1  -2   71.79   11.80
  -8   1  -2   66.09   11.60
  -8   1  -2   70.89   12.00
  -8   1  -2   52.89   11.40
   8  -1   2   60.19   11.20
   8  -1   2   58.49   12.10
   8  -1   2   77.49   12.30
  -7   1  -2  190.08   30.70
  -7   1  -2  227.68   30.80
  -7   1  -2  189.48   30.60
  -7   1  -2  219.48   30.80
   7  -1   2  187.88   30.40
   7  -1   2  194.58   31.60
   7  -1   2  237.88   31.00
   7  -1   2  204.48   30.80
  -6   1  -2   69.49   10.10
  -6   1  -2   43.10    9.70
  -6   1  -2   50.09    9.50
  -6   1  -2   52.49   10.00
   6  -1   2   54.19    9.40
   6  -1   2   48.60   10.10
   6  -1   2   65.39   10.10
   6  -1   2   45.90    9.30
  -5   1  -2   70.39   12.30
  -5   1  -2   51.79   11.80
  -5   1  -2   67.89   11.90
  -5   1  -2   77.49   12.50
   5  -1   2   76.39   11.90
   5  -1   2   84.99   12.50
   5  -1   2   81.89   11.80
   5  -1   2   79.99   12.50
  -4   1  -2  -13.60    5.40
  -4   1  -2    1.80    5.40
   4  -1   2   -1.60    4.50
   4  -1   2  -13.60    4.50
  -3   1  -2 1032.40  142.89
  -3   1  -2  991.60  142.89
   3  -1   2  990.50  142.99
   3  -1   2  968.80  142.99
  -2   1  -2  202.98   31.00
  -2   1  -2  222.98   31.20
  -2   1  -2  204.88   31.00
  -2   1  -2  192.28   31.20
   2  -1   2  218.38   31.20
   2  -1   2  213.08   31.00
   2  -1   2  226.38   31.10
   2  -1   2  216.48   30.90
  -1   1  -2 1179.88  184.08
  -1   1  -2 1258.07  184.18
  -1   1  -2 1333.57  184.18
  -1   1  -2 1253.17  184.18
   1  -1   2 1253.67  184.18
   1  -1   2 1249.28  184.18
   1  -1   2 1369.26  184.18
   1  -1   2 1388.66  184.08
   0   1  -2   18.20    4.40
   0   1  -2   30.30    4.50
   0   1  -2   27.90    4.20
   0   1  -2   19.40    4.40
   0  -1   2   24.10    4.60
   0  -1   2   24.80    4.10
   0  -1   2   23.10    4.60
   0  -1   2   21.20    4.10
   1   1  -2  832.92  127.69
   1   1  -2  871.51  127.69
   1   1  -2  870.91  127.69
   1   1  -2  870.51  127.69
  -1  -1   2  907.81  127.69
  -1  -1   2  916.51  127.69
  -1  -1   2  969.40  127.69
   2   1  -2    3.90    3.00
   2   1  -2    4.00    3.20
   2   1  -2    0.60    3.40
   2   1  -2   13.10    3.60
  -2  -1   2    5.60    3.40
  -2  -1   2    0.80    3.50
  -2  -1   2    0.60    3.30
  -2  -1   2    6.90    3.30
   3   1  -2  650.73  102.69
   3   1  -2  713.53  102.69
   3   1  -2  735.83  102.69
   3   1  -2  717.63  102.59
  -3  -1   2  679.43  102.59
  -3  -1   2  709.43  102.69
  -3  -1   2  741.63  102.69
  -3  -1   2  781.52  102.79
   4   1  -2  506.25   72.49
   4   1  -2  478.25   72.49
  -4  -1   2  527.35   72.39
  -4  -1   2  498.55   72.39
   5   1  -2  208.28   34.30
   5   1  -2  259.67   34.40
  -5  -1   2  240.88   34.40
  -5  -1   2  227.38   34.40
   6   1  -2  159.78   25.30
   6   1  -2  203.18   25.60
   6   1  -2  162.68   25.30
   6   1  -2  157.98   25.30
  -6  -1   2  179.28   25.30
  -6  -1   2  168.38   25.20
  -6  -1   2  135.49   25.20
  -6  -1   2  208.88   25.60
   7   1  -2   90.79   16.30
   7   1  -2   98.29   16.60
   7   1  -2   92.79   16.30
   7   1  -2  138.29   17.00
  -7  -1   2  111.69   16.60
  -7  -1   2  109.49   16.70
  -7  -1   2   99.89   16.50
  -7  -1   2  122.99   16.90
   8   1  -2   79.39   13.90
   8   1  -2   91.09   13.50
   8   1  -2   98.89   14.00
   8   1  -2   68.99   13.70
  -8  -1   2   93.89   14.00
  -8  -1   2   85.59   13.70
  -8  -1   2   70.89   13.60
   9   1  -2   82.19   13.50
   9   1  -2  101.59   14.20
   9   1  -2   90.29   13.70
   9   1  -2   92.59   14.30
  -9  -1   2   88.69   14.10
  -9  -1   2   58.39   13.50
  -9  -1   2   75.49   13.70
  10   1  -2  418.76   60.99
  10   1  -2  413.86   60.89
  10   1  -2  433.36   60.69
  10   1  -2  424.86   60.69
 -10  -1   2  398.16   60.99
 -10  -1   2  389.76   60.69
 -10  -1   2  421.86   60.69
 -10  -1   2  437.76   60.89
  11   1  -2  216.28   35.40
  11   1  -2  267.57   36.10
  11   1  -2  227.98   35.80
  11   1  -2  235.88   35.40
 -11  -1   2  253.07   35.60
 -11  -1   2  239.48   36.00
 -11  -1   2  203.18   35.50
 -11  -1   2  281.07   36.10
  12   1  -2   -2.20    7.10
  12   1  -2   10.50    7.00
 -12  -1   2    0.80    7.00
 -12  -1   2    6.80    6.90
  13   1  -2  118.09   19.30
  13   1  -2   99.29   19.00
  13   1  -2  149.29   20.30
  13   1  -2  142.69   20.00
 -13  -1   2  109.19   19.40
 -13  -1   2  126.19   19.90
 -13  -1   2  107.29   19.90
 -13  -1   2  118.19   19.50
  14   1  -2  381.96   55.69
  14   1  -2  396.56   55.99
  14   1  -2  352.26   55.99
 -14  -1   2  337.77   55.89
 -14  -1   2  386.96   55.89
 -14  -1   2  391.36   55.69
 -14  -1   2  403.86   56.19
  15   1  -2   19.30    8.00
  15   1  -2   35.80    9.60
  15   1  -2   15.30    8.20
  15   1  -2   28.60    9.50
 -15  -1   2   35.70   10.30
 -15  -1   2   17.10    8.80
 -15  -1   2   20.60    9.80
  16   1  -2    1.90    7.50
  16   1  -2    5.10    8.70
  16   1  -2   -2.30   12.00
  16   1  -2   10.90    9.10
 -16  -1   2    2.00    9.10
 -16  -1   2   23.90   10.30
 -16  -1   2   13.20    8.80
 -16  -1   2    2.60    8.20
 -16   2  -2    7.50   10.00
 -16   2  -2    9.10    9.70
  16  -2   2   11.80    9.90
 -15   2  -2   25.60    9.80
 -15   2  -2   25.10   10.00
 -15   2  -2   11.30    9.90
 -15   2  -2   18.30    9.70
  15  -2   2   12.60    9.50
  15  -2   2   20.50    8.50
 -14   2  -2   10.80    9.90
 -14   2  -2    2.50    8.50
 -14   2  -2   23.40    9.00
 -14   2  -2   10.00    9.40
  14  -2   2   11.10    9.20
  14  -2   2   18.60    7.80
 -13   2  -2   19.50    9.20
 -13   2  -2   -0.90    8.80
 -13   2  -2   16.20    8.80
 -13   2  -2   16.80    8.40
  13  -2   2   29.60    9.20
  13  -2   2    9.10    7.30
  13  -2   2   22.60    8.50
 -12   2  -2   50.89   10.20
 -12   2  -2   14.60    9.00
 -12   2  -2   35.40   10.10
 -12   2  -2   46.60    9.90
  12  -2   2   39.60    9.40
  12  -2   2   54.99   10.90
  12  -2   2   33.90    9.10
 -11   2  -2  744.83  107.39
 -11   2  -2  776.22  107.39
  11  -2   2  734.53  107.29
  11  -2   2  722.43  107.69
  11  -2   2  734.33  107.59
 -10   2  -2  206.38   28.70
 -10   2  -2  182.88   28.30
 -10   2  -2  194.18   28.70
 -10   2  -2  184.38   28.60
  10  -2   2  217.58   29.00
  10  -2   2  157.98   28.20
  10  -2   2  171.38   28.70
  10  -2   2  197.08   28.30
  -9   2  -2  225.98   33.90
  -9   2  -2  222.18   33.70
  -9   2  -2  218.08   34.00
  -9   2  -2  223.98   33.80
   9  -2   2  231.48   33.80
   9  -2   2  249.78   34.30
   9  -2   2  216.28   33.50
  -8   2  -2  910.11  128.89
  -8   2  -2  881.51  128.89
  -8   2  -2  887.91  128.89
  -8   2  -2  896.91  128.79
   8  -2   2  907.41  128.89
   8  -2   2  874.71  128.69
   8  -2   2  909.81  128.69
  -7   2  -2   57.99   10.30
  -7   2  -2   59.99   10.40
  -7   2  -2   53.09   10.60
  -7   2  -2   43.40   10.40
   7  -2   2   52.29    9.90
   7  -2   2   56.89   10.00
   7  -2   2   69.89   10.70
  -6   2  -2  713.63   96.09
  -6   2  -2  672.53   95.99
  -6   2  -2  667.83   96.09
  -6   2  -2  631.24   95.99
   6  -2   2  663.63   96.09
   6  -2   2  670.93   95.89
   6  -2   2  655.13   95.89
  -5   2  -2  667.93   98.49
  -5   2  -2  705.63   98.49
  -5   2  -2  647.84   98.39
  -5   2  -2  704.93   98.39
   5  -2   2  696.03   98.39
   5  -2   2  648.54   98.49
   5  -2   2  768.62   98.89
   5  -2   2  659.03   98.39
  -4   2  -2    7.40    5.40
  -4   2  -2    0.80    5.50
   4  -2   2    5.70    4.30
   4  -2   2    0.10    4.60
  -3   2  -2   22.90    6.40
  -3   2  -2   37.60    6.70
   3  -2   2   31.30    7.00
   3  -2   2   45.00    7.00
   3  -2   2   29.60    6.70
  -2   2  -2  149.99   23.10
  -2   2  -2  170.38   23.10
  -2   2  -2  144.69   22.90
  -2   2  -2  133.99   22.90
   2  -2   2  156.38   22.90
   2  -2   2  153.38   23.40
   2  -2   2  199.78   23.30
  -1   2  -2  246.88   35.50
  -1   2  -2  244.88   35.40
  -1   2  -2  237.38   35.40
  -1   2  -2  245.78   35.40
   1  -2   2  265.07   35.50
   1  -2   2  231.68   35.40
   0   2  -2  603.64   89.79
   0   2  -2  626.14   89.79
   0   2  -2  603.54   89.79
   0   2  -2  619.04   89.89
   0  -2   2  644.44   89.79
   0  -2   2  665.43   89.89
   1   2  -2 2355.56  322.57
   1   2  -2 2251.17  322.57
   1   2  -2 2213.68  322.57
   1   2  -2 2181.28  322.57
  -1  -2   2 2266.77  322.57
   2   2  -2 1078.99  156.78
   2   2  -2 1152.98  156.78
   2   2  -2 1028.10  156.78
   2   2  -2 1135.49  156.78
  -2  -2   2 1143.19  156.78
  -2  -2   2 1031.60  156.78
   3   2  -2   44.60    8.40
   3   2  -2   51.09    8.10
   3   2  -2   62.89    8.40
   3   2  -2   48.10    8.20
  -3  -2   2   40.90    9.00
  -3  -2   2   51.19    8.30
  -3  -2   2   27.80    8.20
  -3  -2   2   67.19    9.00
   4   2  -2  815.92  115.49
   4   2  -2  819.72  115.49
  -4  -2   2  726.63  115.49
  -4  -2   2  831.62  115.39
  -4  -2   2  823.02  115.49
   5   2  -2  133.19   19.40
   5   2  -2  122.99   19.30
  -5  -2   2  150.08   19.60
  -5  -2   2  112.19   19.40
   6   2  -2   90.29   16.90
   6   2  -2  126.99   16.90
   6   2  -2  106.89   16.90
   6   2  -2  136.79   16.80
  -6  -2   2   95.99   16.80
  -6  -2   2  104.19   16.70
  -6  -2   2   98.49   16.70
   7   2  -2  434.76   60.79
   7   2  -2  415.56   60.89
   7   2  -2  403.76   60.79
   7   2  -2  402.76   60.99
  -7  -2   2  419.76   60.89
  -7  -2   2  425.66   60.79
  -7  -2   2  438.46   60.89
   8   2  -2  113.09   15.90
   8   2  -2  105.79   15.90
   8   2  -2   96.49   16.10
   8   2  -2   89.39   15.90
  -8  -2   2   92.89   15.90
  -8  -2   2  116.29   16.50
  -8  -2   2   86.09   15.80
   9   2  -2  289.27   37.20
   9   2  -2  250.37   37.30
   9   2  -2  224.68   36.90
  -9  -2   2  250.87   37.60
  -9  -2   2  250.67   37.40
  -9  -2   2  242.88   37.20
  10   2  -2  331.87   53.09
  10   2  -2  364.36   52.79
  10   2  -2  357.66   52.99
  10   2  -2  369.06   52.79
 -10  -2   2  353.16   53.29
 -10  -2   2  396.26   53.29
 -10  -2   2  359.76   53.19
  11   2  -2  640.34   85.69
  11   2  -2  632.14   85.59
  11   2  -2  561.64   85.89
  11   2  -2  602.44   85.79
 -11  -2   2  508.65   85.59
 -11  -2   2  611.24   85.89
  12   2  -2  217.88   30.70
  12   2  -2  211.38   30.70
 -12  -2   2  182.68   30.20
 -12  -2   2  190.68   30.30
  13   2  -2   30.50    9.20
  13   2  -2   41.30   10.00
  13   2  -2   29.80    8.40
  13   2  -2   31.30    8.50
 -13  -2   2   29.60    9.00
 -13  -2   2   17.20    9.30
  14   2  -2   24.10    8.80
  14   2  -2   28.00    9.70
  14   2  -2   54.49   10.60
  14   2  -2   31.70    8.90
 -14  -2   2   14.60    9.90
 -14  -2   2   44.00    9.90
  15   2  -2  371.46   49.50
  15   2  -2  361.86   49.40
  15   2  -2  326.27   48.80
  15   2  -2  317.97   49.00
 -15  -2   2  351.66   49.40
 -15  -2   2  271.07   49.00
  16   2  -2   29.50    9.90
  16   2  -2   49.50   11.50
  16   2  -2   67.69   11.40
  16   2  -2   43.10   10.00
 -16  -2   2   20.30   11.70
 -16  -2   2   35.60   10.90
 -15   3  -2   -7.00    9.10
 -15   3  -2   11.80    9.00
 -15   3  -2   -2.10   10.00
 -15   3  -2    2.00    9.40
  15  -3   2    6.20    7.70
  15  -3   2    3.60    9.40
  15  -3   2    1.50    7.60
  15  -3   2   -1.00    9.20
 -14   3  -2    8.30    8.80
 -14   3  -2    1.30    9.00
 -14   3  -2   -6.00    9.40
 -14   3  -2  -10.30    8.10
  14  -3   2   15.30    7.20
  14  -3   2   15.80    8.70
  14  -3   2    4.20    7.60
  14  -3   2    3.40    8.60
 -13   3  -2   33.70    9.20
 -13   3  -2   19.30    9.30
 -13   3  -2   31.20   10.00
 -13   3  -2   11.60    8.70
  13  -3   2   34.60    8.10
  13  -3   2   18.50    9.10
  13  -3   2   24.70    9.70
  13  -3   2   25.60    8.40
 -12   3  -2   30.90    9.60
 -12   3  -2   34.00    9.30
 -12   3  -2   20.10    8.50
 -12   3  -2   37.50    9.20
  12  -3   2   14.40    7.90
  12  -3   2   38.20    9.30
 -11   3  -2   42.80    9.50
 -11   3  -2   42.20    9.30
  11  -3   2   34.10   10.00
  11  -3   2   41.90    8.90
  11  -3   2   25.80    9.80
 -10   3  -2   26.90    7.60
 -10   3  -2   27.50    8.10
 -10   3  -2   14.10    7.60
 -10   3  -2   14.90    7.80
  10  -3   2   14.40    7.20
  10  -3   2   15.20    6.90
  10  -3   2   14.20    7.70
  10  -3   2   14.80    6.60
  -9   3  -2    2.00    6.80
  -9   3  -2   -2.40    6.50
  -9   3  -2    6.70    6.10
  -9   3  -2   -2.40    6.70
   9  -3   2   -4.40    6.60
   9  -3   2   -9.00    5.90
   9  -3   2   -1.40    5.60
   9  -3   2   -1.00    5.30
  -8   3  -2  298.77   45.10
  -8   3  -2  332.07   45.30
  -8   3  -2  304.47   45.50
  -8   3  -2  312.87   45.30
   8  -3   2  293.17   45.30
   8  -3   2  317.67   44.90
   8  -3   2  278.27   45.30
   8  -3   2  320.47   45.00
  -7   3  -2  275.47   42.30
  -7   3  -2  301.87   42.10
  -7   3  -2  277.47   42.40
  -7   3  -2  243.78   42.00
   7  -3   2  304.77   42.00
   7  -3   2  286.77   42.40
   7  -3   2  321.47   42.00
   7  -3   2  283.17   42.30
  -6   3  -2 1007.50  148.39
  -6   3  -2  980.50  148.39
  -6   3  -2 1043.60  148.49
  -6   3  -2 1089.69  148.49
   6  -3   2  983.50  148.49
   6  -3   2 1116.79  148.39
   6  -3   2 1014.20  148.39
   6  -3   2 1033.00  148.49
  -5   3  -2  105.29   13.10
  -5   3  -2   64.09   12.40
  -5   3  -2   60.89   12.40
  -5   3  -2   80.39   13.00
   5  -3   2   73.29   12.90
   5  -3   2   91.89   12.60
   5  -3   2   62.79   12.70
   5  -3   2   93.89   12.50
  -4   3  -2   43.90    7.50
  -4   3  -2   30.90    7.30
   4  -3   2   28.50    6.80
  -3   3  -2  227.08   31.90
  -3   3  -2  215.48   32.00
   3  -3   2  194.98   32.00
   3  -3   2  220.48   32.10
   3  -3   2  231.28   31.90
  -2   3  -2  140.39   19.90
  -2   3  -2  155.78   19.70
  -2   3  -2  117.89   19.60
  -2   3  -2  160.48   19.80
   2  -3   2  134.29   19.60
   2  -3   2  149.09   19.80
   2  -3   2  111.99   19.70
   2  -3   2  105.99   19.60
  -1   3  -2 3532.95  527.35
  -1   3  -2 3755.52  527.35
  -1   3  -2 3564.84  527.35
  -1   3  -2 3824.42  527.35
   1  -3   2 3767.42  527.35
   1  -3   2 3659.33  527.35
   0   3  -2  401.46   54.59
   0   3  -2  352.76   54.59
   0  -3   2  380.96   54.59
   0  -3   2  386.16   54.49
   1   3  -2 4782.82  684.23
   1   3  -2 4709.63  684.23
  -1  -3   2 4984.70  684.23
  -1  -3   2 4644.64  684.23
   2   3  -2  364.86   52.59
   2   3  -2  359.06   52.49
   2   3  -2  364.86   52.49
   2   3  -2  354.16   52.49
  -2  -3   2  378.66   52.59
  -2  -3   2  369.66   52.49
  -2  -3   2  369.96   52.49
  -2  -3   2  359.36   52.49
   3   3  -2 2904.41  438.76
   3   3  -2 3276.97  438.76
   3   3  -2 3004.00  438.76
   3   3  -2 3031.70  438.76
  -3  -3   2 3205.68  438.76
  -3  -3   2 2860.81  438.76
  -3  -3   2 3072.79  438.76
  -3  -3   2 3162.08  438.76
   4   3  -2   96.59   13.60
   4   3  -2   61.19   13.20
  -4  -3   2   93.19   13.40
  -4  -3   2   82.69   13.30
  -4  -3   2  103.09   13.60
   5   3  -2   71.59    9.10
   5   3  -2   42.30    8.80
  -5  -3   2   41.60    8.90
   6   3  -2  101.79   12.20
   6   3  -2   69.19   11.90
   6   3  -2   63.09   11.60
   6   3  -2   77.09   12.10
  -6  -3   2   71.09   11.90
  -6  -3   2   74.49   11.80
  -6  -3   2   55.99   11.50
  -6  -3   2   71.19   11.60
   7   3  -2  505.35   75.69
   7   3  -2  486.35   75.69
   7   3  -2  502.55   75.79
   7   3  -2  558.34   75.89
  -7  -3   2  453.75   75.59
  -7  -3   2  597.24   75.89
  -7  -3   2  537.45   75.69
  -7  -3   2  586.74   75.89
   8   3  -2    5.30    5.50
   8   3  -2   13.30    5.80
   8   3  -2    5.30    5.20
   8   3  -2    9.70    6.30
  -8  -3   2   10.60    5.70
  -8  -3   2   13.20    5.90
  -8  -3   2    9.40    5.60
  -8  -3   2   15.60    6.20
   9   3  -2   84.09   14.80
   9   3  -2  105.59   14.80
   9   3  -2   82.19   14.90
   9   3  -2  119.29   15.00
  -9  -3   2   75.39   14.50
  -9  -3   2  102.09   14.90
  -9  -3   2   63.09   14.50
  -9  -3   2   94.69   15.00
  10   3  -2  393.46   59.99
  10   3  -2  389.26   59.69
  10   3  -2  440.86   59.79
  10   3  -2  386.26   59.89
 -10  -3   2  435.16   59.89
 -10  -3   2  398.56   59.79
 -10  -3   2  468.75   60.09
 -10  -3   2  377.36   60.09
  11   3  -2   80.99   14.90
  11   3  -2   92.59   14.70
  11   3  -2   78.79   15.30
  11   3  -2  106.59   14.70
 -11  -3   2   72.89   14.50
 -11  -3   2   82.39   14.70
 -11  -3   2   91.59   15.20
 -11  -3   2   85.69   15.10
  12   3  -2  508.25   71.99
  12   3  -2  482.25   72.19
 -12  -3   2  513.05   71.89
 -12  -3   2  454.55   72.09
 -12  -3   2  507.45   71.79
  13   3  -2   14.40    8.70
  13   3  -2   10.40    6.70
  13   3  -2    2.50    6.70
  13   3  -2    8.70    7.50
 -13  -3   2   11.70    7.50
 -13  -3   2   -2.10    7.40
  14   3  -2   20.90    8.50
  14   3  -2   14.30    7.60
  14   3  -2   22.00    9.50
  14   3  -2    1.10    7.50
 -14  -3   2    8.80    9.10
 -14  -3   2   17.20    8.10
 -14  -3   2   16.10    8.50
 -14  -3   2   21.30    8.90
  15   3  -2  291.87   34.30
  15   3  -2  160.78   33.30
  15   3  -2  253.27   34.60
  15   3  -2  208.08   34.20
 -15  -3   2  262.87   34.40
 -15  -3   2  221.88   34.20
 -15  -3   2  256.37   34.40
 -15  -3   2  173.28   34.00
  16   3  -2   19.90    8.80
  16   3  -2    2.40    7.80
  16   3  -2   35.20    9.70
  16   3  -2   28.30    9.90
 -16  -3   2   23.70    9.00
 -16  -3   2   18.50   10.10
 -16  -3   2   32.80   10.30
 -16  -3   2    3.20    9.60
 -15   4  -2   33.30   11.30
 -15   4  -2   49.10   11.80
 -15   4  -2   29.10   11.60
 -15   4  -2   52.39   11.20
  15  -4   2   55.89   10.70
  15  -4   2   55.19   12.60
  15  -4   2   24.60   10.00
  15  -4   2   31.20   11.50
 -14   4  -2   -8.30    9.50
 -14   4  -2   10.70    9.50
 -14   4  -2    6.90    8.40
 -14   4  -2   10.80    8.80
  14  -4   2   20.50    9.60
  14  -4   2  -15.00    8.20
  14  -4   2   11.10    7.60
  14  -4   2    6.60    7.40
 -13   4  -2   42.80   10.70
 -13   4  -2   51.59   11.30
 -13   4  -2   57.89   11.30
 -13   4  -2   47.80   11.90
  13  -4   2   53.19   11.50
  13  -4   2   40.30   11.40
  13  -4   2   34.80    9.90
  13  -4   2   38.00   10.00
 -12   4  -2    6.50    7.20
 -12   4  -2   12.00    7.90
 -12   4  -2   18.70    8.80
 -12   4  -2   14.90    8.70
  12  -4   2   11.80    7.00
  12  -4   2   31.00    9.10
 -11   4  -2  224.18   28.80
 -11   4  -2  199.68   28.60
  11  -4   2  183.78   28.60
  11  -4   2  151.58   28.20
  11  -4   2  179.68   28.00
 -10   4  -2  177.88   25.30
 -10   4  -2  153.28   25.20
 -10   4  -2  172.28   25.00
 -10   4  -2  157.38   25.00
  10  -4   2  171.08   25.20
  10  -4   2  136.89   25.00
  10  -4   2  154.98   24.70
  10  -4   2  174.88   25.10
  -9   4  -2   -3.00    6.20
  -9   4  -2   -2.10    6.60
  -9   4  -2    8.20    7.50
  -9   4  -2   -4.10    6.30
   9  -4   2   -6.80    6.10
   9  -4   2   -4.30    6.20
   9  -4   2    8.90    5.40
   9  -4   2    0.50    5.40
  -8   4  -2   22.60    7.60
  -8   4  -2   23.50    7.20
  -8   4  -2   18.30    7.00
  -8   4  -2   18.00    7.00
   8  -4   2   24.20    6.60
   8  -4   2   25.00    6.60
   8  -4   2   24.40    7.50
   8  -4   2   28.00    7.20
  -7   4  -2   30.50    7.90
  -7   4  -2   53.99    8.90
  -7   4  -2   42.60    8.20
  -7   4  -2   34.20    8.40
   7  -4   2   27.20    7.40
   7  -4   2   33.90    8.30
   7  -4   2   29.70    8.00
   7  -4   2   47.50    7.90
  -6   4  -2  200.38   29.80
  -6   4  -2  195.18   30.00
  -6   4  -2  181.68   29.80
  -6   4  -2  232.58   30.10
   6  -4   2  222.28   29.70
   6  -4   2  192.78   29.70
   6  -4   2  192.68   29.90
   6  -4   2  190.48   29.90
  -5   4  -2 1038.80  139.09
  -5   4  -2  944.71  139.09
  -5   4  -2  901.41  138.89
  -5   4  -2  971.90  138.99
   5  -4   2 1004.20  138.89
   5  -4   2  912.81  138.99
   5  -4   2 1003.30  138.99
   5  -4   2  972.70  139.09
  -4   4  -2  257.67   39.10
  -4   4  -2  289.47   39.30
   4  -4   2  260.87   38.90
  -3   4  -2  145.29   22.10
  -3   4  -2  152.78   22.10
   3  -4   2  172.08   22.00
   3  -4   2  133.09   22.20
   3  -4   2  138.29   22.00
  -2   4  -2  124.29   16.90
  -2   4  -2  122.39   17.10
  -2   4  -2  147.79   16.90
  -2   4  -2   99.99   16.80
   2  -4   2  105.79   16.70
   2  -4   2  110.39   16.60
   2  -4   2  104.19   16.90
   2  -4   2   98.49   17.00
  -1   4  -2  412.26   59.99
  -1   4  -2  429.26   59.89
   1  -4   2  413.36   59.99
   1  -4   2  411.56   59.89
   2   4  -2  132.99   20.20
   2   4  -2  140.29   20.40
  -2  -4   2  138.99   20.30
  -2  -4   2  142.19   20.40
   3   4  -2   27.20    5.60
   3   4  -2   32.30    5.40
   3   4  -2   17.10    5.40
   3   4  -2   20.60    5.20
  -3  -4   2   26.50    5.20
  -3  -4   2   33.40    5.90
  -3  -4   2   23.30    5.00
  -3  -4   2   23.40    5.30
   4   4  -2  509.15   74.79
   4   4  -2  562.44   74.89
  -4  -4   2  481.15   74.69
  -4  -4   2  503.35   74.79
  -4  -4   2  546.85   74.79
   5   4  -2  428.96   61.99
   5   4  -2  439.96   61.99
  -5  -4   2  419.06   62.09
   6   4  -2  391.46   57.39
   6   4  -2  394.86   57.29
   6   4  -2  385.76   57.29
   6   4  -2  396.36   57.49
  -6  -4   2  366.06   57.19
  -6  -4   2  429.06   57.49
  -6  -4   2  426.26   57.39
  -6  -4   2  392.06   57.29
   7   4  -2 1013.30  141.79
   7   4  -2  962.50  141.79
   7   4  -2 1015.50  141.89
   7   4  -2  986.30  141.89
  -7  -4   2  971.00  141.79
  -7  -4   2 1015.60  141.89
  -7  -4   2 1019.00  141.99
  -7  -4   2  926.81  141.79
   8   4  -2  129.59   24.00
   8   4  -2  167.58   24.20
   8   4  -2  142.19   24.20
   8   4  -2  184.08   24.60
  -8  -4   2  157.98   24.30
  -8  -4   2  194.18   24.80
  -8  -4   2  144.59   24.10
  -8  -4   2  173.18   24.20
   9   4  -2  818.02  123.79
   9   4  -2  894.41  123.69
   9   4  -2  841.22  123.69
   9   4  -2  894.11  123.69
  -9  -4   2  798.92  123.59
  -9  -4   2  846.92  123.69
  -9  -4   2  892.81  123.89
  -9  -4   2  894.71  123.79
  10   4  -2   20.70    6.40
  10   4  -2    6.70    7.20
  10   4  -2   10.30    6.40
  10   4  -2   10.00    6.20
 -10  -4   2    7.00    6.20
 -10  -4   2    9.60    7.40
 -10  -4   2    7.00    6.20
 -10  -4   2    5.70    6.40
  11   4  -2  240.18   34.60
  11   4  -2  227.68   34.50
  11   4  -2  219.68   34.10
  11   4  -2  217.28   34.10
 -11  -4   2  237.78   34.20
 -11  -4   2  210.38   34.10
 -11  -4   2  248.58   34.60
 -11  -4   2  234.78   34.40
  12   4  -2   14.40    8.30
  12   4  -2   19.30    7.00
  12   4  -2   28.90    8.10
 -12  -4   2   24.10    7.60
 -12  -4   2    8.00    8.30
 -12  -4   2   14.90    7.50
  13   4  -2  234.98   32.50
  13   4  -2  232.78   32.40
  13   4  -2  184.58   31.50
  13   4  -2  159.08   31.20
 -13  -4   2  243.58   32.20
 -13  -4   2  250.27   32.40
  14   4  -2    9.40    7.50
  14   4  -2   -5.20    7.70
  14   4  -2    9.50    9.00
  14   4  -2    1.10    7.60
 -14  -4   2   10.20    9.30
 -14  -4   2   -0.50    8.40
 -14  -4   2    3.90    7.50
 -14  -4   2   -7.30    7.60
  15   4  -2   39.00    9.50
  15   4  -2   26.00   10.00
  15   4  -2   19.50    8.20
  15   4  -2   15.30    8.20
 -15  -4   2    7.00    9.90
 -15  -4   2   18.20    9.20
 -15  -4   2   23.10    8.80
 -15  -4   2   21.70    9.70
  16   4  -2   32.60   11.50
  16   4  -2   43.20   10.90
  16   4  -2   22.20    9.90
  16   4  -2   18.80    9.80
 -16  -4   2   33.00   11.30
 -16  -4   2   37.70   10.90
 -16  -4   2   69.09   11.20
 -16  -4   2   30.90   10.30
 -15   5  -2   -3.20    9.20
 -15   5  -2   -7.20    8.50
 -15   5  -2   20.90    9.60
 -15   5  -2    9.50   10.50
  15  -5   2   37.90   10.40
  15  -5   2    4.60    9.70
  15  -5   2   16.80    8.40
  15  -5   2   10.10    8.40
 -14   5  -2    8.50   10.80
 -14   5  -2   36.20   11.20
 -14   5  -2   43.00   11.60
 -14   5  -2   65.39   11.50
  14  -5   2   49.30   10.40
  14  -5   2   47.20   12.20
  14  -5   2   45.50   10.00
  14  -5   2   48.10   11.90
 -13   5  -2    9.80    9.60
 -13   5  -2  -11.90    8.20
 -13   5  -2   -3.50    8.00
 -13   5  -2   -4.40    7.70
  13  -5   2   -3.10    6.90
  13  -5   2   -6.70    8.00
  13  -5   2   -8.10    8.70
  13  -5   2    1.50    6.90
 -12   5  -2  258.17   42.80
 -12   5  -2  296.97   42.90
 -12   5  -2  315.37   42.80
 -12   5  -2  289.07   43.10
  12  -5   2  276.97   42.40
  12  -5   2  266.77   44.60
  12  -5   2  296.47   43.00
 -11   5  -2   27.90    9.10
 -11   5  -2   17.00    7.90
 -11   5  -2   15.70    7.50
  11  -5   2    5.10    7.60
  11  -5   2    9.90    7.00
  11  -5   2   13.20    8.10
 -10   5  -2    7.50    7.60
 -10   5  -2   35.90    8.50
 -10   5  -2    7.40    7.70
 -10   5  -2   16.90    7.10
  10  -5   2   16.50    6.80
  10  -5   2   17.40    7.60
  10  -5   2   11.20    7.60
  10  -5   2   13.30    6.70
  -9   5  -2   -6.50    6.40
  -9   5  -2    5.80    7.00
  -9   5  -2   -3.00    6.40
  -9   5  -2    1.10    6.40
   9  -5   2    2.70    5.60
   9  -5   2   -7.20    6.50
   9  -5   2  -10.00    5.80
   9  -5   2   -8.70    5.40
  -8   5  -2  643.64   86.89
  -8   5  -2  590.24   86.59
  -8   5  -2  628.14   86.79
  -8   5  -2  556.74   86.49
   8  -5   2  622.04   86.49
   8  -5   2  622.94   86.49
   8  -5   2  559.04   86.69
   8  -5   2  581.94   86.69
  -7   5  -2   18.80    6.00
  -7   5  -2    7.70    6.80
  -7   5  -2    9.20    5.80
  -7   5  -2   25.20    6.90
   7  -5   2   17.10    5.70
   7  -5   2   10.40    6.30
   7  -5   2    4.20    5.30
   7  -5   2   11.00    6.30
  -6   5  -2    5.70    5.90
  -6   5  -2    9.10    6.10
  -6   5  -2    9.10    5.10
  -6   5  -2    9.50    5.10
   6  -5   2    3.40    5.70
   6  -5   2    2.50    5.50
   6  -5   2    5.20    4.80
   6  -5   2   19.10    5.10
  -5   5  -2  107.79   19.20
  -5   5  -2  114.39   19.40
  -5   5  -2  132.89   19.40
  -5   5  -2  135.09   19.70
   5  -5   2  137.99   19.80
   5  -5   2  137.09   19.50
   5  -5   2  131.39   19.30
   5  -5   2  127.39   19.50
  -4   5  -2  187.18   26.70
  -4   5  -2  179.28   26.90
  -4   5  -2  166.38   26.60
   4  -5   2  163.68   26.40
   4  -5   2  184.08   26.50
   4  -5   2  198.28   26.50
  -3   5  -2   -0.80    4.00
  -3   5  -2    0.40    3.90
   3  -5   2    7.80    3.30
   3  -5   2    6.30    4.30
  -2   5  -2   38.70    6.30
  -2   5  -2   31.50    5.50
  -2   5  -2   37.80    5.70
  -2   5  -2   24.20    5.50
   2  -5   2   25.50    5.90
   2  -5   2   28.10    5.70
   1  -5   2  111.79   16.80
   1  -5   2  116.79   17.00
   2   5  -2  605.74   83.99
   2   5  -2  596.14   83.89
  -2  -5   2  557.74   83.99
  -2  -5   2  581.44   83.99
   3   5  -2  851.91  123.89
   3   5  -2  875.11  123.89
   3   5  -2  871.81  123.89
   3   5  -2  857.01  123.89
  -3  -5   2  850.61  123.89
  -3  -5   2  878.01  123.89
   4   5  -2  557.74   84.49
   4   5  -2  580.24   84.49
  -4  -5   2  599.84   84.39
  -4  -5   2  597.64   84.39
  -4  -5   2  599.74   84.49
   5   5  -2   -4.40    4.20
   5   5  -2    5.50    4.30
  -5  -5   2    3.10    4.20
  -5  -5   2    7.30    4.40
  -5  -5   2   10.00    5.10
   6   5  -2 1408.36  202.68
   6   5  -2 1331.47  202.68
   6   5  -2 1398.16  202.68
   6   5  -2 1402.06  202.68
  -6  -5   2 1447.46  202.58
  -6  -5   2 1424.46  202.68
  -6  -5   2 1418.96  202.68
  -6  -5   2 1472.65  202.68
   7   5  -2   17.60    6.50
   7   5  -2   10.80    5.70
   7   5  -2   25.40    6.20
   7   5  -2   19.60    6.00
  -7  -5   2   18.20    6.00
  -7  -5   2   24.50    6.50
  -7  -5   2   16.30    5.60
  -7  -5   2   14.10    5.70
   8   5  -2  732.33   99.29
   8   5  -2  627.54   99.19
   8   5  -2  688.23   99.39
   8   5  -2  683.23   99.39
  -8  -5   2  701.23   99.39
  -8  -5   2  701.83   99.29
  -8  -5   2  689.93   99.29
  -8  -5   2  697.53   99.39
   9   5  -2  133.39   21.90
   9   5  -2  145.49   21.70
   9   5  -2  141.49   21.90
   9   5  -2  151.88   21.70
  -9  -5   2  122.59   21.40
  -9  -5   2  113.89   21.50
  -9  -5   2  157.48   22.00
  -9  -5   2  177.98   22.30
  10   5  -2  473.15   67.29
  10   5  -2  448.76   66.89
  10   5  -2  466.85   66.99
  10   5  -2  427.26   67.09
 -10  -5   2  431.96   66.89
 -10  -5   2  487.25   67.29
 -10  -5   2  495.15   67.19
 -10  -5   2  473.05   66.99
  11   5  -2  187.78   26.80
  11   5  -2  206.78   27.60
  11   5  -2  175.08   27.10
  11   5  -2  174.98   26.80
 -11  -5   2  152.98   27.00
 -11  -5   2  159.48   26.60
 -11  -5   2  179.68   26.80
 -11  -5   2  172.38   27.10
  12   5  -2  425.16   60.59
  12   5  -2  389.16   60.19
  12   5  -2  411.76   60.09
 -12  -5   2  381.56   59.99
 -12  -5   2  416.36   60.19
 -12  -5   2  455.25   60.59
  13   5  -2   66.29   13.90
  13   5  -2   93.59   14.60
  13   5  -2   74.79   14.70
  13   5  -2   70.79   13.80
 -13  -5   2   78.79   14.10
 -13  -5   2   84.59   14.60
  14   5  -2  101.79   18.50
  14   5  -2   94.09   18.50
  14   5  -2  142.49   19.60
  14   5  -2  109.39   19.20
 -14  -5   2  111.89   19.50
 -14  -5   2  104.49   18.70
 -14  -5   2  124.19   19.50
 -14  -5   2  126.69   19.10
  15   5  -2   40.20   10.50
  15   5  -2   17.30    8.80
  15   5  -2   26.20    9.00
  15   5  -2   37.80   10.00
 -15  -5   2   12.00    9.30
 -15  -5   2   27.40    9.30
 -15  -5   2   47.20   10.60
 -15  -5   2   23.10   10.70
  16   5  -2   72.59   13.50
  16   5  -2   63.49   13.70
  16   5  -2   38.80   12.10
  16   5  -2   67.69   13.00
 -16  -5   2   43.40   14.20
 -16  -5   2   62.39   13.50
 -16  -5   2   96.59   13.70
 -16  -5   2   67.69   13.90
 -15   6  -2   11.80    9.60
 -15   6  -2   23.80   10.70
 -15   6  -2   28.80   10.30
 -15   6  -2   14.20    9.80
  15  -6   2   10.20    9.20
  15  -6   2    8.50    8.20
  15  -6   2    7.70   10.00
  15  -6   2   -5.00    8.10
 -14   6  -2    8.60    9.70
 -14   6  -2   -4.40    8.60
 -14   6  -2   16.80    8.60
 -14   6  -2    7.70    9.10
  14  -6   2   12.70    9.40
  14  -6   2   -3.90    7.30
  14  -6   2    3.80    7.70
  14  -6   2    6.20    9.70
 -13   6  -2    6.20    9.90
 -13   6  -2   29.20   10.10
 -13   6  -2   14.40    9.10
 -13   6  -2   25.20    8.70
  13  -6   2   23.00    8.60
  13  -6   2   17.70    7.90
  13  -6   2   28.30   10.30
  13  -6   2   32.20    9.60
 -12   6  -2   93.49   19.70
 -12   6  -2  107.59   19.50
 -12   6  -2  128.69   20.30
 -12   6  -2  123.89   20.00
  12  -6   2  117.79   19.20
  12  -6   2  112.89   19.00
  12  -6   2  155.38   20.30
 -11   6  -2   -0.40    7.50
 -11   6  -2    6.40    8.00
 -11   6  -2   -0.10    6.90
  11  -6   2   18.10    8.30
  11  -6   2    2.90    6.80
  11  -6   2   16.40    7.60
 -10   6  -2  346.37   52.59
 -10   6  -2  356.36   52.49
 -10   6  -2  356.06   52.29
 -10   6  -2  337.27   51.99
  10  -6   2  355.76   52.39
  10  -6   2  367.96   52.39
  10  -6   2  359.56   51.99
  10  -6   2  364.46   52.09
  -9   6  -2  221.18   31.50
  -9   6  -2  234.38   31.50
  -9   6  -2  199.08   31.60
  -9   6  -2  241.48   31.80
   9  -6   2  214.78   31.20
   9  -6   2  167.28   31.30
   9  -6   2  196.38   31.00
   9  -6   2  199.68   31.60
  -8   6  -2   -4.30    6.80
  -8   6  -2   -0.30    6.80
  -8   6  -2   -0.50    5.90
  -8   6  -2    3.90    5.80
   8  -6   2   -2.50    4.90
   8  -6   2    8.80    6.50
   8  -6   2    5.70    5.90
   8  -6   2   -2.70    5.40
  -7   6  -2   12.90    7.10
  -7   6  -2   11.70    5.80
  -7   6  -2   13.70    5.90
  -7   6  -2   18.20    6.80
   7  -6   2    8.50    5.70
   7  -6   2    7.20    5.90
   7  -6   2   17.90    5.50
   7  -6   2    8.00    6.10
  -6   6  -2  414.06   59.29
  -6   6  -2  371.36   59.49
  -6   6  -2  430.26   59.59
  -6   6  -2  400.26   59.39
   6  -6   2  396.66   59.39
   6  -6   2  423.56   59.29
   6  -6   2  444.96   59.29
   6  -6   2  393.16   59.49
  -5   6  -2    1.00    4.80
  -5   6  -2   -2.10    5.00
  -5   6  -2   11.60    5.90
  -5   6  -2    7.90    4.70
   5  -6   2    7.80    5.20
   5  -6   2   -2.70    4.40
  -4   6  -2  627.24   91.39
  -4   6  -2  623.84   91.39
  -4   6  -2  652.43   91.49
   4  -6   2  614.24   91.19
   4  -6   2  665.43   91.39
  -3   6  -2   71.79    9.90
  -3   6  -2   50.19   10.60
  -3   6  -2   61.89    9.80
   3  -6   2   56.59   10.00
  -2   6  -2  152.38   20.60
  -2   6  -2  110.19   20.30
   2  -6   2  145.09   20.50
   2  -6   2  153.58   20.40
   3   6  -2   46.30    7.60
   3   6  -2   46.50    7.50
   3   6  -2   52.79    7.60
   3   6  -2   45.50    7.30
  -3  -6   2   38.80    7.50
  -3  -6   2   40.40    7.40
   4   6  -2  426.06   62.19
   4   6  -2  445.06   62.19
  -4  -6   2  424.16   62.09
   5   6  -2  163.88   21.10
   5   6  -2  146.79   21.00
   5   6  -2  136.79   21.10
  -5  -6   2  125.69   21.00
  -5  -6   2  132.89   20.80
  -5  -6   2  138.39   21.00
   6   6  -2  323.77   48.70
   6   6  -2  341.97   48.40
   6   6  -2  323.97   48.50
   6   6  -2  338.37   48.50
  -6  -6   2  321.47   48.40
  -6  -6   2  355.86   48.60
   7   6  -2  193.28   30.10
   7   6  -2  206.18   30.30
   7   6  -2  197.18   30.10
   7   6  -2  248.28   30.50
  -7  -6   2  224.88   30.50
  -7  -6   2  184.28   30.00
  -7  -6   2  187.98   29.90
  -7  -6   2  201.38   30.20
   8   6  -2  107.19   16.40
   8   6  -2   92.29   15.80
   8   6  -2  109.39   16.20
   8   6  -2  121.59   16.40
  -8  -6   2   97.79   15.90
  -8  -6   2  135.39   16.60
  -8  -6   2   72.09   16.20
  -8  -6   2   82.89   15.80
   9   6  -2  517.75   79.39
   9   6  -2  574.54   79.29
   9   6  -2  526.75   79.29
   9   6  -2  558.14   79.49
  -9  -6   2  522.85   79.59
  -9  -6   2  566.14   79.29
  -9  -6   2  572.14   79.39
  -9  -6   2  548.05   79.29
  10   6  -2  144.49   20.50
  10   6  -2  145.09   20.20
  10   6  -2  138.69   20.20
  10   6  -2  124.39   20.20
 -10  -6   2  114.89   20.20
 -10  -6   2  125.89   20.00
 -10  -6   2  115.99   20.40
 -10  -6   2  110.79   19.80
  11   6  -2   47.10   11.50
  11   6  -2   70.69   11.40
  11   6  -2   56.59   11.30
  11   6  -2   64.49   11.30
 -11  -6   2   61.59   11.10
 -11  -6   2   47.50   11.00
 -11  -6   2   45.40   12.00
 -11  -6   2   58.19   11.30
  12   6  -2  104.99   17.50
  12   6  -2  117.59   18.30
  12   6  -2  109.09   18.10
 -12  -6   2  100.19   17.70
 -12  -6   2  104.99   18.60
 -12  -6   2  108.19   17.80
  13   6  -2  312.67   47.20
  13   6  -2  337.47   47.80
  13   6  -2  310.07   47.00
 -13  -6   2  329.27   47.30
 -13  -6   2  319.07   47.80
 -13  -6   2  304.67   46.90
  14   6  -2   18.90    9.10
  14   6  -2   -2.40    7.30
  14   6  -2   14.90    8.30
  14   6  -2    5.00    7.70
 -14  -6   2   11.60    8.50
 -14  -6   2   10.90    9.80
 -14  -6   2   12.20    7.70
 -14  -6   2    0.20    7.70
  15   6  -2   88.09   15.50
  15   6  -2   59.09   14.30
  15   6  -2   49.10   13.70
  15   6  -2   93.49   15.20
 -15  -6   2   92.69   14.60
 -15  -6   2   64.19   15.40
 -15  -6   2   98.49   15.00
 -15  -6   2   77.39   15.10
 -14   7  -2   34.50   10.10
 -14   7  -2   47.90   11.90
 -14   7  -2   17.30   10.30
 -14   7  -2   28.10    9.80
  14  -7   2   26.10    9.50
  14  -7   2   29.20    9.50
  14  -7   2   40.90   11.00
  14  -7   2   27.80   10.90
 -13   7  -2   45.70   10.50
 -13   7  -2   36.00   11.60
 -13   7  -2   42.20   11.70
 -13   7  -2   35.50   11.00
  13  -7   2   52.09   12.00
  13  -7   2   33.90   11.40
  13  -7   2   46.00   10.10
 -12   7  -2   12.20    8.20
 -12   7  -2    5.80    9.00
 -12   7  -2   21.60    8.40
 -12   7  -2   16.70    9.20
  12  -7   2   12.70    7.60
  12  -7   2   13.90    8.80
  12  -7   2   12.50    8.30
  12  -7   2    4.00    6.80
 -11   7  -2   55.89   10.80
 -11   7  -2   35.90   10.60
 -11   7  -2   49.40   11.00
  11  -7   2   49.50   10.20
  11  -7   2   56.99   10.80
  11  -7   2   29.70   10.80
 -10   7  -2  288.77   41.80
 -10   7  -2  293.67   41.60
 -10   7  -2  283.77   41.40
 -10   7  -2  307.57   41.90
  10  -7   2  256.57   40.90
  10  -7   2  256.37   41.50
  10  -7   2  301.97   41.40
  10  -7   2  251.37   41.40
  -9   7  -2   29.20   10.00
  -9   7  -2   39.70    9.00
  -9   7  -2   46.80   10.10
  -9   7  -2   53.89    9.40
   9  -7   2   29.70    8.60
   9  -7   2   36.00    9.20
   9  -7   2   41.90    8.60
   9  -7   2   45.10    9.50
  -8   7  -2  204.28   32.10
  -8   7  -2  212.68   32.30
  -8   7  -2  225.68   32.60
  -8   7  -2  239.88   32.70
   8  -7   2  223.28   32.50
   8  -7   2  219.38   32.30
   8  -7   2  223.38   32.20
   8  -7   2  189.88   31.90
  -7   7  -2  226.08   34.10
  -7   7  -2  241.58   33.90
  -7   7  -2  247.68   34.40
  -7   7  -2  219.98   34.00
   7  -7   2  200.58   34.00
   7  -7   2  233.58   33.90
   7  -7   2  232.98   34.10
   7  -7   2  233.38   33.70
  -6   7  -2  188.98   30.60
  -6   7  -2  239.48   31.20
  -6   7  -2  192.98   30.90
  -6   7  -2  257.97   31.40
   6  -7   2  195.08   30.70
   6  -7   2  205.38   30.70
   6  -7   2  201.78   30.90
  -5   7  -2  643.94   96.99
  -5   7  -2  657.43   96.99
  -5   7  -2  707.43   96.89
  -5   7  -2  718.63   97.09
   5  -7   2  667.23   96.79
   5  -7   2  657.23   96.99
   5  -7   2  663.63   96.89
   5  -7   2  681.83   96.79
  -4   7  -2  183.98   27.90
  -4   7  -2  193.78   28.20
  -4   7  -2  187.08   27.90
   4  -7   2  192.38   27.80
  -3   7  -2  212.38   32.20
  -3   7  -2  217.08   32.20
  -3   7  -2  231.68   32.30
   3  -7   2  225.78   32.30
  -2   7  -2  922.71  128.89
   2  -7   2  894.21  128.89
   2  -7   2  879.21  128.89
   3   7  -2  650.53   93.69
   3   7  -2  654.63   93.79
  -3  -7   2  644.04   93.69
  -3  -7   2  665.33   93.79
   4   7  -2  950.50  131.49
   4   7  -2  882.01  131.49
  -4  -7   2  918.61  131.49
   5   7  -2  310.47   45.50
   5   7  -2  321.97   45.50
   5   7  -2  294.17   45.60
  -5  -7   2  330.87   45.60
   6   7  -2  126.99   16.90
   6   7  -2  101.59   16.80
   6   7  -2  118.39   16.50
   6   7  -2   92.39   16.50
  -6  -7   2  115.89   16.80
  -6  -7   2  116.89   16.90
  -6  -7   2  102.79   16.60
  -6  -7   2   92.89   16.40
   7   7  -2  769.22  104.39
   7   7  -2  722.93  104.39
   7   7  -2  654.53  104.49
   7   7  -2  673.43  104.39
  -7  -7   2  750.02  104.29
  -7  -7   2  756.02  104.49
  -7  -7   2  775.92  105.09
  -7  -7   2  716.43  104.39
   8   7  -2 1254.57  174.98
   8   7  -2 1161.58  174.98
   8   7  -2 1107.49  174.98
   8   7  -2 1261.37  174.98
  -8  -7   2 1208.58  174.88
  -8  -7   2 1217.68  175.08
  -8  -7   2 1336.67  175.08
  -8  -7   2 1205.58  174.88
   9   7  -2   87.99   15.20
   9   7  -2   80.19   14.90
   9   7  -2  101.59   15.00
   9   7  -2   89.19   14.70
  -9  -7   2  105.09   15.00
  -9  -7   2   80.99   14.80
  -9  -7   2   81.79   14.50
  -9  -7   2   88.89   15.40
  10   7  -2  359.06   50.29
  10   7  -2  342.87   50.29
  10   7  -2  356.16   50.39
  10   7  -2  330.47   50.49
 -10  -7   2  350.56   50.19
 -10  -7   2  351.66   50.09
 -10  -7   2  321.77   50.29
 -10  -7   2  322.47   50.59
  11   7  -2   35.80    9.60
  11   7  -2   43.30    9.50
  11   7  -2   42.90   10.30
 -11  -7   2   28.20   10.80
 -11  -7   2   31.60    9.10
 -11  -7   2   54.09    9.70
 -11  -7   2   56.59   10.30
  12   7  -2   11.80    8.30
  12   7  -2   20.70    8.10
  12   7  -2   29.10    7.80
 -12  -7   2   17.20    7.50
 -12  -7   2    3.70    9.10
 -12  -7   2   22.30    8.00
  13   7  -2   12.00    7.80
  13   7  -2   26.60    8.50
  13   7  -2   24.60    9.60
  13   7  -2   13.00    7.70
 -13  -7   2   13.10    8.30
 -13  -7   2   10.10   11.10
 -13  -7   2   24.40   10.60
 -13  -7   2   15.10    7.90
  14   7  -2    0.70    6.60
  14   7  -2   -5.50    7.50
  14   7  -2   -5.80    8.70
  14   7  -2   -3.40    7.10
 -14  -7   2   -0.50    7.80
 -14  -7   2   -0.20    7.60
 -14  -7   2    1.00    8.30
  15   7  -2   56.09   15.80
  15   7  -2  123.49   17.50
  15   7  -2  124.99   17.90
  15   7  -2   77.49   16.30
 -15  -7   2  120.69   17.40
 -15  -7   2  104.69   17.00
 -15  -7   2  111.49   16.90
 -15  -7   2   62.59   17.80
 -14   8  -2   63.49   11.70
 -14   8  -2   33.30   12.40
 -14   8  -2   33.40   13.40
 -14   8  -2   30.80   11.20
  14  -8   2   50.99   12.60
  14  -8   2   47.10   10.90
  14  -8   2   54.49   12.20
  14  -8   2   51.49   11.20
 -13   8  -2  111.49   19.00
 -13   8  -2  129.79   18.80
 -13   8  -2  110.39   18.50
 -13   8  -2   86.39   19.10
  13  -8   2   94.19   17.90
  13  -8   2   89.89   19.60
  13  -8   2  108.89   18.70
  13  -8   2  119.99   18.00
 -12   8  -2   97.49   18.90
 -12   8  -2   90.39   18.40
 -12   8  -2  124.59   18.70
 -12   8  -2  102.99   18.50
  12  -8   2  101.99   18.70
  12  -8   2  113.49   18.10
  12  -8   2  148.09   19.60
  12  -8   2  105.49   18.10
 -11   8  -2   31.50   11.20
 -11   8  -2   38.10   10.20
 -11   8  -2   48.00   10.00
  11  -8   2   35.60   10.10
  11  -8   2   32.40    9.30
  11  -8   2   40.20   10.00
 -10   8  -2  258.27   37.10
 -10   8  -2  246.38   37.10
 -10   8  -2  244.78   37.30
  10  -8   2  244.68   36.70
  10  -8   2  261.17   37.10
  10  -8   2  222.28   36.90
  10  -8   2  247.78   36.90
  -9   8  -2   49.90   11.20
  -9   8  -2   41.00   10.20
  -9   8  -2   49.90   11.20
  -9   8  -2   55.59   10.50
   9  -8   2   62.09   10.90
   9  -8   2   40.40   10.00
   9  -8   2   54.79   10.40
   9  -8   2   58.79   10.20
  -8   8  -2   -2.70    7.00
  -8   8  -2    0.30    5.80
  -8   8  -2    9.10    6.10
  -8   8  -2    4.40    7.00
   8  -8   2    5.50    5.60
   8  -8   2    9.00    6.00
   8  -8   2    8.40    6.20
   8  -8   2    6.80    5.90
  -7   8  -2    5.60    5.60
  -7   8  -2   10.50    6.40
  -7   8  -2    0.20    7.40
  -7   8  -2    7.60    5.40
   7  -8   2    8.20    5.20
   7  -8   2   -6.90    5.00
   7  -8   2    5.60    5.40
   7  -8   2   14.20    6.00
  -6   8  -2   56.99   11.30
  -6   8  -2   54.59   10.80
  -6   8  -2   60.89   11.00
  -6   8  -2   72.79   11.90
   6  -8   2   68.69   10.90
   6  -8   2   63.19   10.50
   6  -8   2   71.89   11.20
  -5   8  -2  269.77   37.30
  -5   8  -2  203.88   36.90
  -5   8  -2  258.67   36.80
   5  -8   2  266.97   36.90
   5  -8   2  270.97   37.00
  -4   8  -2  360.36   54.69
  -4   8  -2  399.36   54.89
  -4   8  -2  382.66   54.79
   4  -8   2  377.26   54.69
  -3   8  -2  326.67   47.70
  -3   8  -2  296.07   48.00
  -3   8  -2  324.47   47.70
  -3   8  -2  337.67   47.70
   3  -8   2  353.66   48.40
   3  -8   2  348.97   47.90
   4   8  -2  129.09   19.20
   4   8  -2  109.69   18.70
   4   8  -2  148.49   18.80
  -4  -8   2  118.69   18.70
   5   8  -2   55.09   10.00
   5   8  -2   62.79    9.60
   5   8  -2   59.29    9.50
  -5  -8   2   50.19    9.70
   6   8  -2   37.90    8.30
   6   8  -2   53.09    8.40
   6   8  -2   45.90    8.70
  -6  -8   2   50.49    8.40
  -6  -8   2   35.80    8.40
   7   8  -2  847.72  117.69
   7   8  -2  796.92  117.59
   7   8  -2  836.12  117.59
   7   8  -2  779.52  117.69
  -7  -8   2  815.52  117.59
  -7  -8   2  832.22  117.69
   8   8  -2  130.59   18.90
   8   8  -2  128.29   18.50
   8   8  -2  102.89   18.40
   8   8  -2  125.89   18.50
  -8  -8   2   92.39   18.60
  -8  -8   2  118.69   18.20
  -8  -8   2  134.79   18.70
  -8  -8   2  111.49   18.20
   9   8  -2  203.88   26.50
   9   8  -2  167.78   26.40
   9   8  -2  167.68   26.40
   9   8  -2  192.18   26.40
  -9  -8   2  152.38   26.10
  -9  -8   2  167.88   26.10
  -9  -8   2  182.68   26.50
  -9  -8   2  154.98   26.60
  10   8  -2   16.50    8.00
  10   8  -2   14.70    7.00
  10   8  -2   20.70    7.00
  10   8  -2    8.70    6.70
 -10  -8   2   19.70    8.80
 -10  -8   2   12.50    7.70
 -10  -8   2   23.00    6.90
 -10  -8   2   23.10    7.30
  11   8  -2   22.00    7.70
  11   8  -2   33.40    8.30
  11   8  -2   32.20    8.80
 -11  -8   2   17.20    8.10
 -11  -8   2   22.90    9.50
 -11  -8   2   22.40    8.40
 -11  -8   2   27.50    8.00
  12   8  -2   54.69   10.90
  12   8  -2   35.90   10.60
  12   8  -2   58.29   11.80
 -12  -8   2   53.29   10.80
 -12  -8   2   50.29   12.20
 -12  -8   2   48.40   10.90
  13   8  -2   65.29   18.40
  13   8  -2  114.69   19.10
  13   8  -2  151.58   20.20
  13   8  -2  136.19   19.70
 -13  -8   2  123.49   19.20
 -13  -8   2  107.09   18.90
 -13  -8   2  130.19   19.60
 -13  -8   2  123.99   20.10
  14   8  -2   -3.30    8.00
  14   8  -2    0.60    7.70
  14   8  -2   -3.70    9.30
  14   8  -2   -5.50    7.50
 -14  -8   2  -10.50    7.30
 -14  -8   2   -3.50    8.40
 -14  -8   2  -11.00    9.80
 -14  -8   2   -0.80    8.30
  15   8  -2   -3.20    8.20
  15   8  -2   -6.40    9.30
  15   8  -2   -6.60    8.30
  15   8  -2   -1.50    8.30
 -15  -8   2   20.20   11.10
 -15  -8   2  -15.60    7.70
 -15  -8   2    9.60    8.70
 -15  -8   2  -19.10    7.90
 -13   9  -2    1.50    9.50
 -13   9  -2   12.40   10.60
 -13   9  -2   14.60    8.90
 -13   9  -2   -4.90    7.70
  13  -9   2    6.90    8.20
  13  -9   2    4.10    7.60
  13  -9   2    1.00    8.40
 -12   9  -2    6.10    8.10
 -12   9  -2   11.60    9.00
 -12   9  -2  -10.30    8.20
 -12   9  -2   30.80   10.80
  12  -9   2   20.80    8.20
  12  -9   2   25.90    7.80
  12  -9   2   16.70    8.60
  12  -9   2   13.10    8.60
 -11   9  -2  279.87   40.00
 -11   9  -2  303.37   39.90
 -11   9  -2  278.07   40.20
  11  -9   2  216.38   39.60
  11  -9   2  266.17   40.00
  11  -9   2  262.07   39.90
 -10   9  -2   -0.90    7.30
 -10   9  -2   -8.30    8.40
 -10   9  -2    2.40    7.30
  10  -9   2   -5.60    6.70
  10  -9   2   -6.40    7.50
  10  -9   2   -2.80    6.10
  10  -9   2   -4.60    6.90
  -9   9  -2  102.19   16.20
  -9   9  -2  115.59   16.90
  -9   9  -2  122.49   16.10
  -9   9  -2   99.29   15.80
   9  -9   2   71.39   15.20
   9  -9   2  110.89   15.60
   9  -9   2   78.99   15.80
   9  -9   2   69.59   14.90
  -8   9  -2   25.30    8.40
  -8   9  -2   27.60    7.00
  -8   9  -2   20.90    7.00
  -8   9  -2   30.60    8.20
   8  -9   2   12.30    6.50
   8  -9   2    8.50    6.20
   8  -9   2   19.60    7.20
   8  -9   2   12.90    6.40
  -7   9  -2  208.48   34.80
  -7   9  -2  210.68   34.70
  -7   9  -2  230.08   34.90
  -7   9  -2  281.77   35.30
   7  -9   2  257.47   34.80
   7  -9   2  216.88   34.80
   7  -9   2  244.98   34.60
  -6   9  -2    7.60    6.90
  -6   9  -2   19.60    6.00
  -6   9  -2   13.40    6.30
  -6   9  -2   14.70    6.00
   6  -9   2   21.10    6.10
   6  -9   2    9.40    5.40
  -5   9  -2  246.78   34.70
  -5   9  -2  245.18   34.40
  -5   9  -2  227.78   34.20
   5  -9   2  236.08   34.20
   5  -9   2  214.48   34.40
  -4   9  -2  156.98   21.40
  -4   9  -2  141.99   21.60
  -4   9  -2  152.78   21.30
   4  -9   2  122.59   21.20
  -3   9  -2   92.29   14.60
  -3   9  -2   88.89   14.90
   3  -9   2   97.39   14.70
   3  -9   2  103.59   14.60
   4   9  -2   12.40    5.90
   4   9  -2   14.90    4.60
  -4  -9   2   20.80    4.50
   5   9  -2  131.59   20.10
   5   9  -2  147.69   20.20
   5   9  -2  122.59   20.30
  -5  -9   2  137.39   20.40
   6   9  -2    6.30    5.00
   6   9  -2   11.70    4.70
   6   9  -2    2.50    4.80
  -6  -9   2   -0.70    5.20
  -6  -9   2    8.30    4.60
   7   9  -2  370.16   57.19
   7   9  -2  394.16   56.99
   7   9  -2  398.36   56.99
   7   9  -2  379.76   57.09
  -7  -9   2  407.06   57.19
  -7  -9   2  406.36   56.99
   8   9  -2  106.19   15.50
   8   9  -2  104.29   15.20
   8   9  -2   77.59   14.90
   8   9  -2   98.99   15.00
  -8  -9   2  105.49   15.10
  -8  -9   2   74.69   14.50
  -8  -9   2   86.49   15.10
   9   9  -2  367.46   51.89
   9   9  -2  366.06   51.99
   9   9  -2  350.66   52.29
   9   9  -2  362.86   51.89
  -9  -9   2  361.36   52.29
  -9  -9   2  341.57   51.79
  -9  -9   2  328.57   51.79
  -9  -9   2  372.46   52.09
  10   9  -2  184.78   25.30
  10   9  -2  150.08   24.70
  10   9  -2  198.98   25.00
  10   9  -2  140.29   24.60
 -10  -9   2  151.98   24.80
 -10  -9   2  171.58   24.90
 -10  -9   2  154.68   25.10
 -10  -9   2  145.49   24.50
  11   9  -2   93.79   16.00
  11   9  -2   87.39   15.10
  11   9  -2   85.99   15.50
 -11  -9   2   91.89   15.20
 -11  -9   2   77.19   15.50
 -11  -9   2   92.99   15.30
 -11  -9   2   89.89   16.30
  12   9  -2  297.97   40.80
  12   9  -2  281.27   40.40
  12   9  -2  267.87   40.40
 -12  -9   2  237.78   40.80
 -12  -9   2  270.27   40.20
 -12  -9   2  259.17   40.30
  13   9  -2    7.10    8.70
  13   9  -2    3.40    7.10
  13   9  -2    7.20    7.30
  13   9  -2    1.40    7.40
 -13  -9   2    6.80    7.40
 -13  -9   2   -2.30    7.20
 -13  -9   2   14.90   10.30
 -13  -9   2   11.50    8.20
  14   9  -2   16.10    9.00
  14   9  -2   29.20   10.40
  14   9  -2   34.20    9.80
  14   9  -2   30.70    9.50
 -14  -9   2   26.40   12.10
 -14  -9   2   33.40    9.60
 -14  -9   2   32.20   10.00
 -13  10  -2   13.10    8.10
 -13  10  -2   -4.20    9.20
 -13  10  -2    2.50    8.90
 -13  10  -2   -3.40   10.20
  13 -10   2   -8.60    8.90
  13 -10   2    9.00    9.10
  13 -10   2    2.90    8.60
  13 -10   2    4.20    7.70
 -12  10  -2   26.20   10.20
 -12  10  -2    9.60   10.30
 -12  10  -2   24.70    9.80
 -12  10  -2   16.10    8.70
  12 -10   2   11.10    9.10
  12 -10   2   24.70    9.00
  12 -10   2   29.40   10.00
  12 -10   2   24.50    8.40
 -11  10  -2  279.27   33.80
 -11  10  -2  220.78   33.80
 -11  10  -2  223.28   33.50
  11 -10   2  226.68   33.60
  11 -10   2  174.38   33.10
  11 -10   2  213.68   33.10
 -10  10  -2   63.89   12.10
 -10  10  -2   69.29   11.10
 -10  10  -2   42.30   10.80
  10 -10   2   51.59   10.70
  10 -10   2   50.89   10.50
  10 -10   2   35.20   10.30
  10 -10   2   49.30   11.10
  -9  10  -2  122.99   21.00
  -9  10  -2  149.49   21.50
  -9  10  -2  157.58   21.90
  -9  10  -2  157.28   21.40
   9 -10   2  157.18   21.60
   9 -10   2  107.79   20.40
   9 -10   2  131.99   20.80
   9 -10   2  114.59   20.70
  -8  10  -2  123.79   17.50
  -8  10  -2  106.89   17.00
  -8  10  -2   99.39   17.10
  -8  10  -2  124.79   17.10
   8 -10   2   79.69   16.10
   8 -10   2  102.49   16.60
   8 -10   2  106.49   17.40
  -7  10  -2  225.38   36.60
  -7  10  -2  273.27   37.30
  -7  10  -2  229.98   36.80
  -7  10  -2  247.58   37.10
   7 -10   2  241.78   36.90
   7 -10   2  277.07   36.70
  -6  10  -2  323.57   48.50
  -6  10  -2  320.97   48.70
  -6  10  -2  345.87   48.60
  -6  10  -2  322.27   48.30
   6 -10   2  334.97   48.30
   6 -10   2  346.77   48.60
  -5  10  -2   -9.90    5.90
  -5  10  -2    6.30    5.00
  -5  10  -2    3.40    4.90
   5 -10   2   -1.20    4.10
   5 -10   2   -5.20    5.20
  -4  10  -2  290.87   40.90
  -4  10  -2  261.37   41.10
  -4  10  -2  292.57   40.90
   4 -10   2  276.37   40.90
   5  10  -2  161.48   24.80
   5  10  -2  182.78   25.00
   5  10  -2  166.38   24.90
  -5 -10   2  159.88   25.00
   6  10  -2   33.10    8.10
   6  10  -2   50.99    8.50
   6  10  -2   40.70    8.10
  -6 -10   2   49.40    8.30
  -6 -10   2   44.10    8.60
   7  10  -2    4.00    5.10
   7  10  -2    1.60    6.00
   7  10  -2   -6.10    4.90
   7  10  -2   11.00    5.50
  -7 -10   2    2.90    5.80
  -7 -10   2    6.00    5.00
   8  10  -2   19.70    8.20
   8  10  -2   22.70    6.90
   8  10  -2   37.50    7.70
   8  10  -2   29.60    7.50
  -8 -10   2   30.00    7.00
  -8 -10   2   18.40    7.50
   9  10  -2    2.00    7.00
   9  10  -2   21.20    6.80
   9  10  -2    1.10    5.80
   9  10  -2   -3.20    6.10
  -9 -10   2    1.80    6.10
  -9 -10   2    0.90    5.50
  -9 -10   2   -5.20    6.30
  10  10  -2  297.07   37.70
  10  10  -2  264.37   37.10
  10  10  -2  249.88   37.20
  10  10  -2  262.57   37.00
 -10 -10   2  182.88   37.10
 -10 -10   2  258.47   37.30
 -10 -10   2  267.07   37.00
 -10 -10   2  225.68   36.80
  11  10  -2   67.39   12.50
  11  10  -2   49.60   11.20
  11  10  -2   56.29   11.60
 -11 -10   2   67.79   11.80
 -11 -10   2   59.69   11.80
 -11 -10   2   45.00   13.00
 -11 -10   2   57.89   11.50
  12  10  -2   -3.80    6.80
  12  10  -2   -4.30    7.70
  12  10  -2  -16.90    8.00
 -12 -10   2   -5.90    7.70
 -12 -10   2   14.60    7.90
 -12 -10   2   -9.50   10.00
  13  10  -2   40.10   12.00
  13  10  -2   65.59   11.40
  13  10  -2   41.10   11.20
  13  10  -2   46.90   11.00
 -13 -10   2   50.09   11.30
 -13 -10   2   34.90   13.10
 -13 -10   2   58.79   11.40
 -13 -10   2   43.90   11.50
  14  10  -2   11.20    8.30
  14  10  -2   14.00    8.50
  14  10  -2   29.30    9.60
  14  10  -2    2.20    8.30
 -14 -10   2   14.30    8.50
 -14 -10   2    9.70    9.30
 -14 -10   2   14.80   11.50
 -14 -10   2   24.00    9.40
 -12  11  -2   98.99   17.70
 -12  11  -2   78.89   17.60
 -12  11  -2  104.09   17.00
 -12  11  -2   92.69   17.60
  12 -11   2  113.09   17.10
  12 -11   2   90.49   17.00
  12 -11   2   98.89   16.70
  12 -11   2   90.09   17.00
 -11  11  -2    5.30    8.60
 -11  11  -2    0.00    9.30
 -11  11  -2   11.40    7.50
  11 -11   2   13.90    8.10
  11 -11   2   11.60    8.40
  11 -11   2   13.00    7.50
 -10  11  -2   82.99   15.60
 -10  11  -2   92.59   15.50
 -10  11  -2  111.29   16.90
  10 -11   2   84.49   15.20
  10 -11   2  114.29   16.40
  10 -11   2   77.29   14.80
  10 -11   2   86.09   15.30
  -9  11  -2   25.20    7.60
  -9  11  -2   16.00    7.90
  -9  11  -2   38.50    9.70
  -9  11  -2   29.00    9.10
   9 -11   2   25.90    8.40
   9 -11   2   25.90    6.70
   9 -11   2   11.20    7.50
  -8  11  -2    5.20    6.40
  -8  11  -2  -16.00    6.00
  -8  11  -2   -7.00    6.80
  -8  11  -2   -5.30    7.60
   8 -11   2    0.20    6.80
   8 -11   2    3.10    5.80
  -7  11  -2  195.18   24.30
  -7  11  -2  189.08   24.80
  -7  11  -2  123.29   23.90
  -7  11  -2  169.48   24.30
   7 -11   2  153.18   24.20
   7 -11   2  138.19   23.80
  -6  11  -2  277.17   33.60
  -6  11  -2  210.68   32.80
  -6  11  -2  219.08   33.20
  -6  11  -2  214.78   33.10
   6 -11   2  208.38   32.80
   6 -11   2  227.88   33.10
  -5  11  -2  356.56   50.99
  -5  11  -2  346.37   50.89
  -5  11  -2  352.96   50.69
   5 -11   2  352.96   50.79
   5 -11   2  341.57   50.69
  -4  11  -2    5.40    4.60
  -4  11  -2    6.40    4.50
  -4  11  -2    9.30    9.30
   4 -11   2   -1.40    4.40
   5  11  -2  643.14   95.29
   5  11  -2  681.23   95.19
   5  11  -2  687.23   95.19
  -5 -11   2  632.04   95.19
   6  11  -2   68.39   11.60
   6  11  -2   66.59   11.50
   6  11  -2   61.09   11.40
  -6 -11   2   68.09   11.90
  -6 -11   2   83.19   11.60
   7  11  -2  164.98   28.30
   7  11  -2  197.18   28.30
   7  11  -2  169.28   28.10
   7  11  -2  196.48   28.20
  -7 -11   2  208.98   28.30
  -7 -11   2  198.48   28.50
   8  11  -2  446.96   59.89
   8  11  -2  401.76   59.79
   8  11  -2  423.36   59.89
   8  11  -2  360.56   60.09
  -8 -11   2  435.86   59.79
  -8 -11   2  394.96   59.99
   9  11  -2  404.76   63.89
   9  11  -2  431.76   63.99
   9  11  -2  483.75   63.99
   9  11  -2  429.96   64.29
  -9 -11   2  455.15   63.89
  -9 -11   2  430.86   64.09
  10  11  -2  263.97   38.20
  10  11  -2  260.97   38.40
  10  11  -2  252.07   38.10
  10  11  -2  234.78   37.90
 -10 -11   2  261.47   37.90
 -10 -11   2  260.17   38.30
  11  11  -2  131.79   21.60
  11  11  -2  195.48   23.10
  11  11  -2  178.88   22.50
 -11 -11   2  136.79   21.70
 -11 -11   2  146.99   22.10
 -11 -11   2   89.39   22.00
 -11 -11   2  115.79   21.20
  12  11  -2   18.90    8.60
  12  11  -2   27.60   10.70
  12  11  -2   28.20    8.90
 -12 -11   2   25.60    8.80
 -12 -11   2   32.10    9.80
 -12 -11   2    6.70   10.30
  13  11  -2    6.10    8.20
  13  11  -2   12.10    8.60
  13  11  -2    7.80    7.90
  13  11  -2   11.40    9.60
 -13 -11   2   15.30    7.20
 -13 -11   2    1.00    7.40
 -13 -11   2   19.90    8.90
 -13 -11   2   11.30   11.30
 -11  12  -2   -9.10    7.00
 -11  12  -2    6.50    9.60
 -11  12  -2   -0.20    8.90
  11 -12   2    5.80    7.30
  11 -12   2    4.50    7.40
  11 -12   2   -0.20    7.60
 -10  12  -2   26.60    9.80
 -10  12  -2   13.90    7.50
 -10  12  -2   24.30    8.40
  10 -12   2    7.70    7.00
  10 -12   2   20.50    8.10
  -9  12  -2   70.29   11.80
  -9  12  -2   59.29   11.20
  -9  12  -2   57.89   12.10
  -9  12  -2   41.00   12.20
   9 -12   2   55.69   10.80
   9 -12   2   52.89   11.40
  -8  12  -2   15.20    8.60
  -8  12  -2    8.30    6.30
  -8  12  -2   21.40    7.20
  -8  12  -2    8.70    8.00
   8 -12   2    2.30    6.10
   8 -12   2   12.10    6.90
  -7  12  -2    8.20    6.50
  -7  12  -2   13.50    7.00
  -7  12  -2   -1.60    5.50
  -7  12  -2    7.40    7.60
   7 -12   2    1.20    5.30
   7 -12   2   -7.60    5.90
  -6  12  -2   81.39   14.20
  -6  12  -2  104.49   15.00
  -6  12  -2   88.69   14.70
  -6  12  -2  100.29   14.90
   6 -12   2   88.59   14.30
   6 -12   2   74.99   14.30
  -5  12  -2   -6.50    4.40
  -5  12  -2    4.10    5.30
  -5  12  -2    1.20    5.90
   5 -12   2   -3.10    4.70
   5 -12   2   -4.20    4.80
  -4  12  -2  164.98   25.10
  -4  12  -2  172.58   25.10
   5  12  -2    8.70    4.70
   6  12  -2   15.50    5.30
   6  12  -2    9.60    5.40
   6  12  -2    9.80    5.30
  -6 -12   2    7.30    5.00
  -6 -12   2   11.50    6.10
   7  12  -2  190.38   29.80
   7  12  -2  204.28   29.70
   7  12  -2  235.18   29.80
   7  12  -2  170.08   29.50
  -7 -12   2  201.78   29.50
  -7 -12   2  194.58   29.90
   8  12  -2   47.20    9.60
   8  12  -2   52.19   10.50
   8  12  -2   53.79    9.90
   8  12  -2   38.00    9.40
  -8 -12   2   48.20   10.20
  -8 -12   2   53.89    9.70
   9  12  -2  413.16   59.69
   9  12  -2  387.46   59.59
   9  12  -2  411.66   59.49
   9  12  -2  423.06   59.89
  -9 -12   2  418.46   59.49
  -9 -12   2  396.86   59.79
  10  12  -2   43.00    8.90
  10  12  -2   11.40    7.70
  10  12  -2   45.10    8.70
  10  12  -2   33.00    9.60
 -10 -12   2   23.10    7.90
 -10 -12   2   37.40    9.20
  11  12  -2   26.50    9.70
  11  12  -2   17.90    8.90
  11  12  -2   34.30    9.90
  11  12  -2   37.30    9.30
 -11 -12   2   37.50    9.20
 -11 -12   2   41.60   10.00
  12  12  -2    2.00    7.40
  12  12  -2   16.90    8.50
 -12 -12   2   15.50    7.90
 -12 -12   2    3.10    8.70
 -12 -12   2   11.30    7.80
 -10  13  -2  -11.00    6.90
 -10  13  -2   16.60    8.90
 -10  13  -2    6.80    7.90
 -10  13  -2   -2.00    9.40
  10 -13   2   -4.90    6.30
  10 -13   2    4.40    7.90
  -9  13  -2  168.88   24.70
  -9  13  -2  163.78   24.20
  -9  13  -2  174.68   25.40
  -9  13  -2  152.38   24.80
   9 -13   2  165.38   24.10
   9 -13   2  119.89   24.20
  -8  13  -2    0.70    7.70
  -8  13  -2   -7.20    5.80
  -8  13  -2   -1.60    6.50
  -8  13  -2   -8.20    7.80
   8 -13   2    1.60    6.60
   8 -13   2    0.60    5.70
  -7  13  -2    1.40    6.70
  -7  13  -2    0.80    6.80
  -7  13  -2    0.70    5.60
  -7  13  -2    4.90    7.20
   7 -13   2    4.40    5.70
   7 -13   2   -1.90    5.90
  -6  13  -2   -2.00    5.10
  -6  13  -2    4.60    5.80
  -6  13  -2   -1.00    6.20
  -6  13  -2    2.20    6.70
   6 -13   2    7.70    5.60
   6 -13   2    4.00    5.60
  -5  13  -2  206.68   28.60
  -5  13  -2  189.98   28.20
   5 -13   2  189.18   28.60
   5 -13   2  178.68   28.40
   6  13  -2    1.10    5.20
   6  13  -2   -0.60    4.90
   6  13  -2    1.40    5.00
  -6 -13   2    4.50    4.90
  -6 -13   2    4.10    6.30
   7  13  -2   65.49   10.20
   7  13  -2   49.99   10.60
   7  13  -2   58.29   10.10
   7  13  -2   32.60    9.70
  -7 -13   2   61.89    9.80
  -7 -13   2   55.69   10.70
   8  13  -2  107.89   18.60
   8  13  -2  109.99   18.50
   8  13  -2  137.69   18.80
   8  13  -2  108.59   18.90
  -8 -13   2  131.69   18.70
  -8 -13   2  106.99   19.10
   9  13  -2   13.30    8.40
   9  13  -2   11.60    7.10
   9  13  -2    3.70    7.00
   9  13  -2    9.70    6.60
  -9 -13   2   13.10    6.60
  -9 -13   2    1.40    7.40
  10  13  -2   14.20    8.50
  10  13  -2    4.40    7.30
  10  13  -2   20.60    7.40
  10  13  -2   10.60    7.00
 -10 -13   2    9.20    7.00
 -10 -13   2   -5.10    7.90
  11  13  -2   27.30    9.30
  11  13  -2   38.80    9.80
  11  13  -2   58.29   10.80
  11  13  -2   36.50   10.40
 -11 -13   2   41.10    9.70
 -11 -13   2   31.50   10.10
  -9  14  -2   15.10    7.50
  -9  14  -2   14.30    8.90
  -9  14  -2   26.50    8.40
  -9  14  -2   18.10    9.10
   9 -14   2   12.00    7.60
   9 -14   2   14.60    7.50
  -8  14  -2   26.50    7.70
  -8  14  -2   24.90    8.40
  -8  14  -2   32.50    9.30
  -8  14  -2   24.60    9.50
   8 -14   2   38.00    8.20
   8 -14   2   22.50    8.30
  -7  14  -2    3.60    7.40
  -7  14  -2   -4.50    5.40
  -7  14  -2    2.20    6.40
  -7  14  -2    8.20    7.50
   7 -14   2   -1.90    6.20
   7 -14   2    3.70    6.10
  -6  14  -2  147.79   22.90
  -6  14  -2  161.38   22.20
  -6  14  -2  168.18   22.70
  -6  14  -2  155.08   22.60
   6 -14   2  124.99   22.20
   6 -14   2  124.29   22.10
  -5  14  -2    5.20    5.90
   6  14  -2    1.50    5.20
   7  14  -2   67.79   10.50
   7  14  -2   46.80    9.90
   7  14  -2   43.90   11.00
   7  14  -2   47.70   10.10
  -7 -14   2   61.19   10.10
  -7 -14   2   59.09   11.30
   8  14  -2   43.80   10.40
   8  14  -2   41.80    9.50
   8  14  -2   55.39   10.20
   8  14  -2   41.30    9.50
  -8 -14   2   40.90   10.70
  -8 -14   2   52.49    9.50
   9  14  -2  282.07   41.60
   9  14  -2  282.17   42.10
   9  14  -2  284.67   41.80
   9  14  -2  270.97   41.60
  -9 -14   2  262.47   41.90
  -9 -14   2  297.27   41.50
  10  14  -2  -10.80    7.60
  10  14  -2  -10.60    7.30
  10  14  -2   -1.30    7.00
  10  14  -2    0.00   10.30
 -10 -14   2  -16.90    8.40
 -10 -14   2   -1.00    7.00
  -8  15  -2   14.00    8.10
  -8  15  -2    5.50    6.40
  -8  15  -2   -2.80    6.90
  -8  15  -2    1.70    8.40
   8 -15   2   -0.30    6.60
   8 -15   2  -10.20    6.60
  -7  15  -2  154.88   22.60
  -7  15  -2  129.89   22.20
  -7  15  -2  155.58   22.00
  -7  15  -2  154.98   22.80
   7 -15   2  117.09   22.00
   7 -15   2  148.49   22.10
  -6  15  -2  182.48   28.50
  -6  15  -2  178.08   28.90
  -6  15  -2  244.38   29.30
   6 -15   2  173.58   28.60
  -5  15  -2   56.59   10.70
   6  15  -2  429.86   62.29
   7  15  -2   -3.70    7.10
   7  15  -2    3.10    5.90
   7  15  -2    0.80    5.80
   7  15  -2    1.10    5.50
  -7 -15   2   -7.70    7.00
  -7 -15   2    1.10    5.50
   8  15  -2    3.50    6.70
   8  15  -2    6.20    6.40
   8  15  -2   13.40    7.60
   8  15  -2   -2.40    6.60
  -8 -15   2   11.40    8.40
  -8 -15   2    0.00    6.20
   9  15  -2  100.29   16.00
   9  15  -2  112.59   16.50
   9  15  -2   68.29   15.60
   9  15  -2  107.99   17.00
  -9 -15   2   79.49   16.80
  -9 -15   2  105.89   16.00
  -6  16  -2  239.38   33.60
  -6  16  -2  208.88   33.30
   6  16  -2   10.60    6.00
   7  16  -2   36.40   11.90
   7  16  -2   35.80    8.50
  -6 -16  -3   -1.50    5.70
  -6 -16  -3    8.50    8.40
   6  16   3    7.40    6.90
   6  16   3    9.20    8.60
   5  16   3   31.00    9.80
   5  16   3   38.00    8.40
  -5  16   3   37.60    8.30
  -6  16   3   68.19   11.50
  -6  16   3   59.19   11.60
   7 -16  -3   41.90   10.20
   7 -16  -3   50.29   10.20
  -7  16   3   58.09   10.80
  -7  16   3   52.99   11.40
  -7  16   3   57.09   11.60
  -7  16   3   67.49   11.00
  -8 -15  -3   19.40    9.90
  -8 -15  -3    9.70    7.80
   8  15   3   27.80    9.80
   8  15   3   10.00    8.40
   8  15   3   13.60    8.40
   8  15   3   19.10    7.70
  -7 -15  -3   43.20   11.50
  -7 -15  -3   49.50   10.20
   7  15   3   50.09   10.50
   7  15   3   52.79   10.80
   7  15   3   55.09   10.40
   7  15   3   43.00   11.90
  -6 -15  -3   28.00    7.70
  -6 -15  -3   28.10    9.40
   6  15   3   15.60    7.90
   6  15   3   34.80    7.90
   6  15   3   41.70    7.70
   6  15   3   24.70    9.50
   5  15   3  126.49   19.30
   5  15   3  119.29   20.00
   4  15   3    9.80    5.40
  -6  15   3   39.50    8.40
  -6  15   3   38.10    8.70
   7 -15  -3   21.10    8.40
   7 -15  -3   41.20    8.30
  -7  15   3   36.70    8.60
  -7  15   3   52.09    9.20
  -7  15   3   43.90    9.10
  -7  15   3   40.80    9.10
   8 -15  -3    1.90    5.90
   8 -15  -3    8.30    6.40
  -8  15   3    1.60    7.20
  -8  15   3    6.00    7.50
  -8  15   3    7.60    6.40
  -8  15   3   16.00    7.40
   9 -15  -3    3.30    6.40
   9 -15  -3    1.40    7.20
  -9  15   3    2.00    7.70
  -9  15   3    1.40    7.40
  -9  15   3   -3.30    7.60
  -9  15   3    5.00    6.80
  -9 -14  -3    6.90   10.20
  -9 -14  -3   33.20    9.40
   9  14   3   32.00    9.40
   9  14   3   44.30    9.70
   9  14   3   33.30   10.80
  -8 -14  -3   22.90    9.40
  -8 -14  -3   11.80    7.40
   8  14   3    8.60    7.10
   8  14   3   16.90    7.70
   8  14   3   -0.80    8.70
   8  14   3    6.30    7.40
  -7 -14  -3    9.70    6.50
  -7 -14  -3    6.60    8.20
   7  14   3    5.70    6.60
   7  14   3   10.30    7.30
   7  14   3   -2.30    7.00
   7  14   3    0.80    9.00
  -6 -14  -3  147.79   28.60
  -6 -14  -3  211.78   28.40
   6  14   3  199.68   28.40
   6  14   3  194.08   28.50
   6  14   3  177.38   28.90
   6  14   3  189.98   28.40
  -5 -14  -3  148.29   27.30
  -5 -14  -3  207.18   27.00
   5  14   3  213.58   27.20
   5  14   3  154.08   27.40
   5  14   3  174.38   26.90
   5  14   3  173.58   26.80
   4  14   3   80.99   13.10
  -5  14   3  155.98   24.00
  -5  14   3  163.68   24.00
   6 -14  -3    9.00    5.30
   6 -14  -3    1.40    5.30
  -6  14   3   -4.00    5.60
  -6  14   3   15.00    6.00
  -6  14   3    1.40    5.20
  -6  14   3   12.50    5.50
   7 -14  -3   -3.20    5.40
   7 -14  -3    0.00    5.50
  -7  14   3   -4.10    5.40
  -7  14   3   -2.10    6.20
  -7  14   3    2.80    5.80
  -7  14   3    8.40    6.30
   8 -14  -3   61.19   13.20
   8 -14  -3   76.19   13.70
  -8  14   3   67.59   13.40
  -8  14   3   99.39   14.40
  -8  14   3   96.19   14.10
  -8  14   3   89.79   14.10
   9 -14  -3  138.79   24.50
   9 -14  -3  147.79   24.20
  -9  14   3  175.78   25.00
  -9  14   3  174.98   25.00
  -9  14   3  164.18   25.00
  -9  14   3  154.38   24.40
  10 -14  -3  109.09   18.90
  10 -14  -3  109.69   18.40
 -10  14   3  130.89   19.20
 -10  14   3  124.19   19.20
 -10  14   3  104.39   18.60
 -10 -13  -3  202.88   30.60
 -10 -13  -3  183.88   31.00
  10  13   3  221.78   31.40
  10  13   3  210.38   30.90
  10  13   3  213.18   30.80
  10  13   3  171.58   30.30
  -9 -13  -3   72.39   12.60
  -9 -13  -3   61.39   13.70
   9  13   3   71.39   12.50
   9  13   3   80.19   13.00
   9  13   3   34.20   13.30
  -8 -13  -3  157.18   23.90
  -8 -13  -3  143.09   23.00
   8  13   3  153.28   23.30
   8  13   3  146.49   23.20
   8  13   3  159.08   23.30
   8  13   3  126.39   23.70
  -7 -13  -3  199.08   26.80
  -7 -13  -3  156.78   27.10
   7  13   3  184.68   26.90
   7  13   3  176.78   26.80
   7  13   3  160.68   27.30
   7  13   3  169.08   26.70
  -6 -13  -3  338.57   50.09
  -6 -13  -3  348.57   49.60
   6  13   3  351.76   49.80
   6  13   3  331.97   49.70
   6  13   3  350.56   49.70
   6  13   3  310.47   50.29
  -5 -13  -3   37.60    8.80
  -5 -13  -3   30.60    7.20
   5  13   3   42.20    8.90
   5  13   3   27.40    7.40
   5  13   3   20.90    7.10
   5  13   3   27.80    7.20
   4  13   3  118.59   23.20
   4  13   3  136.29   20.90
   4  13   3  146.59   20.90
  -5  13   3  247.28   33.90
  -5  13   3  214.38   33.90
   6 -13  -3  444.16   59.79
   6 -13  -3  403.36   59.89
  -6  13   3  426.66   59.89
  -6  13   3  424.16   59.89
  -6  13   3  373.16   59.89
  -6  13   3  406.06   59.99
   7 -13  -3    3.20    5.30
   7 -13  -3    1.60    5.60
  -7  13   3   -1.70    5.80
  -7  13   3    4.90    5.40
  -7  13   3   -6.50    6.00
  -7  13   3    1.90    6.10
   8 -13  -3  220.68   34.70
   8 -13  -3  223.58   34.50
  -8  13   3  268.57   35.10
  -8  13   3  218.28   34.80
  -8  13   3  230.08   34.90
  -8  13   3  244.38   34.80
   9 -13  -3   36.60    9.00
   9 -13  -3   32.00    8.20
  -9  13   3   28.70    9.20
  -9  13   3   34.90    9.10
  -9  13   3   38.10    8.40
  -9  13   3   24.90    8.80
  10 -13  -3   80.49   18.10
  10 -13  -3  119.29   18.10
 -10  13   3  128.99   19.60
 -10  13   3  135.59   18.80
 -10  13   3  125.09   19.20
 -10  13   3   93.49   18.00
  11 -13  -3   47.30   12.00
  11 -13  -3   52.49   11.00
 -11  13   3   66.79   12.60
 -11  13   3   66.29   12.80
 -11  13   3   63.99   12.90
 -11  13   3   57.69   11.60
 -11 -12  -3   36.40   11.80
 -11 -12  -3   38.50    9.30
 -11 -12  -3   27.50   11.20
  11  12   3   35.80   10.40
  11  12   3   37.40   10.10
 -10 -12  -3    5.40   10.40
 -10 -12  -3    7.90    8.40
 -10 -12  -3   11.90    6.70
 -10 -12  -3   14.70    8.00
  10  12   3   17.90    8.00
  10  12   3   -3.00    9.20
  10  12   3   17.80    7.90
  10  12   3   11.30    7.90
  -9 -12  -3   16.80    8.90
  -9 -12  -3   24.00    8.00
   9  12   3    8.20    7.90
   9  12   3   38.90    9.50
   9  12   3   28.00    9.60
   9  12   3   21.30    8.30
  -8 -12  -3  127.09   18.70
  -8 -12  -3  117.59   19.30
   8  12   3  135.09   19.00
   8  12   3  131.39   19.60
   8  12   3  104.19   18.60
   8  12   3   86.69   18.40
  -7 -12  -3    9.60    6.50
  -7 -12  -3  -11.90    7.20
   7  12   3   -3.80    6.00
   7  12   3    5.20    6.50
   7  12   3  -14.90    6.10
   7  12   3   -0.50    7.80
  -6 -12  -3   31.10    8.70
  -6 -12  -3   29.50    7.10
   6  12   3   15.90    7.10
   6  12   3   36.30    8.80
   6  12   3   24.80    7.30
   6  12   3   21.40    7.10
  -5 -12  -3  214.88   37.20
  -5 -12  -3  269.27   36.80
   5  12   3  219.98   37.00
   5  12   3  281.77   37.00
   5  12   3  263.57   37.10
   5  12   3  252.17   37.70
   4  12   3  622.44   87.69
   4  12   3  501.05   88.49
   4  12   3  626.94   87.39
   4  12   3  627.24   87.39
   5 -12  -3  208.78   30.40
  -5  12   3  198.08   30.60
  -5  12   3  219.48   30.60
  -5  12   3  203.98   30.70
   6 -12  -3   23.10    8.10
   6 -12  -3   33.50    8.10
  -6  12   3   84.59    9.60
  -6  12   3   56.59    9.30
  -6  12   3   55.79    9.00
  -6  12   3   67.69    9.20
   7 -12  -3   21.20    8.40
   7 -12  -3   47.80    8.20
  -7  12   3   52.19    9.10
  -7  12   3   39.50    8.60
  -7  12   3   48.40    9.00
  -7  12   3   44.30    9.00
   8 -12  -3  227.48   35.30
   8 -12  -3  239.48   35.00
  -8  12   3  240.68   35.20
  -8  12   3  237.98   35.30
  -8  12   3  241.68   35.60
  -8  12   3  233.18   35.40
   9 -12  -3  106.79   18.90
   9 -12  -3  120.39   18.70
  -9  12   3  124.79   19.00
  -9  12   3  112.09   19.20
  -9  12   3  118.39   19.30
  -9  12   3  123.49   19.30
  10 -12  -3   80.09   12.70
  10 -12  -3   57.79   12.90
 -10  12   3   54.19   13.20
 -10  12   3   82.79   13.20
 -10  12   3   69.49   13.90
 -10  12   3   77.29   13.30
  11 -12  -3   40.60    9.20
  11 -12  -3   30.60    8.70
  11 -12  -3   38.80   10.10
  11 -12  -3   30.40   10.90
 -11  12   3   40.00   10.10
 -11  12   3   30.50   10.50
 -11  12   3   40.60    9.30
 -11  12   3   61.19   10.80
  12 -12  -3   19.80    8.50
  12 -12  -3   12.40    8.30
 -12  12   3   37.80    9.90
 -12 -11  -3   10.80    8.10
 -12 -11  -3  -10.70    7.70
 -12 -11  -3  -15.00   11.70
 -12 -11  -3    7.20    9.20
  12  11   3    5.50    8.10
  12  11   3    0.20    8.00
  12  11   3   -1.80    7.90
  12  11   3    7.10    9.80
 -11 -11  -3    7.50   10.60
 -11 -11  -3    7.90    8.90
 -11 -11  -3    6.60    7.60
  11  11   3    6.60    8.10
  11  11   3   18.70    7.70
 -10 -11  -3   -2.50    7.30
 -10 -11  -3    0.50    6.80
 -10 -11  -3   -0.50    9.80
 -10 -11  -3   -4.10    8.50
  10  11   3    2.50    9.20
  10  11   3    8.90    7.30
  10  11   3   -1.30    7.30
  10  11   3  -10.60    7.20
  -9 -11  -3  163.18   31.70
  -9 -11  -3  196.18   32.20
  -9 -11  -3  213.18   31.70
  -9 -11  -3  230.48   32.00
   9  11   3  224.08   32.20
   9  11   3  203.58   32.10
   9  11   3  236.18   32.30
   9  11   3  236.38   32.70
  -8 -11  -3   13.80    8.10
  -8 -11  -3   13.00    7.00
   8  11   3   21.70    7.30
   8  11   3   21.40    8.90
   8  11   3   15.10    7.50
   8  11   3   26.20    7.80
  -7 -11  -3    6.90    7.40
  -7 -11  -3    5.80    6.10
   7  11   3   10.50    6.20
   7  11   3    2.10    7.70
   7  11   3    3.40    6.40
   7  11   3   -2.70    6.20
  -6 -11  -3  200.58   30.50
  -6 -11  -3  202.98   30.90
   6  11   3  202.68   30.60
   6  11   3  190.98   30.50
   6  11   3  230.58   30.90
   6  11   3  206.08   31.00
  -5 -11  -3  195.18   29.50
  -5 -11  -3  200.68   30.00
   5  11   3  224.38   30.20
   5  11   3  199.58   29.80
   5  11   3  190.28   29.50
   5  11   3  192.68   29.70
  -4 -11  -3  352.26   50.39
  -4 -11  -3  326.07   50.69
   4  11   3  366.86   50.49
   4  11   3  334.67   50.59
   4  11   3  356.56   50.59
   3  11   3  281.37   44.50
   3  11   3  273.57   44.30
   3  11   3  360.26   44.40
   4 -11  -3    3.40    4.10
  -4  11   3    0.50    4.20
  -4  11   3    0.70    3.90
   5 -11  -3    5.30    4.60
   5 -11  -3    8.60    6.30
  -5  11   3    8.70    4.60
  -5  11   3    9.10    4.90
  -5  11   3   13.40    5.20
   6 -11  -3  120.99   17.40
   6 -11  -3   93.09   17.20
  -6  11   3  124.19   17.60
  -6  11   3  105.99   17.30
  -6  11   3  105.69   17.30
  -6  11   3  126.99   17.70
   7 -11  -3   28.10    6.90
   7 -11  -3   20.80    6.00
  -7  11   3   21.50    6.90
  -7  11   3   23.00    6.50
  -7  11   3   19.60    6.60
  -7  11   3   17.40    6.60
   8 -11  -3   19.50    6.00
   8 -11  -3   22.90    7.20
  -8  11   3   16.80    7.10
  -8  11   3   12.40    7.20
  -8  11   3   15.40    7.30
  -8  11   3   18.00    6.70
   9 -11  -3    5.10    5.30
   9 -11  -3    3.10    6.40
  -9  11   3    4.10    6.80
  -9  11   3   -1.90    6.90
  -9  11   3   -2.90    5.80
  -9  11   3    9.30    7.10
  10 -11  -3   73.49   12.10
  10 -11  -3   43.30   10.80
  10 -11  -3   52.49   11.50
  10 -11  -3   49.70   10.70
 -10  11   3   68.09   12.20
 -10  11   3   72.99   11.50
 -10  11   3   67.29   12.10
 -10  11   3   58.79   11.80
  11 -11  -3   10.90    7.60
  11 -11  -3   27.30    7.70
  11 -11  -3   15.10    7.90
  11 -11  -3   19.40    8.00
 -11  11   3   32.30    9.40
 -11  11   3   15.40    8.50
 -11  11   3   24.60    8.00
  12 -11  -3   -4.20    7.50
  12 -11  -3    7.30    7.70
 -12  11   3    2.50    8.50
 -12  11   3    3.10    8.00
  13 -11  -3    8.50    8.60
  13 -11  -3   -4.70    6.90
  13 -11  -3   -0.50    8.00
  13 -11  -3   -1.50    8.10
 -13  11   3   14.30    8.60
 -13  11   3    2.50    8.10
 -13  11   3  -14.40    8.90
 -13  11   3   23.00    9.70
 -12 -10  -3   24.20    9.00
 -12 -10  -3   30.10    9.10
 -12 -10  -3   30.10   11.50
 -12 -10  -3   12.30   10.00
  12  10   3   15.70    9.10
  12  10   3   25.70    8.90
  12  10   3   32.50   10.90
  12  10   3   17.10    8.40
 -11 -10  -3   22.80    9.80
 -11 -10  -3   28.70    8.50
 -11 -10  -3   16.30   10.20
  11  10   3   31.10    8.80
  11  10   3   15.70    9.40
 -10 -10  -3    3.00    9.80
 -10 -10  -3   -0.40    7.30
 -10 -10  -3   -6.30    6.60
 -10 -10  -3    1.00    7.80
  10  10   3    0.00    7.80
  10  10   3   -2.20    7.00
  10  10   3   -1.10    7.80
  10  10   3    0.60    9.10
  -9 -10  -3   48.10    9.70
  -9 -10  -3   29.50   10.00
  -9 -10  -3   36.00    8.80
  -9 -10  -3   42.50   10.80
   9  10   3   44.70   10.70
   9  10   3   38.70    9.20
   9  10   3   28.40    9.10
   9  10   3   47.40    9.50
  -8 -10  -3  202.48   36.80
  -8 -10  -3  231.28   36.70
  -8 -10  -3  253.97   37.20
  -8 -10  -3  235.18   36.40
   8  10   3  307.37   37.60
   8  10   3  277.17   37.10
   8  10   3  264.77   37.20
   8  10   3  239.88   36.90
  -7 -10  -3   14.70    7.00
  -7 -10  -3   16.40    8.00
   7  10   3   27.50    7.50
   7  10   3   33.70    8.90
   7  10   3   19.30    7.30
   7  10   3   38.30    7.60
  -6 -10  -3   45.20    8.40
  -6 -10  -3   49.60    9.30
   6  10   3   33.80    8.30
   6  10   3   34.00    8.50
   6  10   3   35.70    9.50
   6  10   3   41.50    8.60
  -5 -10  -3  135.69   21.70
  -5 -10  -3  109.39   22.00
   5  10   3  145.69   21.90
   5  10   3  153.78   22.30
   5  10   3  155.28   21.90
   5  10   3  167.48   22.20
  -4 -10  -3   53.89   10.20
  -4 -10  -3   69.19   11.20
   4  10   3   70.99   10.60
   4  10   3   54.89   10.50
   4  10   3   62.69   10.30
   3  10   3  174.78   25.30
   3  10   3  168.78   25.10
   3  10   3  161.38   25.00
   4 -10  -3   85.59   12.70
  -4  10   3   76.99   12.70
  -4  10   3   80.09   12.50
   5 -10  -3   59.69   10.50
   5 -10  -3   64.39   10.30
  -5  10   3   85.29   11.90
  -5  10   3   53.89   10.60
  -5  10   3   62.29   10.50
  -5  10   3   60.49   10.40
   6 -10  -3  114.09   15.50
   6 -10  -3   88.49   15.50
  -6  10   3   88.09   15.50
  -6  10   3  106.09   15.50
  -6  10   3  119.59   15.80
  -6  10   3   81.49   15.30
   7 -10  -3    7.40    5.10
   7 -10  -3    0.60    5.70
  -7  10   3    9.40    5.50
  -7  10   3    6.60    5.70
  -7  10   3    2.20    5.20
  -7  10   3    4.90    5.80
   8 -10  -3    7.10    6.00
   8 -10  -3    2.00    4.80
  -8  10   3   -1.90    6.20
  -8  10   3    0.00    6.20
  -8  10   3    7.20    5.90
  -8  10   3  -10.30    5.40
   9 -10  -3  223.38   37.60
   9 -10  -3  251.37   38.10
   9 -10  -3  309.47   38.70
   9 -10  -3  268.17   37.80
  -9  10   3  255.97   38.20
  -9  10   3  247.88   38.40
  -9  10   3  244.88   37.80
  -9  10   3  274.67   38.20
  10 -10  -3   -3.40    6.20
  10 -10  -3   -6.70    6.30
  10 -10  -3   -3.60    5.50
  10 -10  -3   -2.70    6.20
 -10  10   3   -2.60    6.80
 -10  10   3   -1.50    7.30
 -10  10   3    4.30    7.40
 -10  10   3    4.50    6.30
  11 -10  -3   56.79   10.50
  11 -10  -3   35.30   10.60
  11 -10  -3   69.99   11.60
  11 -10  -3   38.80   10.80
 -11  10   3   81.49   12.30
 -11  10   3   45.70   10.60
 -11  10   3   60.19   11.60
  12 -10  -3   -3.80    7.50
  12 -10  -3   -2.90    7.70
 -12  10   3   -3.00    7.10
 -12  10   3   -5.00    8.00
 -12  10   3    7.00    9.80
  13 -10  -3  165.98   26.60
  13 -10  -3  200.78   27.40
  13 -10  -3  214.08   27.00
  13 -10  -3  121.99   26.60
 -13  10   3  199.98   27.40
 -13  10   3  151.18   27.00
 -13  10   3  172.88   26.80
 -13  10   3  163.58   27.10
  14 -10  -3   17.70    8.20
  14 -10  -3   31.90    9.40
  14 -10  -3   32.40    9.40
 -14  10   3   14.00    8.70
 -14  10   3   24.30    9.70
 -14  10   3   26.30   10.80
 -14  10   3   17.90   10.60
 -13  -9  -3   31.70    9.60
 -13  -9  -3   32.30   12.10
 -13  -9  -3   12.80   10.80
 -13  -9  -3   50.49   11.70
  13   9   3   15.00    9.40
  13   9   3   22.40    9.60
  13   9   3   28.30   10.60
  13   9   3   25.80    8.80
 -12  -9  -3    2.30   10.30
 -12  -9  -3    0.80    9.40
 -12  -9  -3   13.40    8.10
 -12  -9  -3   28.70    8.70
  12   9   3    1.50    7.50
  12   9   3    2.50    7.80
  12   9   3   21.70    9.50
  12   9   3    4.60    7.80
 -11  -9  -3   15.40    9.20
 -11  -9  -3    4.70   10.10
 -11  -9  -3   23.80    8.10
  11   9   3   12.00    5.90
  11   9   3   -3.00    7.20
 -10  -9  -3   50.99   10.30
 -10  -9  -3   31.20   11.50
 -10  -9  -3   58.39   10.60
 -10  -9  -3   48.00   11.50
  10   9   3   52.79   11.40
  10   9   3   30.70    9.80
  10   9   3   52.99   10.60
  -9  -9  -3  610.24   90.09
  -9  -9  -3  649.93   90.59
  -9  -9  -3  622.94   90.19
   9   9   3  556.84   90.49
   9   9   3  698.23   90.39
   9   9   3  626.44   90.39
   9   9   3  608.94   90.29
  -8  -9  -3  604.84   87.29
  -8  -9  -3  533.95   87.49
  -8  -9  -3  613.64   87.19
  -8  -9  -3  606.64   87.49
   8   9   3  571.34   87.59
   8   9   3  642.94   87.49
   8   9   3  610.64   87.39
   8   9   3  645.64   87.39
  -7  -9  -3   29.10    8.20
  -7  -9  -3   40.80    8.90
  -7  -9  -3   50.09   11.20
  -7  -9  -3   63.69   10.30
   7   9   3   41.30    9.10
   7   9   3   52.69   10.10
   7   9   3   46.30    9.30
   7   9   3   48.10    9.40
  -6  -9  -3  146.99   22.50
  -6  -9  -3  145.69   22.90
   6   9   3  153.28   22.80
   6   9   3  164.98   22.50
   6   9   3  129.59   23.00
   6   9   3  143.99   22.60
  -5  -9  -3  863.91  123.39
  -5  -9  -3  855.01  123.19
   5   9   3  827.22  123.39
   5   9   3  855.31  123.19
   5   9   3  876.21  123.29
   5   9   3  867.11  123.19
  -4  -9  -3  402.46   59.49
  -4  -9  -3  424.76   59.79
   4   9   3  415.56   59.59
   4   9   3  402.16   59.59
   4   9   3  417.06   59.49
   3   9   3   53.59    9.60
   3   9   3   54.39    9.60
  -2  -9  -3  109.09   16.50
  -2  -9  -3  114.39   16.90
   2   9   3   96.39   16.60
   2   9   3  121.59   16.60
   4  -9  -3  184.38   27.40
  -4   9   3  192.38   27.40
  -4   9   3  182.48   27.30
   5  -9  -3  188.98   28.40
   5  -9  -3  207.38   28.30
  -5   9   3  192.48   28.40
  -5   9   3  172.78   28.40
  -5   9   3  192.08   28.50
  -5   9   3  198.68   28.40
   6  -9  -3  235.28   34.10
   6  -9  -3  232.18   33.90
  -6   9   3  232.68   34.10
  -6   9   3  246.28   34.00
  -6   9   3  218.88   34.10
  -6   9   3  220.48   34.00
   7  -9  -3  366.56   51.29
   7  -9  -3  322.67   50.89
   7  -9  -3  373.36   51.09
  -7   9   3  359.26   51.39
  -7   9   3  356.66   51.29
  -7   9   3  371.86   51.29
  -7   9   3  332.17   51.09
   8  -9  -3  646.94   93.59
   8  -9  -3  609.44   93.39
   8  -9  -3  662.83   93.39
  -8   9   3  630.14   93.59
  -8   9   3  704.03   93.69
  -8   9   3  630.64   93.49
  -8   9   3  668.73   93.59
   9  -9  -3   17.80    6.70
   9  -9  -3   29.00    7.50
   9  -9  -3   31.00    6.70
   9  -9  -3   19.90    7.00
  -9   9   3   23.10    7.40
  -9   9   3   25.00    7.40
  -9   9   3   19.60    7.70
  -9   9   3   14.60    7.30
  10  -9  -3  273.77   37.60
  10  -9  -3  223.88   37.10
  10  -9  -3  261.27   37.10
  10  -9  -3  233.28   36.90
 -10   9   3  253.67   37.00
 -10   9   3  253.37   37.40
 -10   9   3  247.28   37.40
 -10   9   3  259.37   37.60
  11  -9  -3   21.30    7.30
  11  -9  -3   13.40    8.10
  11  -9  -3   12.30    7.50
  11  -9  -3   21.10    6.80
 -11   9   3   17.30    7.20
 -11   9   3   26.20    8.50
 -11   9   3   14.60    8.30
  12  -9  -3    4.20    8.20
  12  -9  -3   10.90    8.70
  12  -9  -3   10.50    6.60
 -12   9   3  -13.90    7.90
 -12   9   3   -4.80    7.10
 -12   9   3    7.00    7.70
  13  -9  -3   25.40   10.00
  13  -9  -3   28.10    8.90
  13  -9  -3   30.40    8.30
  13  -9  -3   31.30    8.40
 -13   9   3   14.10    8.80
 -13   9   3   20.90    9.60
 -13   9   3   21.10    9.70
 -13   9   3   25.80    9.60
  14  -9  -3   19.20    8.80
  14  -9  -3   20.80    8.40
  14  -9  -3   36.60    8.50
 -14   9   3   18.10    9.20
 -14   9   3   14.80   10.00
 -14   9   3    0.70    9.40
 -14   9   3   41.20    9.90
 -14  -8  -3   29.50   14.60
 -14  -8  -3   52.79   13.70
 -14  -8  -3   79.29   14.10
 -14  -8  -3   80.99   13.80
  14   8   3   67.49   13.30
  14   8   3   48.30   12.80
  14   8   3   72.29   13.80
  14   8   3   46.00   12.40
 -13  -8  -3    8.10    8.00
 -13  -8  -3   15.40    9.00
 -13  -8  -3    0.40    9.20
  13   8   3   11.30    8.90
  13   8   3   -0.10    8.30
  13   8   3   -1.50    8.30
  13   8   3   -2.00    8.00
 -12  -8  -3   13.90    9.80
 -12  -8  -3   -5.00    9.20
 -12  -8  -3   16.90    8.60
 -12  -8  -3   32.90   10.00
  12   8   3   26.60    8.70
  12   8   3   24.90    8.40
  12   8   3   21.10    8.90
  12   8   3   13.90   10.00
 -11  -8  -3  209.48   34.10
 -11  -8  -3  274.97   35.20
 -11  -8  -3  232.68   35.10
  11   8   3  210.78   34.20
 -10  -8  -3   72.39   14.20
 -10  -8  -3   58.19   15.20
 -10  -8  -3  114.89   15.60
 -10  -8  -3   81.09   14.40
  10   8   3   92.69   15.10
[truncated: 2,652,597 more chars]
