# Supplementary material for: Electrochemical Reduction of N2O with a Molecular Copper Catalyst
Source: ACS Catal. 2023 Sep 14;13(19):12673–80. doi: 10.1021/acscatal.3c02658 (PMC10563017; doi:10.1021/acscatal.3c02658)
Supplement: Supplementary file 3 — cs3c02658_si_003.cif [file cs3c02658_si_003.cif]

data_jlm_znh1
_audit_creation_date               2023-05-26
_audit_creation_method
;
Olex2 1.5
(compiled 2023.03.06 svn.rbb2c1857 for OlexSys, GUI svn.r6748)
;
_shelx_SHELXL_version_number       '2018/3'
_audit_contact_author_address      ?
_audit_contact_author_email        ?
_audit_contact_author_name         'Sophie Anferov'
_audit_contact_author_phone        ?
_publ_contact_author_id_orcid      ?
_publ_section_references
;
Dolomanov, O.V., Bourhis, L.J., Gildea, R.J, Howard, J.A.K. & Puschmann, H.
 (2009), J. Appl. Cryst. 42, 339-341.

Sheldrick, G.M. (2008). Acta Cryst. A64, 112-122.

a) Sheldrick, G.M. (2015). Acta Cryst. A71, 3-8.
b) Sheldrick, G.M. (2015). Acta Cryst. C71, 3-8.
;
_chemical_name_common              ?
_chemical_name_systematic          ?
_chemical_formula_moiety          
 'C22 H23 F3 N9 O3 P2 S Zn, C F3 O3 S, C2 H3 N'
_chemical_formula_sum              'C25 H26 F6 N10 O6 P2 S2 Zn'
_chemical_formula_weight           867.99
_chemical_melting_point            ?
loop_
  _atom_type_symbol
  _atom_type_description
  _atom_type_scat_dispersion_real
  _atom_type_scat_dispersion_imag
  _atom_type_scat_source
 'C' 'C' -0.0001 0.0005 'International Tables Vol C Tables 4.2.6.8 and 6.1.1.4'
 'H' 'H' 0.0000 0.0000 'International Tables Vol C Tables 4.2.6.8 and 6.1.1.4'
 'F' 'F' 0.0038 0.0031 'International Tables Vol C Tables 4.2.6.8 and 6.1.1.4'
 'N' 'N' 0.0005 0.0010 'International Tables Vol C Tables 4.2.6.8 and 6.1.1.4'
 'O' 'O' 0.0017 0.0018 'International Tables Vol C Tables 4.2.6.8 and 6.1.1.4'
 'P' 'P' 0.0349 0.0309 'International Tables Vol C Tables 4.2.6.8 and 6.1.1.4'
 'S' 'S' 0.0444 0.0409 'International Tables Vol C Tables 4.2.6.8 and 6.1.1.4'
 'Zn' 'Zn' 0.2605 0.5371 'International Tables Vol C Tables 4.2.6.8 and 6.1.1.4'

_shelx_space_group_comment
;
The symmetry employed for this shelxl refinement is uniquely defined
by the following loop, which should always be used as a source of
symmetry information in preference to the above space-group names.
They are only intended as comments.
;
_space_group_crystal_system        'monoclinic'
_space_group_IT_number             14
_space_group_name_H-M_alt          'P 1 21/c 1'
_space_group_name_Hall             '-P 2ybc'
loop_
  _space_group_symop_operation_xyz
 'x, y, z'
 '-x, y+1/2, -z+1/2'
 '-x, -y, -z'
 'x, -y-1/2, z-1/2'

_cell_length_a                     13.2291(7)
_cell_length_b                     13.4502(7)
_cell_length_c                     20.3253(11)
_cell_angle_alpha                  90
_cell_angle_beta                   108.6320(10)
_cell_angle_gamma                  90
_cell_volume                       3427.0(3)
_cell_formula_units_Z              4
_cell_measurement_reflns_used      9406
_cell_measurement_temperature      100(2)
_cell_measurement_theta_max        20.18
_cell_measurement_theta_min        2.35
_shelx_estimated_absorpt_T_max     0.983
_shelx_estimated_absorpt_T_min     0.981
_exptl_absorpt_coefficient_mu      0.241
_exptl_absorpt_correction_T_max    1.0000
_exptl_absorpt_correction_T_min    0.8451
_exptl_absorpt_correction_type     multi-scan
_exptl_absorpt_process_details
;
SADABS-2016/2 (Bruker,2016/2) was used for absorption correction.
wR2(int) was 0.1181 before and 0.0570 after correction.
The Ratio of minimum to maximum transmission is 0.8451.
The \l/2 correction factor is Not present.
;
_exptl_absorpt_special_details     ?
_exptl_crystal_colour              'clear light colourless'
_exptl_crystal_colour_lustre       clear
_exptl_crystal_colour_modifier     light
_exptl_crystal_colour_primary      colourless
_exptl_crystal_density_diffrn      1.682
_exptl_crystal_density_meas        ?
_exptl_crystal_density_method      ?
_exptl_crystal_description         cube
_exptl_crystal_F_000               1760
_exptl_crystal_size_max            0.08
_exptl_crystal_size_mid            0.07
_exptl_crystal_size_min            0.07
_exptl_transmission_factor_max     ?
_exptl_transmission_factor_min     ?
_diffrn_reflns_av_R_equivalents    0.0479
_diffrn_reflns_av_unetI/netI       0.0230
_diffrn_reflns_Laue_measured_fraction_full  1.000
_diffrn_reflns_Laue_measured_fraction_max  0.979
_diffrn_reflns_limit_h_max         22
_diffrn_reflns_limit_h_min         -22
_diffrn_reflns_limit_k_max         22
_diffrn_reflns_limit_k_min         -22
_diffrn_reflns_limit_l_max         34
_diffrn_reflns_limit_l_min         -34
_diffrn_reflns_number              231303
_diffrn_reflns_point_group_measured_fraction_full  1.000
_diffrn_reflns_point_group_measured_fraction_max  0.979
_diffrn_reflns_theta_full          14.357
_diffrn_reflns_theta_max           20.447
_diffrn_reflns_theta_min           0.945
_diffrn_ambient_temperature        100(2)
_diffrn_detector                   'Pilatus1M(CdTe) pixel array detector'
_diffrn_detector_area_resol_mean   30
_diffrn_detector_type              'CMOS pixel array detector'
_diffrn_measured_fraction_theta_full  1.000
_diffrn_measured_fraction_theta_max  0.979
_diffrn_measurement_device_type    'three-circle diffractometer'
_diffrn_measurement_method         'phi rotation'
_diffrn_radiation_collimation      '0.2 mm sinlge-pinhole'
_diffrn_radiation_monochromator    'Si(111) & Si(311)'
_diffrn_radiation_probe            x-ray
_diffrn_radiation_type             synchrotron
_diffrn_radiation_wavelength       0.41328
_diffrn_source                     synchrotron
_diffrn_source_type               
 'Insertion Device, Station 15 ID-B, APS, Argonne Nat'l Lab'
_reflns_Friedel_coverage           0.000
_reflns_Friedel_fraction_full      .
_reflns_Friedel_fraction_max       .
_reflns_number_gt                  13286
_reflns_number_total               16974
_reflns_special_details
;
 Reflections were merged by SHELXL according to the crystal
 class for the calculation of statistics and refinement.
 
 _reflns_Friedel_fraction is defined as the number of unique
 Friedel pairs measured divided by the number that would be
 possible theoretically, ignoring centric projections and
 systematic absences.
;
_reflns_threshold_expression       'I > 2\s(I)'
_computing_cell_refinement         'APEX4, v.2021.4-0 (Bruker AXS Inc., 2021)'
_computing_data_collection         'APEX3 v.2015.9-0 (Bruker AXS Inc., 2015)'
_computing_data_reduction          'APEX4, v.2021.4-0 (Bruker AXS Inc., 2021)'
_computing_molecular_graphics      'Olex2 1.5 (Dolomanov et al., 2009)'
_computing_publication_material    'Olex2 1.5 (Dolomanov et al., 2009)'
_computing_structure_refinement    'XL  (Sheldrick, 2008)'
_computing_structure_solution      'XT 2018/2 (Sheldrick, 2015a)'
_refine_diff_density_max           1.329
_refine_diff_density_min           -1.928
_refine_diff_density_rms           0.122
_refine_ls_extinction_coef         .
_refine_ls_extinction_method       none
_refine_ls_goodness_of_fit_ref     1.120
_refine_ls_hydrogen_treatment      constr
_refine_ls_matrix_type             full
_refine_ls_number_parameters       528
_refine_ls_number_reflns           16974
_refine_ls_number_restraints       0
_refine_ls_R_factor_all            0.0666
_refine_ls_R_factor_gt             0.0552
_refine_ls_restrained_S_all        1.120
_refine_ls_shift/su_max            0.001
_refine_ls_shift/su_mean           0.000
_refine_ls_structure_factor_coef   Fsqd
_refine_ls_weighting_details      
 'w=1/[\s^2^(Fo^2^)+(0.0812P)^2^+2.0366P] where P=(Fo^2^+2Fc^2^)/3'
_refine_ls_weighting_scheme        calc
_refine_ls_wR_factor_gt            0.1532
_refine_ls_wR_factor_ref           0.1592
_refine_special_details            ?
_olex2_refinement_description
;
1. Others
 Fixed Sof: F1B(0.25) F2B(0.25) F3B(0.25) O1B(0.25) O2B(0.25) C22B(0.25)
 F1A(0.75) F2A(0.75) F3A(0.75) O1A(0.75) O2A(0.75) C22A(0.75)
2.a Aromatic/amide H refined with riding coordinates:
 C1(H1), C2(H2), C5(H5), C6(H6), C9(H9), C10(H10), C13(H13), C14(H14),
 C18(H18), C19(H19), C20(H20)
2.b Idealised Me refined as rotating group:
 C3(H3A,H3B,H3C), C7(H7A,H7B,H7C), C11(H11A,H11B,H11C), C15(H15A,H15B,H15C),
 C25(H25A,H25B,H25C)
;
_atom_sites_solution_hydrogens     geom
_atom_sites_solution_primary       ?
_atom_sites_solution_secondary     ?
loop_
  _atom_site_label
  _atom_site_type_symbol
  _atom_site_fract_x
  _atom_site_fract_y
  _atom_site_fract_z
  _atom_site_U_iso_or_equiv
  _atom_site_adp_type
  _atom_site_occupancy
  _atom_site_site_symmetry_order
  _atom_site_calc_flag
  _atom_site_refinement_flags_posn
  _atom_site_refinement_flags_adp
  _atom_site_refinement_flags_occupancy
  _atom_site_disorder_assembly
  _atom_site_disorder_group
 Zn1 Zn 0.20024(2) 0.35490(2) 0.71948(2) 0.02257(5) Uani 1 1 d . . . . .
 S1 S 0.27038(5) 0.41006(4) 0.57425(2) 0.03286(10) Uani 1 1 d . . . . .
 P1 P 0.36276(3) 0.36820(3) 0.89501(2) 0.02441(8) Uani 1 1 d . . . . .
 P2 P -0.06150(3) 0.31978(3) 0.73110(2) 0.02197(8) Uani 1 1 d . . . . .
 O3 O 0.26738(14) 0.51617(11) 0.58442(9) 0.0381(3) Uani 1 1 d . . . . .
 N1 N 0.14731(11) 0.34168(10) 0.82057(7) 0.0214(2) Uani 1 1 d . . . . .
 N2 N 0.30033(11) 0.47357(11) 0.76732(8) 0.0259(2) Uani 1 1 d . . . . .
 N3 N 0.40015(12) 0.56142(11) 0.85634(9) 0.0268(3) Uani 1 1 d . . . . .
 N4 N 0.32782(11) 0.25822(11) 0.77092(8) 0.0254(2) Uani 1 1 d . . . . .
 N5 N 0.45656(11) 0.19792(11) 0.86066(9) 0.0265(3) Uani 1 1 d . . . . .
 N6 N 0.09585(11) 0.23756(10) 0.67990(7) 0.0225(2) Uani 1 1 d . . . . .
 N7 N -0.05138(12) 0.14788(10) 0.65377(8) 0.0242(2) Uani 1 1 d . . . . .
 N8 N 0.06327(12) 0.45147(11) 0.68097(8) 0.0259(3) Uani 1 1 d . . . . .
 N9 N -0.10084(12) 0.50619(12) 0.66425(9) 0.0277(3) Uani 1 1 d . . . . .
 C1 C 0.31794(15) 0.56604(14) 0.74405(10) 0.0294(3) Uani 1 1 d . . . . .
 H1 H 0.291490 0.588232 0.697285 0.035 Uiso 1 1 calc R U . . .
 C2 C 0.37943(16) 0.62082(14) 0.79878(11) 0.0306(3) Uani 1 1 d . . . . .
 H2 H 0.403199 0.687164 0.797255 0.037 Uiso 1 1 calc R U . . .
 C3 C 0.46183(15) 0.59156(15) 0.92709(11) 0.0314(3) Uani 1 1 d . . . . .
 H3A H 0.537841 0.579694 0.934826 0.047 Uiso 1 1 calc R U . . .
 H3B H 0.438719 0.552704 0.960507 0.047 Uiso 1 1 calc R U . . .
 H3C H 0.450158 0.662424 0.933258 0.047 Uiso 1 1 calc R U . . .
 C4 C 0.35201(13) 0.47236(12) 0.83562(9) 0.0247(3) Uani 1 1 d . . . . .
 C5 C 0.37119(14) 0.17632(13) 0.74973(10) 0.0279(3) Uani 1 1 d . . . . .
 H5 H 0.349442 0.150163 0.703920 0.033 Uiso 1 1 calc R U . . .
 C6 C 0.45069(15) 0.13827(14) 0.80500(11) 0.0297(3) Uani 1 1 d . . . . .
 H6 H 0.493404 0.081573 0.804758 0.036 Uiso 1 1 calc R U . . .
 C7 C 0.53332(16) 0.18635(16) 0.93068(11) 0.0347(4) Uani 1 1 d . . . . .
 H7A H 0.567404 0.250472 0.946853 0.052 Uiso 1 1 calc R U . . .
 H7B H 0.587800 0.137639 0.929508 0.052 Uiso 1 1 calc R U . . .
 H7C H 0.495956 0.163234 0.962407 0.052 Uiso 1 1 calc R U . . .
 C8 C 0.38125(12) 0.26997(12) 0.83867(9) 0.0248(3) Uani 1 1 d . . . . .
 C9 C 0.10634(14) 0.15845(13) 0.64011(9) 0.0258(3) Uani 1 1 d . . . . .
 H9 H 0.167106 0.144873 0.626296 0.031 Uiso 1 1 calc R U . . .
 C10 C 0.01547(14) 0.10202(13) 0.62337(9) 0.0270(3) Uani 1 1 d . . . . .
 H10 H 0.001410 0.043052 0.596221 0.032 Uiso 1 1 calc R U . . .
 C11 C -0.15655(15) 0.11047(15) 0.65031(11) 0.0325(4) Uani 1 1 d . . . . .
 H11A H -0.148436 0.052028 0.680347 0.049 Uiso 1 1 calc R U . . .
 H11B H -0.196104 0.091953 0.602339 0.049 Uiso 1 1 calc R U . . .
 H11C H -0.195716 0.162330 0.665905 0.049 Uiso 1 1 calc R U . . .
 C12 C -0.00060(12) 0.23038(11) 0.68758(8) 0.0215(2) Uani 1 1 d . . . . .
 C13 C 0.05032(15) 0.54081(14) 0.64624(11) 0.0322(4) Uani 1 1 d . . . . .
 H13 H 0.103463 0.573530 0.631970 0.039 Uiso 1 1 calc R U . . .
 C14 C -0.05100(16) 0.57515(14) 0.63550(12) 0.0330(4) Uani 1 1 d . . . . .
 H14 H -0.080961 0.634955 0.612639 0.040 Uiso 1 1 calc R U . . .
 C15 C -0.20995(16) 0.51659(16) 0.66664(13) 0.0361(4) Uani 1 1 d . . . . .
 H15A H -0.237889 0.450963 0.672736 0.054 Uiso 1 1 calc R U . . .
 H15B H -0.255230 0.546185 0.623148 0.054 Uiso 1 1 calc R U . . .
 H15C H -0.209640 0.559571 0.705637 0.054 Uiso 1 1 calc R U . . .
 C16 C -0.02985(13) 0.43171(12) 0.69107(9) 0.0237(3) Uani 1 1 d . . . . .
 C17 C 0.21985(13) 0.34994(12) 0.88445(9) 0.0227(3) Uani 1 1 d . . . . .
 C18 C 0.19184(15) 0.34824(13) 0.94520(9) 0.0263(3) Uani 1 1 d . . . . .
 H18 H 0.245225 0.352820 0.989334 0.032 Uiso 1 1 calc R U . . .
 C19 C 0.08477(15) 0.33974(14) 0.94021(9) 0.0277(3) Uani 1 1 d . . . . .
 H19 H 0.063445 0.340184 0.980628 0.033 Uiso 1 1 calc R U . . .
 C20 C 0.00992(14) 0.33061(13) 0.87461(9) 0.0252(3) Uani 1 1 d . . . . .
 H20 H -0.063735 0.324277 0.869466 0.030 Uiso 1 1 calc R U . . .
 C21 C 0.04412(12) 0.33083(12) 0.81612(9) 0.0221(2) Uani 1 1 d . . . . .
 F1B F 0.3828(8) 0.2907(5) 0.5487(5) 0.059(2) Uani 0.25 1 d . . P A 1
 F2B F 0.3795(13) 0.4382(7) 0.5053(8) 0.117(6) Uani 0.25 1 d . . P A 1
 F3B F 0.4545(8) 0.4129(8) 0.6098(11) 0.113(6) Uani 0.25 1 d . . P A 1
 O1B O 0.2585(8) 0.3524(11) 0.6370(5) 0.033(2) Uani 0.25 1 d . . P B 1
 O2B O 0.1683(12) 0.3804(9) 0.5147(6) 0.090(5) Uani 0.25 1 d . . P B 1
 C22B C 0.3771(13) 0.3847(8) 0.5618(10) 0.061(4) Uani 0.25 1 d . . P A 1
 F1A F 0.4323(2) 0.28416(17) 0.59936(17) 0.0581(6) Uani 0.75 1 d . . P B 2
 F2A F 0.4710(2) 0.4323(2) 0.57380(16) 0.0547(6) Uani 0.75 1 d . . P B 2
 F3A F 0.45634(15) 0.40151(17) 0.67453(11) 0.0452(4) Uani 0.75 1 d . . P B 2
 O1A O 0.2303(3) 0.3511(4) 0.61884(18) 0.0295(6) Uani 0.75 1 d . . P B 2
 O2A O 0.2435(2) 0.3744(2) 0.50360(11) 0.0431(5) Uani 0.75 1 d . . P B 2
 C22A C 0.4162(3) 0.3802(2) 0.6072(2) 0.0348(5) Uani 0.75 1 d . . P B 2
 S2 S 0.73591(3) 0.45051(3) 0.92412(2) 0.02527(8) Uani 1 1 d . . . . .
 F4 F 0.57595(12) 0.38313(15) 0.82055(9) 0.0511(4) Uani 1 1 d . . . . .
 F5 F 0.70850(16) 0.28193(12) 0.85502(10) 0.0554(4) Uani 1 1 d . . . . .
 F6 F 0.71939(14) 0.41085(14) 0.79454(7) 0.0498(4) Uani 1 1 d . . . . .
 O4 O 0.70004(12) 0.55041(11) 0.90144(8) 0.0308(3) Uani 1 1 d . . . . .
 O5 O 0.84966(12) 0.43541(14) 0.94280(9) 0.0391(3) Uani 1 1 d . . . . .
 O6 O 0.68588(14) 0.40669(12) 0.97075(8) 0.0376(3) Uani 1 1 d . . . . .
 C23 C 0.68208(17) 0.37781(17) 0.84450(11) 0.0350(4) Uani 1 1 d . . . . .
 N10 N 0.2617(2) 0.6821(2) 0.42884(14) 0.0592(7) Uani 1 1 d . . . . .
 C24 C 0.1970(3) 0.6821(2) 0.45427(13) 0.0535(7) Uani 1 1 d . . . . .
 C25 C 0.1133(3) 0.6836(3) 0.48616(15) 0.0675(10) Uani 1 1 d . . . . .
 H25A H 0.043816 0.676084 0.450188 0.101 Uiso 1 1 calc R U . . .
 H25B H 0.115361 0.747004 0.510339 0.101 Uiso 1 1 calc R U . . .
 H25C H 0.124196 0.628820 0.519471 0.101 Uiso 1 1 calc R U . . .

loop_
  _atom_site_aniso_label
  _atom_site_aniso_U_11
  _atom_site_aniso_U_22
  _atom_site_aniso_U_33
  _atom_site_aniso_U_23
  _atom_site_aniso_U_13
  _atom_site_aniso_U_12
 Zn1 0.01844(8) 0.01925(8) 0.03064(10) -0.00139(6) 0.00871(7) -0.00157(6)
 S1 0.0436(3) 0.02611(19) 0.02573(18) 0.00142(15) 0.00673(17) -0.00480(18)
 P1 0.01990(16) 0.02110(17) 0.0304(2) -0.00334(15) 0.00543(14) 0.00013(13)
 P2 0.01789(15) 0.02200(17) 0.02722(18) -0.00036(14) 0.00889(13) -0.00036(13)
 O3 0.0469(8) 0.0254(6) 0.0411(8) 0.0062(6) 0.0129(7) 0.0027(6)
 N1 0.0190(5) 0.0199(5) 0.0257(5) -0.0017(4) 0.0079(4) -0.0001(4)
 N2 0.0218(5) 0.0235(6) 0.0342(7) -0.0021(5) 0.0115(5) -0.0014(5)
 N3 0.0236(6) 0.0238(6) 0.0353(7) -0.0050(5) 0.0124(5) -0.0049(5)
 N4 0.0200(5) 0.0228(6) 0.0339(7) -0.0037(5) 0.0094(5) -0.0008(5)
 N5 0.0206(5) 0.0226(6) 0.0358(7) -0.0015(5) 0.0082(5) 0.0017(5)
 N6 0.0195(5) 0.0218(5) 0.0273(6) -0.0016(5) 0.0090(4) 0.0002(4)
 N7 0.0236(6) 0.0212(5) 0.0285(6) -0.0013(5) 0.0091(5) -0.0042(5)
 N8 0.0220(5) 0.0215(6) 0.0349(7) 0.0030(5) 0.0102(5) -0.0006(5)
 N9 0.0226(6) 0.0232(6) 0.0371(7) 0.0012(5) 0.0093(5) 0.0033(5)
 C1 0.0307(8) 0.0245(7) 0.0363(8) -0.0020(6) 0.0155(7) -0.0058(6)
 C2 0.0326(8) 0.0236(7) 0.0393(9) -0.0039(6) 0.0167(7) -0.0079(6)
 C3 0.0288(7) 0.0282(8) 0.0374(9) -0.0077(7) 0.0106(7) -0.0082(6)
 C4 0.0196(6) 0.0214(6) 0.0334(7) -0.0036(6) 0.0089(5) -0.0016(5)
 C5 0.0239(6) 0.0240(7) 0.0379(8) -0.0044(6) 0.0132(6) 0.0008(6)
 C6 0.0249(7) 0.0249(7) 0.0412(9) -0.0033(6) 0.0133(7) 0.0032(6)
 C7 0.0282(8) 0.0314(9) 0.0396(9) 0.0001(7) 0.0039(7) 0.0058(7)
 C8 0.0187(6) 0.0214(6) 0.0337(7) -0.0030(6) 0.0075(5) 0.0014(5)
 C9 0.0246(6) 0.0236(6) 0.0297(7) -0.0038(6) 0.0093(6) 0.0011(5)
 C10 0.0281(7) 0.0217(6) 0.0317(7) -0.0045(6) 0.0102(6) -0.0019(6)
 C11 0.0288(7) 0.0309(8) 0.0400(9) -0.0055(7) 0.0142(7) -0.0127(7)
 C12 0.0193(5) 0.0196(6) 0.0260(6) -0.0004(5) 0.0079(5) -0.0015(5)
 C13 0.0268(7) 0.0252(7) 0.0442(10) 0.0079(7) 0.0110(7) 0.0002(6)
 C14 0.0293(8) 0.0230(7) 0.0452(10) 0.0080(7) 0.0098(7) 0.0027(6)
 C15 0.0260(7) 0.0329(9) 0.0513(11) 0.0010(8) 0.0152(8) 0.0077(7)
 C16 0.0205(6) 0.0211(6) 0.0296(7) 0.0004(5) 0.0080(5) 0.0012(5)
 C17 0.0208(6) 0.0201(6) 0.0265(6) -0.0008(5) 0.0069(5) 0.0014(5)
 C18 0.0278(7) 0.0251(7) 0.0261(7) -0.0019(6) 0.0086(6) 0.0010(6)
 C19 0.0298(7) 0.0286(7) 0.0277(7) -0.0018(6) 0.0133(6) 0.0006(6)
 C20 0.0253(6) 0.0232(6) 0.0300(7) -0.0004(6) 0.0130(6) 0.0005(5)
 C21 0.0201(6) 0.0198(6) 0.0276(6) -0.0008(5) 0.0093(5) 0.0004(5)
 F1B 0.083(5) 0.025(2) 0.091(6) -0.013(3) 0.059(5) -0.001(3)
 F2B 0.200(14) 0.049(4) 0.181(12) 0.011(6) 0.171(12) 0.003(6)
 F3B 0.055(5) 0.058(6) 0.24(2) -0.055(9) 0.076(9) -0.021(5)
 O1B 0.036(5) 0.032(4) 0.038(5) 0.013(4) 0.023(4) 0.008(4)
 O2B 0.110(10) 0.064(6) 0.054(5) -0.019(5) -0.034(6) 0.026(7)
 C22B 0.077(9) 0.031(4) 0.105(11) 0.000(6) 0.072(9) 0.010(5)
 F1A 0.0569(13) 0.0316(9) 0.0897(19) -0.0032(11) 0.0290(13) 0.0162(9)
 F2A 0.0433(12) 0.0568(14) 0.0793(17) 0.0032(12) 0.0409(12) -0.0030(10)
 F3A 0.0295(8) 0.0487(11) 0.0480(10) 0.0051(9) -0.0007(7) -0.0018(8)
 O1A 0.0298(14) 0.0279(10) 0.0312(15) 0.0032(12) 0.0104(9) -0.0034(12)
 O2A 0.0610(15) 0.0417(11) 0.0242(8) -0.0023(8) 0.0102(9) -0.0121(11)
 C22A 0.0305(12) 0.0276(12) 0.0507(16) 0.0025(12) 0.0190(12) 0.0034(10)
 S2 0.02427(16) 0.02613(18) 0.02754(17) 0.00059(14) 0.01129(14) 0.00025(14)
 F4 0.0326(6) 0.0666(10) 0.0497(8) -0.0113(8) 0.0069(6) -0.0132(7)
 F5 0.0730(11) 0.0316(7) 0.0647(10) -0.0149(7) 0.0261(9) -0.0017(7)
 F6 0.0566(9) 0.0649(10) 0.0355(6) -0.0120(7) 0.0253(6) -0.0115(8)
 O4 0.0334(6) 0.0268(6) 0.0342(6) 0.0017(5) 0.0136(5) 0.0009(5)
 O5 0.0250(6) 0.0462(9) 0.0440(8) -0.0046(7) 0.0079(6) 0.0049(6)
 O6 0.0469(8) 0.0346(7) 0.0384(7) 0.0062(6) 0.0235(7) -0.0007(6)
 C23 0.0345(9) 0.0364(9) 0.0367(9) -0.0074(8) 0.0149(7) -0.0047(8)
 N10 0.0636(15) 0.0525(14) 0.0455(12) -0.0096(10) -0.0051(11) 0.0168(12)
 C24 0.0657(17) 0.0459(13) 0.0338(10) -0.0053(9) -0.0051(11) 0.0193(12)
 C25 0.087(2) 0.071(2) 0.0373(12) 0.0071(13) 0.0096(13) 0.0385(19)

_geom_special_details
;
 All esds (except the esd in the dihedral angle between two l.s. planes)
 are estimated using the full covariance matrix.  The cell esds are taken
 into account individually in the estimation of esds in distances, angles
 and torsion angles; correlations between esds in cell parameters are only
 used when they are defined by crystal symmetry.  An approximate (isotropic)
 treatment of cell esds is used for estimating esds involving l.s. planes.
;
loop_
  _geom_bond_atom_site_label_1
  _geom_bond_atom_site_label_2
  _geom_bond_distance
  _geom_bond_site_symmetry_2
  _geom_bond_publ_flag
 Zn1 N1 2.3797(14) . ?
 Zn1 N2 2.1033(15) . ?
 Zn1 N4 2.1225(15) . ?
 Zn1 N6 2.0821(14) . ?
 Zn1 N8 2.1626(15) . ?
 Zn1 O1B 2.057(12) . ?
 Zn1 O1A 2.206(4) . ?
 S1 O3 1.4446(16) . ?
 S1 O1B 1.543(12) . ?
 S1 O2B 1.551(11) . ?
 S1 C22B 1.549(11) . ?
 S1 O1A 1.428(5) . ?
 S1 O2A 1.446(2) . ?
 S1 C22A 1.872(3) . ?
 P1 C4 1.8248(19) . ?
 P1 C8 1.8154(17) . ?
 P1 C17 1.8497(17) . ?
 P2 C12 1.8255(16) . ?
 P2 C16 1.8225(17) . ?
 P2 C21 1.8488(17) . ?
 N1 C17 1.350(2) . ?
 N1 C21 1.347(2) . ?
 N2 C1 1.377(2) . ?
 N2 C4 1.337(2) . ?
 N3 C2 1.370(3) . ?
 N3 C3 1.466(3) . ?
 N3 C4 1.359(2) . ?
 N4 C5 1.373(2) . ?
 N4 C8 1.341(2) . ?
 N5 C6 1.369(2) . ?
 N5 C7 1.469(3) . ?
 N5 C8 1.359(2) . ?
 N6 C9 1.370(2) . ?
 N6 C12 1.3375(19) . ?
 N7 C10 1.376(2) . ?
 N7 C11 1.460(2) . ?
 N7 C12 1.364(2) . ?
 N8 C13 1.376(2) . ?
 N8 C16 1.339(2) . ?
 N9 C14 1.372(3) . ?
 N9 C15 1.466(2) . ?
 N9 C16 1.362(2) . ?
 C1 H1 0.9500 . ?
 C1 C2 1.365(3) . ?
 C2 H2 0.9500 . ?
 C3 H3A 0.9800 . ?
 C3 H3B 0.9800 . ?
 C3 H3C 0.9800 . ?
 C5 H5 0.9500 . ?
 C5 C6 1.369(3) . ?
 C6 H6 0.9500 . ?
 C7 H7A 0.9800 . ?
 C7 H7B 0.9800 . ?
 C7 H7C 0.9800 . ?
 C9 H9 0.9500 . ?
 C9 C10 1.370(2) . ?
 C10 H10 0.9500 . ?
 C11 H11A 0.9800 . ?
 C11 H11B 0.9800 . ?
 C11 H11C 0.9800 . ?
 C13 H13 0.9500 . ?
 C13 C14 1.368(3) . ?
 C14 H14 0.9500 . ?
 C15 H15A 0.9800 . ?
 C15 H15B 0.9800 . ?
 C15 H15C 0.9800 . ?
 C17 C18 1.398(2) . ?
 C18 H18 0.9500 . ?
 C18 C19 1.392(3) . ?
 C19 H19 0.9500 . ?
 C19 C20 1.389(3) . ?
 C20 H20 0.9500 . ?
 C20 C21 1.401(2) . ?
 F1B C22B 1.300(12) . ?
 F2B C22B 1.364(18) . ?
 F3B C22B 1.23(2) . ?
 F1A C22A 1.327(4) . ?
 F2A C22A 1.338(4) . ?
 F3A C22A 1.332(5) . ?
 S2 O4 1.4504(15) . ?
 S2 O5 1.4440(15) . ?
 S2 O6 1.4438(15) . ?
 S2 C23 1.829(2) . ?
 F4 C23 1.333(3) . ?
 F5 C23 1.335(3) . ?
 F6 C23 1.339(3) . ?
 N10 C24 1.132(5) . ?
 C24 C25 1.451(5) . ?
 C25 H25A 0.9800 . ?
 C25 H25B 0.9800 . ?
 C25 H25C 0.9800 . ?

loop_
  _geom_angle_atom_site_label_1
  _geom_angle_atom_site_label_2
  _geom_angle_atom_site_label_3
  _geom_angle
  _geom_angle_site_symmetry_1
  _geom_angle_site_symmetry_3
  _geom_angle_publ_flag
 N2 Zn1 N1 88.45(5) . . ?
 N2 Zn1 N4 87.31(6) . . ?
 N2 Zn1 N8 92.43(6) . . ?
 N2 Zn1 O1A 99.96(12) . . ?
 N4 Zn1 N1 86.33(5) . . ?
 N4 Zn1 N8 171.38(6) . . ?
 N4 Zn1 O1A 95.27(11) . . ?
 N6 Zn1 N1 86.28(5) . . ?
 N6 Zn1 N2 174.70(6) . . ?
 N6 Zn1 N4 92.91(6) . . ?
 N6 Zn1 N8 86.55(6) . . ?
 N6 Zn1 O1A 85.30(12) . . ?
 N8 Zn1 N1 85.06(5) . . ?
 N8 Zn1 O1A 93.26(11) . . ?
 O1B Zn1 N1 173.1(3) . . ?
 O1B Zn1 N2 92.6(4) . . ?
 O1B Zn1 N4 86.9(3) . . ?
 O1B Zn1 N6 92.7(4) . . ?
 O1B Zn1 N8 101.7(3) . . ?
 O1A Zn1 N1 171.50(11) . . ?
 O3 S1 O1B 111.3(6) . . ?
 O3 S1 O2B 108.0(4) . . ?
 O3 S1 C22B 108.0(5) . . ?
 O3 S1 O2A 117.41(13) . . ?
 O3 S1 C22A 103.49(13) . . ?
 O1B S1 O2B 102.8(8) . . ?
 O1B S1 C22B 111.3(7) . . ?
 C22B S1 O2B 115.3(9) . . ?
 O1A S1 O3 115.2(2) . . ?
 O1A S1 O2A 114.99(19) . . ?
 O1A S1 C22A 101.72(17) . . ?
 O2A S1 C22A 100.50(18) . . ?
 C4 P1 C17 99.46(7) . . ?
 C8 P1 C4 98.01(8) . . ?
 C8 P1 C17 99.72(7) . . ?
 C12 P2 C21 100.78(7) . . ?
 C16 P2 C12 97.35(7) . . ?
 C16 P2 C21 97.93(7) . . ?
 C17 N1 Zn1 120.62(10) . . ?
 C21 N1 Zn1 121.43(11) . . ?
 C21 N1 C17 117.86(14) . . ?
 C1 N2 Zn1 132.64(13) . . ?
 C4 N2 Zn1 120.54(12) . . ?
 C4 N2 C1 106.33(15) . . ?
 C2 N3 C3 124.99(15) . . ?
 C4 N3 C2 107.66(15) . . ?
 C4 N3 C3 127.35(16) . . ?
 C5 N4 Zn1 133.09(13) . . ?
 C8 N4 Zn1 120.59(11) . . ?
 C8 N4 C5 106.29(15) . . ?
 C6 N5 C7 125.30(16) . . ?
 C8 N5 C6 107.71(15) . . ?
 C8 N5 C7 126.97(16) . . ?
 C9 N6 Zn1 129.56(11) . . ?
 C12 N6 Zn1 123.32(11) . . ?
 C12 N6 C9 107.05(14) . . ?
 C10 N7 C11 124.27(15) . . ?
 C12 N7 C10 107.89(14) . . ?
 C12 N7 C11 127.82(15) . . ?
 C13 N8 Zn1 131.50(12) . . ?
 C16 N8 Zn1 122.07(11) . . ?
 C16 N8 C13 106.38(15) . . ?
 C14 N9 C15 124.17(16) . . ?
 C16 N9 C14 107.69(15) . . ?
 C16 N9 C15 128.09(16) . . ?
 N2 C1 H1 125.4 . . ?
 C2 C1 N2 109.25(17) . . ?
 C2 C1 H1 125.4 . . ?
 N3 C2 H2 126.7 . . ?
 C1 C2 N3 106.60(16) . . ?
 C1 C2 H2 126.7 . . ?
 N3 C3 H3A 109.5 . . ?
 N3 C3 H3B 109.5 . . ?
 N3 C3 H3C 109.5 . . ?
 H3A C3 H3B 109.5 . . ?
 H3A C3 H3C 109.5 . . ?
 H3B C3 H3C 109.5 . . ?
 N2 C4 P1 127.01(13) . . ?
 N2 C4 N3 110.15(16) . . ?
 N3 C4 P1 122.82(14) . . ?
 N4 C5 H5 125.3 . . ?
 C6 C5 N4 109.33(17) . . ?
 C6 C5 H5 125.3 . . ?
 N5 C6 C5 106.54(15) . . ?
 N5 C6 H6 126.7 . . ?
 C5 C6 H6 126.7 . . ?
 N5 C7 H7A 109.5 . . ?
 N5 C7 H7B 109.5 . . ?
 N5 C7 H7C 109.5 . . ?
 H7A C7 H7B 109.5 . . ?
 H7A C7 H7C 109.5 . . ?
 H7B C7 H7C 109.5 . . ?
 N4 C8 P1 126.89(12) . . ?
 N4 C8 N5 110.13(15) . . ?
 N5 C8 P1 122.95(13) . . ?
 N6 C9 H9 125.3 . . ?
 C10 C9 N6 109.30(15) . . ?
 C10 C9 H9 125.3 . . ?
 N7 C10 H10 126.9 . . ?
 C9 C10 N7 106.21(15) . . ?
 C9 C10 H10 126.9 . . ?
 N7 C11 H11A 109.5 . . ?
 N7 C11 H11B 109.5 . . ?
 N7 C11 H11C 109.5 . . ?
 H11A C11 H11B 109.5 . . ?
 H11A C11 H11C 109.5 . . ?
 H11B C11 H11C 109.5 . . ?
 N6 C12 P2 126.45(12) . . ?
 N6 C12 N7 109.55(14) . . ?
 N7 C12 P2 123.88(12) . . ?
 N8 C13 H13 125.3 . . ?
 C14 C13 N8 109.38(16) . . ?
 C14 C13 H13 125.3 . . ?
 N9 C14 H14 126.8 . . ?
 C13 C14 N9 106.47(16) . . ?
 C13 C14 H14 126.8 . . ?
 N9 C15 H15A 109.5 . . ?
 N9 C15 H15B 109.5 . . ?
 N9 C15 H15C 109.5 . . ?
 H15A C15 H15B 109.5 . . ?
 H15A C15 H15C 109.5 . . ?
 H15B C15 H15C 109.5 . . ?
 N8 C16 P2 125.90(12) . . ?
 N8 C16 N9 110.07(15) . . ?
 N9 C16 P2 123.97(12) . . ?
 N1 C17 P1 120.58(12) . . ?
 N1 C17 C18 122.71(15) . . ?
 C18 C17 P1 116.69(13) . . ?
 C17 C18 H18 120.4 . . ?
 C19 C18 C17 119.19(16) . . ?
 C19 C18 H18 120.4 . . ?
 C18 C19 H19 120.9 . . ?
 C20 C19 C18 118.28(16) . . ?
 C20 C19 H19 120.9 . . ?
 C19 C20 H20 120.3 . . ?
 C19 C20 C21 119.34(15) . . ?
 C21 C20 H20 120.3 . . ?
 N1 C21 P2 121.24(12) . . ?
 N1 C21 C20 122.58(15) . . ?
 C20 C21 P2 116.14(12) . . ?
 S1 O1B Zn1 146.0(9) . . ?
 F1B C22B S1 111.3(9) . . ?
 F1B C22B F2B 108.7(12) . . ?
 F2B C22B S1 106.8(12) . . ?
 F3B C22B S1 112.1(12) . . ?
 F3B C22B F1B 112.0(15) . . ?
 F3B C22B F2B 105.5(13) . . ?
 S1 O1A Zn1 142.1(3) . . ?
 F1A C22A S1 110.7(3) . . ?
 F1A C22A F2A 108.4(3) . . ?
 F1A C22A F3A 107.8(3) . . ?
 F2A C22A S1 111.7(2) . . ?
 F3A C22A S1 110.3(2) . . ?
 F3A C22A F2A 107.8(3) . . ?
 O4 S2 C23 102.63(10) . . ?
 O5 S2 O4 114.93(10) . . ?
 O5 S2 O6 115.32(11) . . ?
 O5 S2 C23 103.64(10) . . ?
 O6 S2 O4 114.51(9) . . ?
 O6 S2 C23 103.42(10) . . ?
 F4 C23 S2 111.17(15) . . ?
 F4 C23 F5 107.55(19) . . ?
 F4 C23 F6 107.8(2) . . ?
 F5 C23 S2 111.50(16) . . ?
 F5 C23 F6 107.52(19) . . ?
 F6 C23 S2 111.10(15) . . ?
 N10 C24 C25 179.0(3) . . ?
 C24 C25 H25A 109.5 . . ?
 C24 C25 H25B 109.5 . . ?
 C24 C25 H25C 109.5 . . ?
 H25A C25 H25B 109.5 . . ?
 H25A C25 H25C 109.5 . . ?
 H25B C25 H25C 109.5 . . ?

loop_
  _geom_torsion_atom_site_label_1
  _geom_torsion_atom_site_label_2
  _geom_torsion_atom_site_label_3
  _geom_torsion_atom_site_label_4
  _geom_torsion
  _geom_torsion_site_symmetry_1
  _geom_torsion_site_symmetry_2
  _geom_torsion_site_symmetry_3
  _geom_torsion_site_symmetry_4
  _geom_torsion_publ_flag
 Zn1 N1 C17 P1 -1.73(17) . . . . ?
 Zn1 N1 C17 C18 176.34(12) . . . . ?
 Zn1 N1 C21 P2 2.87(18) . . . . ?
 Zn1 N1 C21 C20 -174.92(12) . . . . ?
 Zn1 N2 C1 C2 171.09(13) . . . . ?
 Zn1 N2 C4 P1 9.5(2) . . . . ?
 Zn1 N2 C4 N3 -172.02(10) . . . . ?
 Zn1 N4 C5 C6 -177.45(13) . . . . ?
 Zn1 N4 C8 P1 -3.9(2) . . . . ?
 Zn1 N4 C8 N5 177.96(11) . . . . ?
 Zn1 N6 C9 C10 -177.18(12) . . . . ?
 Zn1 N6 C12 P2 1.4(2) . . . . ?
 Zn1 N6 C12 N7 177.61(11) . . . . ?
 Zn1 N8 C13 C14 -177.47(15) . . . . ?
 Zn1 N8 C16 P2 -5.2(2) . . . . ?
 Zn1 N8 C16 N9 177.42(12) . . . . ?
 P1 C17 C18 C19 176.79(14) . . . . ?
 O3 S1 O1B Zn1 25.8(13) . . . . ?
 O3 S1 C22B F1B -176.7(11) . . . . ?
 O3 S1 C22B F2B -58.1(13) . . . . ?
 O3 S1 C22B F3B 57.0(14) . . . . ?
 O3 S1 O1A Zn1 -22.7(4) . . . . ?
 O3 S1 C22A F1A -178.2(2) . . . . ?
 O3 S1 C22A F2A -57.4(3) . . . . ?
 O3 S1 C22A F3A 62.5(2) . . . . ?
 N1 C17 C18 C19 -1.4(3) . . . . ?
 N2 C1 C2 N3 0.2(2) . . . . ?
 N4 C5 C6 N5 -0.4(2) . . . . ?
 N6 C9 C10 N7 -0.1(2) . . . . ?
 N8 C13 C14 N9 0.2(2) . . . . ?
 C1 N2 C4 P1 -177.47(13) . . . . ?
 C1 N2 C4 N3 0.96(19) . . . . ?
 C2 N3 C4 P1 177.63(13) . . . . ?
 C2 N3 C4 N2 -0.88(19) . . . . ?
 C3 N3 C2 C1 -178.52(17) . . . . ?
 C3 N3 C4 P1 -3.5(2) . . . . ?
 C3 N3 C4 N2 178.03(16) . . . . ?
 C4 P1 C8 N4 -43.30(16) . . . . ?
 C4 P1 C8 N5 134.58(15) . . . . ?
 C4 P1 C17 N1 50.71(14) . . . . ?
 C4 P1 C17 C18 -127.48(13) . . . . ?
 C4 N2 C1 C2 -0.7(2) . . . . ?
 C4 N3 C2 C1 0.4(2) . . . . ?
 C5 N4 C8 P1 177.96(13) . . . . ?
 C5 N4 C8 N5 -0.14(19) . . . . ?
 C6 N5 C8 P1 -178.27(13) . . . . ?
 C6 N5 C8 N4 -0.1(2) . . . . ?
 C7 N5 C6 C5 -178.14(18) . . . . ?
 C7 N5 C8 P1 0.1(3) . . . . ?
 C7 N5 C8 N4 178.29(17) . . . . ?
 C8 P1 C4 N2 40.37(16) . . . . ?
 C8 P1 C4 N3 -137.88(14) . . . . ?
 C8 P1 C17 N1 -49.18(14) . . . . ?
 C8 P1 C17 C18 132.63(13) . . . . ?
 C8 N4 C5 C6 0.3(2) . . . . ?
 C8 N5 C6 C5 0.3(2) . . . . ?
 C9 N6 C12 P2 -175.80(13) . . . . ?
 C9 N6 C12 N7 0.37(19) . . . . ?
 C10 N7 C12 P2 175.86(13) . . . . ?
 C10 N7 C12 N6 -0.43(19) . . . . ?
 C11 N7 C10 C9 -178.39(17) . . . . ?
 C11 N7 C12 P2 -5.5(3) . . . . ?
 C11 N7 C12 N6 178.21(17) . . . . ?
 C12 P2 C16 N8 -42.87(17) . . . . ?
 C12 P2 C16 N9 134.21(15) . . . . ?
 C12 P2 C21 N1 45.58(14) . . . . ?
 C12 P2 C21 C20 -136.50(13) . . . . ?
 C12 N6 C9 C10 -0.2(2) . . . . ?
 C12 N7 C10 C9 0.3(2) . . . . ?
 C13 N8 C16 P2 176.98(14) . . . . ?
 C13 N8 C16 N9 -0.4(2) . . . . ?
 C14 N9 C16 P2 -176.88(15) . . . . ?
 C14 N9 C16 N8 0.6(2) . . . . ?
 C15 N9 C14 C13 177.32(19) . . . . ?
 C15 N9 C16 P2 5.4(3) . . . . ?
 C15 N9 C16 N8 -177.11(19) . . . . ?
 C16 P2 C12 N6 46.27(16) . . . . ?
 C16 P2 C12 N7 -129.38(14) . . . . ?
 C16 P2 C21 N1 -53.51(14) . . . . ?
 C16 P2 C21 C20 124.41(13) . . . . ?
 C16 N8 C13 C14 0.1(2) . . . . ?
 C16 N9 C14 C13 -0.5(2) . . . . ?
 C17 P1 C4 N2 -60.95(16) . . . . ?
 C17 P1 C4 N3 120.80(14) . . . . ?
 C17 P1 C8 N4 57.80(17) . . . . ?
 C17 P1 C8 N5 -124.32(15) . . . . ?
 C17 N1 C21 P2 179.57(12) . . . . ?
 C17 N1 C21 C20 1.8(2) . . . . ?
 C17 C18 C19 C20 1.7(3) . . . . ?
 C18 C19 C20 C21 -0.4(3) . . . . ?
 C19 C20 C21 P2 -179.31(14) . . . . ?
 C19 C20 C21 N1 -1.4(3) . . . . ?
 C21 P2 C12 N6 -53.30(16) . . . . ?
 C21 P2 C12 N7 131.05(14) . . . . ?
 C21 P2 C16 N8 59.17(17) . . . . ?
 C21 P2 C16 N9 -123.76(15) . . . . ?
 C21 N1 C17 P1 -178.46(12) . . . . ?
 C21 N1 C17 C18 -0.4(2) . . . . ?
 O1B S1 C22B F1B 60.9(16) . . . . ?
 O1B S1 C22B F2B 179.4(11) . . . . ?
 O1B S1 C22B F3B -65.5(13) . . . . ?
 O2B S1 O1B Zn1 -89.6(13) . . . . ?
 O2B S1 C22B F1B -55.8(16) . . . . ?
 O2B S1 C22B F2B 62.8(13) . . . . ?
 O2B S1 C22B F3B 177.9(12) . . . . ?
 C22B S1 O1B Zn1 146.3(12) . . . . ?
 O1A S1 C22A F1A 62.0(3) . . . . ?
 O1A S1 C22A F2A -177.1(3) . . . . ?
 O1A S1 C22A F3A -57.2(3) . . . . ?
 O2A S1 O1A Zn1 -163.9(3) . . . . ?
 O2A S1 C22A F1A -56.5(3) . . . . ?
 O2A S1 C22A F2A 64.3(3) . . . . ?
 O2A S1 C22A F3A -175.8(2) . . . . ?
 C22A S1 O1A Zn1 88.5(4) . . . . ?
 O4 S2 C23 F4 -60.77(18) . . . . ?
 O4 S2 C23 F5 179.21(15) . . . . ?
 O4 S2 C23 F6 59.29(18) . . . . ?
 O5 S2 C23 F4 179.30(17) . . . . ?
 O5 S2 C23 F5 59.28(18) . . . . ?
 O5 S2 C23 F6 -60.64(19) . . . . ?
 O6 S2 C23 F4 58.61(19) . . . . ?
 O6 S2 C23 F5 -61.41(18) . . . . ?
 O6 S2 C23 F6 178.67(16) . . . . ?

_shelx_res_file
;
TITL jlm_znh1_a.res in P2(1)/c
    jlm_znh1.res
    created by SHELXL-2018/3 at 15:54:24 on 26-May-2023
REM Old TITL JLM_Znh1 in P2(1)/c
REM SHELXT solution in P2(1)/c: R1 0.135, Rweak 0.005, Alpha 0.028
REM <I/s> 1.127 for 320 systematic absences, Orientation as input
REM Formula found by SHELXT: C25 N11 O5 F3B P2 S2 Zn
CELL 0.41328 13.2291 13.4502 20.3253 90 108.632 90
ZERR 4 0.0007 0.0007 0.0011 0 0.001 0
LATT 1
SYMM -X,0.5+Y,0.5-Z
SFAC C H F N O P S Zn
DISP C -0.0001 0.0005 5.2
DISP F 0.0038 0.0031 14.4
DISP H 0 0 0.6
DISP N 0.0005 0.001 7.2
DISP O 0.0017 0.0018 10.2
DISP P 0.0349 0.0309 86.6
DISP S 0.0444 0.0409 111.4
DISP Zn 0.2605 0.5371 1303.8
UNIT 100 104 24 40 24 8 8 4

L.S. 10
PLAN  3
SIZE 0.07 0.07 0.08
TEMP -173(2)
CONF
BOND
list 4
MORE -1
BOND $H
fmap 2 53
acta
REM <olex2.extras>
REM <HklSrc "%.\\jlm_znh1.hkl">
REM </olex2.extras>

WGHT    0.081200    2.036600
FVAR       0.36208
ZN1   8    0.200237    0.354897    0.719481    11.00000    0.01844    0.01925 =
         0.03064   -0.00139    0.00871   -0.00157
S1    7    0.270380    0.410057    0.574248    11.00000    0.04365    0.02611 =
         0.02573    0.00142    0.00673   -0.00480
P1    6    0.362765    0.368204    0.895009    11.00000    0.01990    0.02110 =
         0.03036   -0.00334    0.00543    0.00013
P2    6   -0.061499    0.319781    0.731095    11.00000    0.01789    0.02200 =
         0.02722   -0.00036    0.00889   -0.00036
O3    5    0.267377    0.516175    0.584425    11.00000    0.04690    0.02539 =
         0.04110    0.00622    0.01294    0.00269
N1    4    0.147311    0.341676    0.820575    11.00000    0.01898    0.01994 =
         0.02573   -0.00165    0.00793   -0.00011
N2    4    0.300326    0.473570    0.767323    11.00000    0.02178    0.02354 =
         0.03416   -0.00210    0.01148   -0.00138
N3    4    0.400151    0.561422    0.856340    11.00000    0.02355    0.02383 =
         0.03527   -0.00501    0.01237   -0.00493
N4    4    0.327818    0.258219    0.770920    11.00000    0.02002    0.02279 =
         0.03385   -0.00373    0.00941   -0.00079
N5    4    0.456559    0.197922    0.860656    11.00000    0.02060    0.02256 =
         0.03576   -0.00152    0.00819    0.00173
N6    4    0.095847    0.237556    0.679902    11.00000    0.01949    0.02184 =
         0.02732   -0.00156    0.00896    0.00017
N7    4   -0.051379    0.147877    0.653774    11.00000    0.02359    0.02116 =
         0.02846   -0.00127    0.00905   -0.00416
N8    4    0.063265    0.451465    0.680966    11.00000    0.02201    0.02153 =
         0.03495    0.00302    0.01017   -0.00059
N9    4   -0.100835    0.506191    0.664247    11.00000    0.02261    0.02323 =
         0.03708    0.00123    0.00935    0.00331
C1    1    0.317944    0.566042    0.744050    11.00000    0.03070    0.02448 =
         0.03634   -0.00199    0.01549   -0.00583
AFIX  43
H1    2    0.291490    0.588232    0.697285    11.00000   -1.20000
AFIX   0
C2    1    0.379426    0.620815    0.798781    11.00000    0.03263    0.02361 =
         0.03931   -0.00387    0.01673   -0.00789
AFIX  43
H2    2    0.403199    0.687164    0.797255    11.00000   -1.20000
AFIX   0
C3    1    0.461827    0.591558    0.927095    11.00000    0.02876    0.02819 =
         0.03736   -0.00771    0.01061   -0.00822
AFIX 137
H3A   2    0.537841    0.579694    0.934826    11.00000   -1.50000
H3B   2    0.438719    0.552704    0.960507    11.00000   -1.50000
H3C   2    0.450158    0.662424    0.933258    11.00000   -1.50000
AFIX   0
C4    1    0.352008    0.472355    0.835625    11.00000    0.01957    0.02137 =
         0.03342   -0.00359    0.00885   -0.00164
C5    1    0.371189    0.176319    0.749735    11.00000    0.02394    0.02404 =
         0.03794   -0.00439    0.01318    0.00079
AFIX  43
H5    2    0.349442    0.150163    0.703920    11.00000   -1.20000
AFIX   0
C6    1    0.450692    0.138265    0.804999    11.00000    0.02492    0.02486 =
         0.04120   -0.00330    0.01335    0.00320
AFIX  43
H6    2    0.493404    0.081573    0.804758    11.00000   -1.20000
AFIX   0
C7    1    0.533317    0.186354    0.930683    11.00000    0.02824    0.03139 =
         0.03964    0.00014    0.00392    0.00582
AFIX 137
H7A   2    0.567404    0.250472    0.946853    11.00000   -1.50000
H7B   2    0.587800    0.137639    0.929508    11.00000   -1.50000
H7C   2    0.495956    0.163234    0.962407    11.00000   -1.50000
AFIX   0
C8    1    0.381254    0.269968    0.838672    11.00000    0.01865    0.02143 =
         0.03371   -0.00297    0.00753    0.00136
C9    1    0.106342    0.158447    0.640107    11.00000    0.02457    0.02358 =
         0.02966   -0.00378    0.00932    0.00113
AFIX  43
H9    2    0.167106    0.144873    0.626296    11.00000   -1.20000
AFIX   0
C10   1    0.015471    0.102017    0.623370    11.00000    0.02812    0.02172 =
         0.03169   -0.00450    0.01016   -0.00187
AFIX  43
H10   2    0.001410    0.043052    0.596221    11.00000   -1.20000
AFIX   0
C11   1   -0.156551    0.110473    0.650306    11.00000    0.02879    0.03094 =
         0.04004   -0.00549    0.01418   -0.01267
AFIX 137
H11A  2   -0.148436    0.052028    0.680347    11.00000   -1.50000
H11B  2   -0.196104    0.091953    0.602339    11.00000   -1.50000
H11C  2   -0.195716    0.162330    0.665905    11.00000   -1.50000
AFIX   0
C12   1   -0.000601    0.230382    0.687578    11.00000    0.01930    0.01964 =
         0.02598   -0.00040    0.00787   -0.00146
C13   1    0.050316    0.540813    0.646245    11.00000    0.02683    0.02522 =
         0.04421    0.00788    0.01096    0.00018
AFIX  43
H13   2    0.103463    0.573530    0.631970    11.00000   -1.20000
AFIX   0
C14   1   -0.050996    0.575145    0.635501    11.00000    0.02927    0.02296 =
         0.04523    0.00802    0.00976    0.00273
AFIX  43
H14   2   -0.080961    0.634955    0.612639    11.00000   -1.20000
AFIX   0
C15   1   -0.209947    0.516590    0.666640    11.00000    0.02600    0.03295 =
         0.05131    0.00103    0.01516    0.00773
AFIX 137
H15A  2   -0.237889    0.450963    0.672736    11.00000   -1.50000
H15B  2   -0.255230    0.546185    0.623148    11.00000   -1.50000
H15C  2   -0.209640    0.559571    0.705637    11.00000   -1.50000
AFIX   0
C16   1   -0.029847    0.431713    0.691070    11.00000    0.02050    0.02105 =
         0.02957    0.00045    0.00804    0.00118
C17   1    0.219855    0.349939    0.884451    11.00000    0.02084    0.02012 =
         0.02652   -0.00083    0.00691    0.00141
C18   1    0.191844    0.348237    0.945196    11.00000    0.02778    0.02508 =
         0.02609   -0.00189    0.00856    0.00096
AFIX  43
H18   2    0.245225    0.352820    0.989334    11.00000   -1.20000
AFIX   0
C19   1    0.084773    0.339745    0.940214    11.00000    0.02976    0.02865 =
         0.02775   -0.00176    0.01327    0.00064
AFIX  43
H19   2    0.063445    0.340184    0.980628    11.00000   -1.20000
AFIX   0
C20   1    0.009918    0.330610    0.874606    11.00000    0.02531    0.02320 =
         0.03004   -0.00040    0.01299    0.00051
AFIX  43
H20   2   -0.063735    0.324277    0.869466    11.00000   -1.20000
AFIX   0
C21   1    0.044122    0.330832    0.816118    11.00000    0.02007    0.01977 =
         0.02761   -0.00081    0.00930    0.00043
PART 1
F1B   3    0.382791    0.290724    0.548660    10.25000    0.08337    0.02527 =
         0.09088   -0.01297    0.05857   -0.00112
F2B   3    0.379500    0.438192    0.505336    10.25000    0.19962    0.04911 =
         0.18099    0.01120    0.17085    0.00335
F3B   3    0.454478    0.412864    0.609779    10.25000    0.05544    0.05837 =
         0.24431   -0.05473    0.07587   -0.02104
O1B   5    0.258483    0.352371    0.637003    10.25000    0.03562    0.03178 =
         0.03836    0.01282    0.02323    0.00821
O2B   5    0.168262    0.380361    0.514691    10.25000    0.11002    0.06417 =
         0.05377   -0.01896   -0.03400    0.02632
C22B  1    0.377051    0.384718    0.561838    10.25000    0.07722    0.03095 =
         0.10494   -0.00038    0.07233    0.00999
PART 2
F1A   3    0.432326    0.284164    0.599356    10.75000    0.05688    0.03163 =
         0.08971   -0.00317    0.02905    0.01622
F2A   3    0.471005    0.432265    0.573801    10.75000    0.04330    0.05677 =
         0.07926    0.00323    0.04085   -0.00296
F3A   3    0.456338    0.401511    0.674530    10.75000    0.02954    0.04873 =
         0.04796    0.00513   -0.00069   -0.00183
O1A   5    0.230319    0.351088    0.618838    10.75000    0.02985    0.02791 =
         0.03116    0.00315    0.01043   -0.00342
O2A   5    0.243463    0.374413    0.503605    10.75000    0.06104    0.04167 =
         0.02425   -0.00227    0.01023   -0.01211
C22A  1    0.416203    0.380183    0.607156    10.75000    0.03045    0.02758 =
         0.05075    0.00250    0.01897    0.00337

PART 0
S2    7    0.735907    0.450508    0.924120    11.00000    0.02427    0.02613 =
         0.02754    0.00059    0.01129    0.00025
F4    3    0.575945    0.383131    0.820551    11.00000    0.03257    0.06656 =
         0.04973   -0.01129    0.00689   -0.01316
F5    3    0.708499    0.281931    0.855022    11.00000    0.07296    0.03156 =
         0.06473   -0.01487    0.02609   -0.00170
F6    3    0.719390    0.410849    0.794543    11.00000    0.05659    0.06492 =
         0.03552   -0.01204    0.02525   -0.01149
O4    5    0.700042    0.550414    0.901438    11.00000    0.03337    0.02677 =
         0.03415    0.00169    0.01362    0.00085
O5    5    0.849664    0.435408    0.942803    11.00000    0.02502    0.04616 =
         0.04396   -0.00461    0.00786    0.00494
O6    5    0.685884    0.406690    0.970755    11.00000    0.04691    0.03459 =
         0.03840    0.00620    0.02355   -0.00073
C23   1    0.682085    0.377806    0.844499    11.00000    0.03446    0.03642 =
         0.03666   -0.00742    0.01490   -0.00468

N10   4    0.261745    0.682080    0.428836    11.00000    0.06361    0.05246 =
         0.04554   -0.00964   -0.00506    0.01677
C24   1    0.197048    0.682118    0.454267    11.00000    0.06574    0.04590 =
         0.03378   -0.00528   -0.00509    0.01931
C25   1    0.113305    0.683629    0.486155    11.00000    0.08667    0.07113 =
         0.03729    0.00712    0.00956    0.03853
AFIX 137
H25A  2    0.043816    0.676084    0.450188    11.00000   -1.50000
H25B  2    0.115361    0.747004    0.510339    11.00000   -1.50000
H25C  2    0.124196    0.628820    0.519471    11.00000   -1.50000
AFIX   0
HKLF 4


REM  jlm_znh1_a.res in P2(1)/c
REM wR2 = 0.159164, GooF = S = 1.11979, Restrained GooF = 1.11979 for all data
REM R1 = 0.055175 for 13286 Fo > 4sig(Fo) and 0.066564 for all 16974 data
REM 528 parameters refined using 0 restraints

END

WGHT      0.0812      2.0383

REM Highest difference peak  1.329,  deepest hole -1.928,  1-sigma level  0.122
Q1    1   0.2229  0.4062  0.5749  11.00000  0.05    1.33
Q2    1   0.2278  0.3549  0.7599  11.00000  0.05    0.75
Q3    1   0.3245  0.4741  0.8004  11.00000  0.05    0.50
;
_shelx_res_checksum                77599
_shelx_hkl_file
;
  -1   0   0   62.29    2.70
  -1   0   0   61.99    2.80
  -1   0   0   68.29    2.70
  -1   0   0   67.09    2.80
  -1   0   0   68.99    2.80
  -1   0   0   61.09    2.70
   1   0   0   67.39    2.80
   1   0   0   69.79    2.80
   1   0   0   64.99    2.70
   1   0   0   73.59    2.80
   1   0   0   60.39    2.70
   1   0   0   62.59    2.70
  -2   0   0 2479.45   97.39
  -2   0   0 2455.85   97.39
  -2   0   0 2352.66   97.39
   2   0   0 2697.53   97.59
   2   0   0 2615.04   97.49
   2   0   0 2533.25   97.59
  -3   0   0 1068.09   42.10
  -3   0   0 1018.00   42.00
  -3   0   0 1091.09   42.30
  -3   0   0 1120.79   42.20
  -3   0   0 1051.19   42.10
  -3   0   0 1104.29   42.40
   3   0   0 1117.39   42.30
   3   0   0 1060.09   42.10
   3   0   0 1089.09   42.20
   3   0   0 1050.79   42.00
   3   0   0 1079.39   42.30
   3   0   0 1115.09   42.10
  -4   0   0 1967.00   78.29
  -4   0   0 2013.80   77.99
  -4   0   0 1976.90   78.19
  -4   0   0 2010.30   77.89
  -4   0   0 1973.40   78.09
  -4   0   0 1993.40   77.89
   4   0   0 2004.40   78.19
   4   0   0 2037.20   77.89
   4   0   0 1993.40   78.19
   4   0   0 2114.49   77.89
   4   0   0 1952.00   78.09
   4   0   0 2057.19   77.99
  -5   0   0   31.20    2.50
  -5   0   0   26.60    2.40
  -5   0   0   27.70    2.70
  -5   0   0   30.80    2.70
  -5   0   0   19.80    2.00
  -5   0   0   19.80    1.90
   5   0   0   29.80    2.60
   5   0   0   20.80    2.00
   5   0   0   21.00    2.00
   5   0   0   18.70    1.80
   5   0   0   29.00    2.60
   5   0   0   24.20    2.50
  -6   0   0  761.22   28.90
  -6   0   0  748.53   29.10
  -6   0   0  699.33   29.20
  -6   0   0  697.73   28.70
  -6   0   0  682.03   28.60
  -6   0   0  773.12   28.80
   6   0   0  689.63   29.00
   6   0   0  691.93   28.70
   6   0   0  709.13   28.50
   6   0   0  732.83   28.70
   6   0   0  715.23   28.90
  -7   0   0   70.69    4.70
  -7   0   0   86.09    4.80
  -7   0   0   61.59    3.80
  -7   0   0   88.29    4.60
  -7   0   0   62.39    4.10
  -7   0   0   71.49    4.00
   7   0   0   66.19    4.40
   7   0   0   65.69    4.00
   7   0   0   81.49    4.70
   7   0   0   78.79    4.50
  -8   0   0  835.32   32.10
  -8   0   0  785.12   31.90
  -8   0   0  706.83   31.50
  -8   0   0  810.92   31.30
   8   0   0  791.12   31.30
   8   0   0  822.02   31.40
   8   0   0  792.52   31.20
   8   0   0  735.93   31.70
   8   0   0  730.43   31.60
   8   0   0  765.72   31.70
  -9   0   0  116.59    5.90
  -9   0   0  111.39    6.50
  -9   0   0  110.99    6.10
  -9   0   0  122.89    7.10
  -9   0   0  110.39    6.40
   9   0   0  118.79    6.20
   9   0   0  108.79    5.90
   9   0   0  116.69    6.60
   9   0   0  116.79    5.90
 -10   0   0    5.90    1.90
 -10   0   0    5.60    2.60
 -10   0   0    5.40    2.00
 -10   0   0    6.80    2.90
 -10   0   0    7.90    2.40
 -10   0   0    5.30    2.70
  10   0   0    4.00    1.70
  10   0   0    4.40    2.70
  10   0   0    6.80    2.70
  10   0   0    4.50    2.10
  10   0   0    4.30    2.00
  10   0   0    6.10    2.70
 -11   0   0  551.44   23.30
 -11   0   0  546.45   24.10
 -11   0   0  565.74   23.10
 -11   0   0  558.64   23.10
 -11   0   0  511.85   23.60
  11   0   0  569.64   23.40
  11   0   0  558.04   23.00
  11   0   0  567.04   23.20
  11   0   0  567.34   23.80
  11   0   0  542.25   23.90
 -12   0   0  599.44   25.60
 -12   0   0  639.04   26.30
 -12   0   0  639.04   26.70
 -12   0   0  631.24   25.90
 -12   0   0  640.94   25.70
  12   0   0  602.14   26.30
  12   0   0  616.64   25.80
  12   0   0  595.44   28.20
  12   0   0  565.64   26.30
  12   0   0  632.94   25.60
 -13   0   0   50.29    6.20
 -13   0   0   43.60    5.30
 -13   0   0   50.09    4.30
 -13   0   0   55.29    4.20
 -13   0   0   52.39    6.30
 -13   0   0   53.89    4.50
  13   0   0   52.09    4.30
  13   0   0   46.00    5.80
  13   0   0   54.09    5.90
  13   0   0   47.00    5.00
  13   0   0   54.39    4.50
 -14   0   0   60.69    6.10
 -14   0   0   64.69    6.40
 -14   0   0   56.89    5.50
 -14   0   0   64.79    4.90
 -14   0   0   74.29    5.40
 -14   0   0   73.09    5.00
  14   0   0   66.49    5.80
  14   0   0   59.49    5.90
  14   0   0   74.69    4.90
  14   0   0   64.19    5.80
  14   0   0   68.89    5.20
  14   0   0   70.69    5.20
 -15   0   0  296.27   14.20
 -15   0   0  303.97   15.50
 -15   0   0  314.57   15.30
 -15   0   0  319.87   14.10
 -15   0   0  287.17   14.50
 -15   0   0  287.47   13.90
  15   0   0  294.77   14.20
  15   0   0  300.57   15.00
  15   0   0  291.97   13.70
  15   0   0  292.37   14.70
  15   0   0  295.97   15.10
  15   0   0  291.17   14.00
 -16   0   0   21.30    4.70
 -16   0   0   24.40    4.20
 -16   0   0   20.80    5.30
 -16   0   0   15.00    3.60
 -16   0   0   17.90    4.90
  16   0   0   20.40    4.60
  16   0   0   17.30    4.90
  16   0   0   16.00    3.70
  16   0   0   18.90    3.80
  16   0   0   27.50    5.70
  16   0   0   19.40    3.50
 -17   0   0   34.60    5.50
 -17   0   0   52.29    7.40
 -17   0   0   39.20    6.20
 -17   0   0   58.59    5.50
 -17   0   0   49.99    4.70
  17   0   0   45.10    6.70
  17   0   0   56.09    5.40
  17   0   0   39.50    5.20
  17   0   0   50.09    4.50
  17   0   0   40.70    5.90
 -18   0   0    5.20    4.40
 -18   0   0    5.00    3.90
 -18   0   0    6.80    4.50
 -18   0   0    9.40    3.90
 -18   0   0    8.30    3.20
  18   0   0    8.70    4.70
  18   0   0    9.00    4.70
  18   0   0    4.90    4.10
  18   0   0    7.20    2.90
  18   0   0    4.30    3.10
  18   0   0    7.90    3.60
  19   0   0  225.98   13.30
  19   0   0  239.88   11.80
  19   0   0  229.68   12.90
  19   0   0  218.98   12.40
 -20   0   0   77.49    6.80
  20   0   0   81.39    6.20
  20   0   0   87.29    7.90
  20   0   0   87.09    8.40
  20   0   0   79.79    9.40
  20   0   0   82.59    7.30
  21   0   0    2.10    5.60
  21   0   0   -0.80    4.90
  21  -1   0    1.40    5.10
  21  -1   0    1.30    5.30
  20  -1   0    1.70    4.20
  20  -1   0    5.30    3.90
  20  -1   0    4.50    3.00
  20  -1   0    6.50    5.20
 -20   1   0    3.30    3.00
 -20   1   0    4.30    3.60
  19  -1   0   60.39    6.00
  19  -1   0   59.29    5.10
  19  -1   0   56.09    6.30
  19  -1   0   56.49    7.60
  19  -1   0   40.40    5.50
  19  -1   0   46.90    7.30
 -19   1   0   54.89    5.20
 -19   1   0   34.50    6.00
 -19   1   0   57.69    6.00
  18  -1   0   31.20    4.20
  18  -1   0   25.40    5.00
  18  -1   0   28.60    4.90
  18  -1   0   32.30    6.20
  18  -1   0   28.00    4.70
 -18   1   0   23.20    4.00
 -18   1   0   26.20    5.10
 -18   1   0   27.10    5.90
 -18   1   0   27.30    4.80
 -18   1   0   19.90    5.30
  17  -1   0    7.70    3.40
  17  -1   0    7.60    4.40
  17  -1   0    4.50    3.80
  17  -1   0    3.70    2.80
  17  -1   0    4.80    4.00
  17  -1   0    6.60    2.70
 -17   1   0    7.00    4.40
 -17   1   0    5.20    4.10
 -17   1   0    4.10    3.00
 -17   1   0    4.70    2.60
 -17   1   0    6.90    3.80
  16  -1   0   42.70    4.00
  16  -1   0   46.30    6.60
  16  -1   0   34.50    5.20
  16  -1   0   49.30    6.20
  16  -1   0   46.30    5.50
  16  -1   0   35.30    4.80
 -16   1   0   45.00    4.60
 -16   1   0   35.00    5.80
 -16   1   0   48.80    4.50
 -16   1   0   43.50    6.50
 -16   1   0   46.30    4.70
 -16   1   0   37.00    5.50
  15  -1   0   17.20    3.60
  15  -1   0   14.10    3.70
  15  -1   0   18.40    3.70
  15  -1   0   14.90    4.10
  15  -1   0   14.30    4.50
 -15   1   0   16.20    4.60
 -15   1   0   15.80    3.50
 -15   1   0   21.10    4.40
 -15   1   0   16.70    4.60
 -15   1   0   15.80    3.50
 -15   1   0   19.50    3.30
  14  -1   0   18.10    4.30
  14  -1   0   18.50    4.30
  14  -1   0   15.60    3.30
  14  -1   0   19.60    3.40
  14  -1   0   16.30    3.20
 -14   1   0   19.50    3.20
 -14   1   0   21.40    4.70
 -14   1   0   23.40    4.00
 -14   1   0   23.40    4.70
 -14   1   0   18.50    3.90
 -14   1   0   18.50    3.30
  13  -1   0   40.90    3.50
  13  -1   0   46.30    5.50
  13  -1   0   42.30    3.80
  13  -1   0   38.40    5.20
 -13   1   0   42.10    3.90
 -13   1   0   45.70    5.80
 -13   1   0   40.80    3.70
 -13   1   0   44.00    5.30
 -13   1   0   41.10    4.00
 -13   1   0   49.99    5.90
  12  -1   0  435.86   20.40
  12  -1   0  455.25   20.30
  12  -1   0  487.15   19.60
  12  -1   0  464.75   19.90
  12  -1   0  447.76   20.30
 -12   1   0  470.75   19.80
 -12   1   0  460.35   20.00
 -12   1   0  485.75   19.80
  11  -1   0  427.66   18.20
  11  -1   0  379.16   17.40
  11  -1   0  431.56   18.10
  11  -1   0  387.76   17.60
  11  -1   0  392.66   17.20
  11  -1   0  424.66   18.40
 -11   1   0  429.26   18.70
 -11   1   0  393.96   17.70
 -11   1   0  416.06   18.40
 -11   1   0  432.16   18.10
 -11   1   0  409.56   17.50
 -11   1   0  412.06   17.50
  10  -1   0    3.50    1.80
  10  -1   0    3.50    1.90
  10  -1   0    5.40    1.70
  10  -1   0    2.50    2.40
  10  -1   0    4.80    2.50
 -10   1   0    6.30    2.90
 -10   1   0    5.00    2.00
 -10   1   0    5.30    1.90
 -10   1   0    5.00    2.50
 -10   1   0    4.50    2.10
 -10   1   0    4.90    2.70
   9  -1   0    1.00    1.50
   9  -1   0    1.50    1.60
   9  -1   0    1.60    2.10
   9  -1   0    0.90    1.30
   9  -1   0    3.10    2.10
  -9   1   0    3.60    2.30
  -9   1   0    2.20    2.30
  -9   1   0    2.50    2.20
   8  -1   0 1504.85   59.69
   8  -1   0 1523.35   59.99
   8  -1   0 1522.65   59.49
   8  -1   0 1468.95   59.59
   8  -1   0 1510.25   60.09
   8  -1   0 1529.05   59.99
  -8   1   0 1510.15   59.89
  -8   1   0 1536.45   59.59
  -8   1   0 1560.04   60.29
  -8   1   0 1500.45   59.69
  -8   1   0 1523.75   60.09
  -8   1   0 1510.25   59.59
   7  -1   0    4.70    2.10
   7  -1   0    6.60    1.40
   7  -1   0   10.30    1.90
   7  -1   0    7.30    1.80
   7  -1   0    3.00    1.90
   7  -1   0    4.00    1.90
  -7   1   0    8.50    1.70
  -7   1   0    8.90    2.20
  -7   1   0    8.70    1.90
  -7   1   0    8.60    1.80
  -7   1   0    5.80    2.10
   6  -1   0 1202.18   46.80
   6  -1   0 1200.18   46.80
   6  -1   0 1242.38   46.80
   6  -1   0 1155.98   46.50
  -6   1   0 1160.68   46.60
  -6   1   0 1260.97   46.90
  -6   1   0 1219.98   46.80
  -6   1   0 1116.59   46.90
  -6   1   0 1174.98   46.50
  -6   1   0 1119.59   46.40
   5  -1   0   62.99    3.40
   5  -1   0   59.99    3.20
   5  -1   0   73.79    3.80
   5  -1   0   63.29    3.40
   5  -1   0   73.89    3.80
  -5   1   0   60.79    3.40
  -5   1   0   70.09    4.00
  -5   1   0   77.89    3.80
  -5   1   0   57.49    3.30
  -5   1   0   63.39    3.40
  -5   1   0   78.69    4.00
   4  -1   0 2313.17   89.59
   4  -1   0 2334.87   89.49
   4  -1   0 2394.36   89.39
   4  -1   0 2323.57   89.69
   4  -1   0 2379.86   89.69
   4  -1   0 2293.87   89.49
  -4   1   0 2203.28   89.39
  -4   1   0 2266.57   89.59
  -4   1   0 2308.77   89.49
  -4   1   0 2434.66   89.69
  -4   1   0 2301.97   89.69
  -4   1   0 2159.88   89.49
   3  -1   0   56.99    2.70
   3  -1   0   56.99    2.70
   3  -1   0   54.69    2.90
   3  -1   0   53.79    2.90
   3  -1   0   52.89    2.60
   3  -1   0   54.19    2.80
  -3   1   0   52.89    3.90
  -3   1   0   54.79    2.60
  -3   1   0   56.69    2.70
  -3   1   0   55.79    3.00
  -3   1   0   55.59    2.70
  -3   1   0   57.79    2.90
   2  -1   0    2.80    0.90
   2  -1   0    2.80    0.90
   2  -1   0    3.20    1.00
  -2   1   0    3.90    1.10
  -2   1   0    3.70    0.80
  -2   1   0    3.00    0.80
  -2   1   0    2.60    0.60
   1  -1   0 2623.54  100.79
   1  -1   0 2656.33  100.79
  -1   1   0 2643.34  100.79
  -1   1   0 2536.85  100.79
   0  -1   0    2.90    0.60
   0  -1   0    3.20    0.50
   0  -1   0    2.70    0.50
   0  -1   0    2.60    0.50
   0   1   0    2.20    0.60
   0   1   0    1.90    0.50
   0   1   0    2.60    0.50
   0   1   0    2.70    0.50
  -1  -1   0 2667.53  106.29
  -1  -1   0 2694.23  106.39
  -1  -1   0 2616.34  106.39
   1   1   0 2855.61  106.39
   1   1   0 2872.41  106.49
   1   1   0 2831.02  106.49
  -2  -1   0    3.50    1.50
  -2  -1   0    5.20    1.60
  -2  -1   0    2.30    1.40
  -2  -1   0    2.80    1.00
  -2  -1   0    3.10    1.00
   2   1   0    4.10    1.00
   2   1   0    4.60    1.40
   2   1   0    3.10    1.40
   2   1   0    4.90    1.70
   2   1   0    4.20    1.10
  -3  -1   0   45.70    3.10
  -3  -1   0   51.59    3.30
  -3  -1   0   49.70    2.80
  -3  -1   0   51.09    3.40
  -3  -1   0   49.30    2.80
  -3  -1   0   53.79    2.80
   3   1   0   53.49    3.30
   3   1   0   54.39    2.90
   3   1   0   54.79    2.80
   3   1   0   52.29    3.20
   3   1   0   46.90    3.10
   3   1   0   59.49    2.80
  -4  -1   0 2403.16   91.59
  -4  -1   0 2282.17   91.39
  -4  -1   0 2333.07   91.29
  -4  -1   0 2280.97   90.99
  -4  -1   0 2299.57   91.09
  -4  -1   0 2342.87   91.09
   4   1   0 2352.96   91.29
   4   1   0 2339.27   91.09
   4   1   0 2407.86   91.09
   4   1   0 2349.56   91.39
   4   1   0 2412.86   91.49
   4   1   0 2357.16   91.19
  -5  -1   0   75.19    4.40
  -5  -1   0   61.89    3.60
  -5  -1   0   79.59    4.20
  -5  -1   0   69.69    4.20
  -5  -1   0   62.09    3.70
  -5  -1   0   63.59    3.60
   5   1   0   73.19    4.10
   5   1   0   67.59    3.70
   5   1   0   70.39    4.10
   5   1   0   61.49    3.70
   5   1   0   69.09    4.20
   5   1   0   56.79    3.50
  -6  -1   0 1094.89   45.80
  -6  -1   0 1148.89   46.20
  -6  -1   0 1186.18   46.50
  -6  -1   0 1167.08   46.00
  -6  -1   0 1187.48   46.60
  -6  -1   0 1173.78   46.10
   6   1   0 1149.39   45.90
   6   1   0 1183.98   46.50
   6   1   0 1209.18   46.50
   6   1   0 1183.98   46.00
   6   1   0 1166.08   45.90
   6   1   0 1139.59   46.30
  -7  -1   0    3.60    2.20
  -7  -1   0    5.40    2.40
  -7  -1   0    6.10    1.90
  -7  -1   0    6.30    1.90
  -7  -1   0    8.30    2.60
  -7  -1   0    5.60    1.60
   7   1   0    5.70    1.60
   7   1   0    5.50    3.70
   7   1   0    3.60    1.70
   7   1   0    5.10    2.40
   7   1   0    7.20    2.10
   7   1   0    6.80    2.40
  -8  -1   0 1481.75   61.89
  -8  -1   0 1530.55   61.79
  -8  -1   0 1595.84   61.59
   8   1   0 1587.24   61.29
   8   1   0 1577.94   61.89
  -9  -1   0    1.50    2.40
  -9  -1   0    2.00    1.70
  -9  -1   0    2.30    1.80
  -9  -1   0    0.70    1.40
  -9  -1   0    1.40    2.30
  -9  -1   0    1.00    2.30
   9   1   0    1.70    2.50
   9   1   0    1.20    1.70
   9   1   0    0.70    2.20
   9   1   0    2.10    1.50
   9   1   0    1.30    2.10
   9   1   0    0.90    1.70
 -10  -1   0    6.10    2.30
 -10  -1   0    4.20    2.00
 -10  -1   0    5.40    1.90
 -10  -1   0    3.20    2.80
 -10  -1   0    5.80    2.70
 -10  -1   0    1.00    2.70
  10   1   0    3.40    1.80
  10   1   0    3.50    2.80
  10   1   0    4.00    2.10
  10   1   0    3.60    2.60
  10   1   0    4.80    2.00
 -11  -1   0  413.16   17.90
 -11  -1   0  444.56   18.00
 -11  -1   0  390.86   17.70
  11   1   0  420.06   18.60
  11   1   0  402.96   18.50
  11   1   0  414.36   18.40
  11   1   0  399.66   17.60
 -12  -1   0  453.95   20.00
 -12  -1   0  463.85   19.50
 -12  -1   0  455.45   20.20
 -12  -1   0  460.35   19.70
 -12  -1   0  438.96   20.50
 -12  -1   0  451.85   19.40
  12   1   0  454.45   19.40
  12   1   0  443.66   20.20
  12   1   0  483.45   19.70
  12   1   0  426.06   19.90
  12   1   0  413.86   20.10
 -13  -1   0   38.20    3.70
 -13  -1   0   43.30    4.20
 -13  -1   0   39.30    3.90
 -13  -1   0   42.40    5.40
 -13  -1   0   44.30    5.60
 -13  -1   0   35.30    5.50
  13   1   0   32.50    4.30
  13   1   0   38.20    5.20
  13   1   0   41.70    5.70
  13   1   0   39.80    5.40
  13   1   0   42.20    4.00
  13   1   0   43.10    3.80
 -14  -1   0   14.50    3.30
 -14  -1   0   20.70    4.70
 -14  -1   0   20.30    3.70
 -14  -1   0   18.10    4.50
 -14  -1   0   21.60    3.60
 -14  -1   0   17.80    4.30
  14   1   0   24.30    4.80
  14   1   0   19.00    3.50
  14   1   0   19.30    3.70
  14   1   0   23.20    4.80
  14   1   0   19.80    4.70
  14   1   0   16.90    3.10
 -15  -1   0   17.20    4.30
 -15  -1   0   17.80    3.40
 -15  -1   0   18.30    3.80
 -15  -1   0   12.10    3.20
 -15  -1   0   19.30    5.00
 -15  -1   0   18.90    5.00
  15   1   0   21.70    4.80
  15   1   0   16.10    3.50
  15   1   0   18.90    4.80
  15   1   0   14.30    3.10
  15   1   0   14.10    4.20
  15   1   0   17.80    3.80
 -16  -1   0   42.80    6.50
 -16  -1   0   46.40    6.60
 -16  -1   0   36.90    5.70
  16   1   0   45.00    5.50
  16   1   0   51.49    6.70
  16   1   0   39.50    4.00
  16   1   0   30.00    5.20
  16   1   0   38.30    6.10
  16   1   0   36.10    4.70
 -17  -1   0    6.30    4.00
 -17  -1   0    5.00    4.40
 -17  -1   0    2.60    4.10
  17   1   0    7.00    3.20
  17   1   0    6.10    2.80
  17   1   0    4.40    4.10
  17   1   0    3.80    3.80
  17   1   0    4.20    3.10
 -18  -1   0   19.30    5.70
 -18  -1   0   21.30    5.00
  18   1   0   19.40    5.10
  18   1   0   26.60    4.70
  18   1   0   27.30    4.60
  18   1   0   29.40    6.00
  18   1   0   26.10    4.20
 -19  -1   0   59.69    6.20
 -19  -1   0   47.10    6.00
  19   1   0   51.99    7.80
  19   1   0   43.00    6.80
  19   1   0   53.89    7.60
  19   1   0   43.60    5.90
  19   1   0   59.59    5.30
 -20  -1   0    4.40    4.30
 -20  -1   0    5.50    4.00
 -20  -1   0    6.10    3.90
  20   1   0    4.40    5.30
  20   1   0    4.20    4.80
  20   1   0    7.10    5.10
  20   1   0    4.10    3.00
 -21  -1   0    0.40    4.30
 -21  -1   0   -0.30    3.30
  21   1   0    0.20    5.40
  21   1   0   -1.50    4.90
  20  -2   0    0.80    3.70
  20  -2   0    0.00    2.70
  20  -2   0    1.50    5.10
  20  -2   0   -0.80    4.60
 -20   2   0    0.30    3.50
 -20   2   0    1.00    2.70
  19  -2   0    2.40    3.40
  19  -2   0    1.00    4.70
  19  -2   0    1.00    4.30
  19  -2   0   -1.00    3.00
  19  -2   0    1.20    2.90
 -19   2   0   -0.60    3.70
 -19   2   0    1.30    4.40
 -19   2   0    0.30    2.50
 -19   2   0   -0.80    3.10
  18  -2   0    3.60    3.10
  18  -2   0    5.80    4.80
  18  -2   0    4.00    3.30
 -18   2   0    4.40    3.90
 -18   2   0    3.90    4.00
 -18   2   0    5.30    2.80
 -18   2   0    4.90    3.30
 -18   2   0    5.00    4.60
  17  -2   0    3.10    3.80
  17  -2   0    1.50    2.70
  17  -2   0    3.00    3.00
  17  -2   0    0.50    3.80
 -17   2   0    1.50    3.30
 -17   2   0   -0.30    3.60
 -17   2   0    2.60    2.80
 -17   2   0    1.40    2.30
 -17   2   0    0.60    3.70
  16  -2   0   37.10    4.70
  16  -2   0   45.10    4.60
  16  -2   0   39.80    5.90
  16  -2   0   48.00    4.30
  16  -2   0   33.00    5.60
 -16   2   0   33.70    5.30
 -16   2   0   41.80    4.00
 -16   2   0   41.60    6.50
 -16   2   0   40.20    6.20
 -16   2   0   40.60    5.20
 -16   2   0   39.80    5.00
  15  -2   0    3.40    2.70
  15  -2   0    2.90    2.50
  15  -2   0    3.60    2.10
  15  -2   0    1.90    3.50
  15  -2   0    2.40    3.30
  15  -2   0    4.90    3.80
 -15   2   0    3.90    2.60
 -15   2   0    3.30    3.10
 -15   2   0    7.00    3.80
 -15   2   0    1.90    2.60
 -15   2   0    6.20    3.90
 -15   2   0    3.10    2.20
  14  -2   0    8.20    3.60
  14  -2   0    6.50    3.00
  14  -2   0    6.40    2.80
  14  -2   0    9.20    2.40
  14  -2   0    7.60    3.60
  14  -2   0    7.40    2.70
 -14   2   0    8.30    2.70
 -14   2   0    8.50    2.50
 -14   2   0    7.60    3.60
 -14   2   0    9.80    3.90
 -14   2   0   10.20    3.10
 -14   2   0    6.00    3.00
  13  -2   0   42.20    4.20
  13  -2   0   40.50    3.90
  13  -2   0   36.40    3.30
  13  -2   0   39.80    5.20
  13  -2   0   53.79    5.60
  13  -2   0   47.00    4.70
 -13   2   0   46.10    5.20
 -13   2   0   42.70    5.30
 -13   2   0   40.40    3.60
 -13   2   0   42.20    3.80
 -13   2   0   40.50    4.00
  12  -2   0    8.20    2.00
  12  -2   0    8.00    2.40
  12  -2   0   13.50    3.50
  12  -2   0    9.50    2.90
  12  -2   0    9.10    2.60
  12  -2   0   10.20    3.10
 -12   2   0    8.40    2.50
 -12   2   0    9.60    2.50
 -12   2   0   11.40    3.50
 -12   2   0    8.00    2.20
 -12   2   0    9.40    3.00
  11  -2   0    0.40    1.70
  11  -2   0    1.60    1.80
  11  -2   0    1.50    2.30
  11  -2   0    1.40    1.40
  11  -2   0    0.50    2.40
 -11   2   0   -0.20    2.40
 -11   2   0    1.30    1.80
 -11   2   0    3.40    2.30
 -11   2   0    0.60    2.50
 -11   2   0    2.30    1.70
 -11   2   0    2.20    1.90
  10  -2   0   52.39    3.50
  10  -2   0   62.59    4.50
  10  -2   0   56.89    3.90
  10  -2   0   58.29    4.00
  10  -2   0   63.19    4.40
 -10   2   0   59.49    4.80
 -10   2   0   60.69    4.40
 -10   2   0   61.09    4.70
 -10   2   0   58.79    3.90
 -10   2   0   60.09    3.80
   9  -2   0  238.38   10.80
   9  -2   0  231.88   10.90
   9  -2   0  244.88   10.60
   9  -2   0  243.48   10.60
   9  -2   0  230.98   11.00
   9  -2   0  246.28   10.30
  -9   2   0  226.28   10.80
  -9   2   0  235.28   11.10
  -9   2   0  237.68   11.30
  -9   2   0  238.98   10.50
   8  -2   0   70.89    3.70
   8  -2   0   70.69    4.40
   8  -2   0   66.09    4.30
   8  -2   0   70.89    4.10
   8  -2   0   69.29    4.20
   8  -2   0   68.79    4.00
  -8   2   0   69.89    4.60
  -8   2   0   70.99    3.90
  -8   2   0   67.89    4.60
  -8   2   0   69.59    3.90
  -8   2   0   74.69    4.10
  -8   2   0   71.29    4.30
   7  -2   0  543.85   21.70
   7  -2   0  526.65   21.70
   7  -2   0  526.95   21.90
   7  -2   0  573.54   21.80
   7  -2   0  547.65   21.40
   7  -2   0  542.05   22.00
  -7   2   0  522.45   22.10
  -7   2   0  528.35   21.80
  -7   2   0  518.25   22.00
  -7   2   0  522.65   21.60
   6  -2   0   46.90    3.00
   6  -2   0   43.80    2.90
   6  -2   0   39.50    2.60
   6  -2   0   40.00    2.80
   6  -2   0   38.80    2.30
   6  -2   0   39.90    2.60
  -6   2   0   40.40    3.10
  -6   2   0   44.00    2.70
  -6   2   0   38.10    2.50
  -6   2   0   39.60    2.90
  -6   2   0   43.80    2.60
   5  -2   0  856.51   34.80
   5  -2   0  871.41   34.90
   5  -2   0  904.41   34.70
  -5   2   0  909.91   34.90
  -5   2   0  878.11   35.00
  -5   2   0  875.31   35.00
  -5   2   0  889.01   34.80
  -5   2   0  902.91   34.70
  -5   2   0  876.21   34.70
   4  -2   0  666.33   25.70
   4  -2   0  640.24   25.60
   4  -2   0  667.63   25.80
   4  -2   0  641.34   25.50
   4  -2   0  624.24   25.60
   4  -2   0  657.23   25.80
  -4   2   0  637.04   25.70
  -4   2   0  661.63   25.80
  -4   2   0  668.93   25.90
  -4   2   0  654.13   25.80
  -4   2   0  659.13   25.60
  -4   2   0  657.83   25.70
   3  -2   0  306.07   13.20
   3  -2   0  329.47   13.20
   3  -2   0  328.77   13.20
   3  -2   0  344.57   13.20
  -3   2   0  315.87   13.20
  -3   2   0  342.27   13.20
  -3   2   0  337.87   13.10
  -3   2   0  337.97   13.30
  -3   2   0  343.67   13.20
   2  -2   0 1473.55   59.69
   2  -2   0 1547.55   59.69
  -2   2   0 1483.25   59.69
  -2   2   0 1670.43   59.69
  -2   2   0 1525.45   59.69
  -2   2   0 1564.24   59.59
   1  -2   0  200.58    8.10
   1  -2   0  207.88    8.10
  -1   2   0  212.48    8.10
  -1   2   0  203.88    8.10
  -1   2   0  197.08    8.20
  -1   2   0  200.98    8.10
   0  -2   0   74.69    3.30
   0  -2   0   66.59    3.20
   0  -2   0   75.99    3.20
   0   2   0   76.49    3.40
   0   2   0   70.09    3.40
   0   2   0   78.09    3.40
  -1  -2   0  203.98    8.70
  -1  -2   0  217.88    8.70
  -1  -2   0  204.38    8.70
  -1  -2   0  215.18    8.60
  -1  -2   0  207.28    8.50
  -1  -2   0  206.08    8.60
   1   2   0  209.98    8.70
   1   2   0  214.28    8.60
   1   2   0  205.78    8.70
   1   2   0  190.48    8.50
   1   2   0  208.18    8.50
   1   2   0  211.38    8.70
  -2  -2   0 1407.46   58.79
  -2  -2   0 1590.24   58.59
  -2  -2   0 1347.47   58.59
  -2  -2   0 1423.36   58.69
  -2  -2   0 1583.94   58.69
  -2  -2   0 1588.44   58.49
   2   2   0 1570.24   58.89
   2   2   0 1436.56   58.59
   2   2   0 1386.16   58.49
   2   2   0 1598.44   58.79
   2   2   0 1484.65   58.49
   2   2   0 1646.34   58.69
  -3  -2   0  309.57   13.30
  -3  -2   0  312.07   13.10
  -3  -2   0  300.87   13.40
  -3  -2   0  309.27   13.50
   3   2   0  330.17   13.50
   3   2   0  324.87   13.10
   3   2   0  320.47   13.30
   3   2   0  325.77   13.50
   3   2   0  320.87   13.10
   3   2   0  343.77   13.30
  -4  -2   0  634.24   26.20
  -4  -2   0  615.14   25.90
  -4  -2   0  633.14   26.10
  -4  -2   0  670.83   25.80
  -4  -2   0  662.93   25.90
  -4  -2   0  659.73   25.90
   4   2   0  653.13   26.20
   4   2   0  643.44   25.70
   4   2   0  630.74   25.80
   4   2   0  659.93   26.00
   4   2   0  628.94   26.10
   4   2   0  640.14   25.70
  -5  -2   0  910.81   35.20
  -5  -2   0  855.31   35.60
  -5  -2   0  899.41   35.40
  -5  -2   0  881.71   35.60
  -5  -2   0  875.21   35.30
   5   2   0  853.81   35.30
   5   2   0  847.62   35.50
   5   2   0  886.51   35.10
   5   2   0  923.61   35.30
   5   2   0  910.91   35.10
   5   2   0  893.61   35.70
  -6  -2   0   43.40    3.80
  -6  -2   0   43.40    3.00
  -6  -2   0   39.90    3.10
  -6  -2   0   42.60    3.80
  -6  -2   0   45.80    3.70
   6   2   0   46.80    3.70
   6   2   0   46.00    3.40
   6   2   0   43.40    3.10
   6   2   0   43.80    3.00
   6   2   0   41.70    3.20
   6   2   0   45.90    3.70
  -7  -2   0  556.34   22.40
  -7  -2   0  572.34   22.60
  -7  -2   0  520.45   22.60
  -7  -2   0  515.05   22.70
   7   2   0  537.55   22.00
   7   2   0  566.44   22.20
   7   2   0  557.14   22.70
   7   2   0  530.15   21.90
   7   2   0  470.45   22.30
   7   2   0  533.25   22.70
  -8  -2   0   67.69    5.20
  -8  -2   0   68.79    4.30
  -8  -2   0   68.39    5.10
  -8  -2   0   70.39    4.90
  -8  -2   0   75.69    4.70
   8   2   0   73.59    4.30
   8   2   0   67.09    4.30
   8   2   0   68.59    4.80
   8   2   0   74.39    4.50
   8   2   0   66.09    5.20
  -9  -2   0  254.27   11.10
  -9  -2   0  222.48   11.80
  -9  -2   0  234.08   11.70
  -9  -2   0  235.48   11.50
  -9  -2   0  279.07   11.60
   9   2   0  249.68   11.10
   9   2   0  219.68   12.00
   9   2   0  257.07   11.20
   9   2   0  229.38   11.40
 -10  -2   0   62.89    4.30
 -10  -2   0   62.99    5.40
 -10  -2   0   62.19    4.60
  10   2   0   55.49    4.10
  10   2   0   65.49    5.20
  10   2   0   62.79    5.10
  10   2   0   53.19    4.30
  10   2   0   64.99    5.00
 -11  -2   0    2.10    2.80
 -11  -2   0    0.40    2.60
 -11  -2   0    2.20    2.20
 -11  -2   0    2.30    2.00
 -11  -2   0    2.20    2.50
  11   2   0    2.00    3.00
  11   2   0    1.80    2.00
  11   2   0    2.90    2.90
  11   2   0    1.60    2.70
 -12  -2   0    8.00    3.50
 -12  -2   0    9.10    3.70
 -12  -2   0    9.60    3.40
 -12  -2   0   11.40    3.10
 -12  -2   0    8.70    2.70
  12   2   0    8.70    3.40
  12   2   0    7.90    2.30
  12   2   0    6.30    2.50
  12   2   0    8.40    2.80
  12   2   0   10.60    3.60
  12   2   0    6.80    3.30
 -13  -2   0   41.00    4.20
 -13  -2   0   48.20    6.20
 -13  -2   0   43.60    4.10
 -13  -2   0   45.00    5.80
 -13  -2   0   46.50    5.60
  13   2   0   44.60    5.60
  13   2   0   40.80    3.90
  13   2   0   47.70    6.10
  13   2   0   43.50    5.90
  13   2   0   47.80    4.40
  13   2   0   40.80    4.30
 -14  -2   0    8.20    4.00
 -14  -2   0   10.80    4.00
 -14  -2   0    7.30    2.70
 -14  -2   0    5.90    3.60
  14   2   0    7.80    3.90
  14   2   0   10.50    3.00
  14   2   0    7.00    3.60
  14   2   0    6.90    3.60
  14   2   0    8.00    3.00
  14   2   0    8.30    2.60
 -15  -2   0    4.00    3.70
 -15  -2   0    3.90    3.80
 -15  -2   0    2.30    3.50
  15   2   0    4.20    2.70
  15   2   0    4.80    3.70
  15   2   0    3.50    3.70
  15   2   0    1.60    2.70
  15   2   0    3.40    3.90
  15   2   0    1.00    2.20
 -16  -2   0   44.10    6.80
 -16  -2   0   28.20    5.40
 -16  -2   0   34.90    6.30
 -16  -2   0   57.29    6.90
  16   2   0   33.30    5.80
  16   2   0   34.00    5.20
  16   2   0   43.10    4.30
  16   2   0   39.50    4.90
  16   2   0   32.70    5.90
 -17  -2   0   -0.30    4.20
 -17  -2   0   -1.80    4.10
 -17  -2   0    2.10    3.10
 -17  -2   0    2.00    3.80
  17   2   0    2.30    2.50
  17   2   0    3.50    4.20
  17   2   0    2.50    3.90
  17   2   0    2.40    4.40
  17   2   0    1.20    3.00
  17   2   0    1.10    2.90
 -18  -2   0    2.20    3.60
 -18  -2   0    6.20    3.50
 -18  -2   0    3.80    3.30
  18   2   0    2.20    4.00
  18   2   0    4.40    4.50
  18   2   0    1.70    2.60
  18   2   0    6.20    4.90
  18   2   0    5.20    3.50
 -19  -2   0    0.50    3.60
 -19  -2   0   -2.60    3.50
 -19  -2   0   -0.90    3.20
  19   2   0    1.70    4.70
  19   2   0   -0.70    4.00
  19   2   0   -0.90    4.50
  19   2   0    0.20    2.70
 -20  -2   0   -1.00    3.60
 -20  -2   0    1.00    4.00
 -20  -2   0   -1.20    3.40
  20   2   0    1.40    4.80
  20   2   0   -0.90    4.80
  20   2   0   -0.30    4.70
  20   2   0    1.00    2.90
 -21  -2   0    8.40    4.70
 -21  -2   0   16.80    4.80
  20  -3   0    3.10    3.80
  20  -3   0    5.00    5.30
  20  -3   0    5.10    5.00
  20  -3   0    6.20    3.70
 -20   3   0    6.00    3.10
  19  -3   0    5.30    3.80
  19  -3   0    2.70    4.80
  19  -3   0    5.30    3.50
  19  -3   0    4.90    3.40
  19  -3   0    2.90    2.40
 -19   3   0    3.60    3.50
 -19   3   0    4.00    2.90
  18  -3   0   55.89    7.50
  18  -3   0   49.80    4.20
  18  -3   0   50.99    5.30
  18  -3   0   56.99    7.00
  18  -3   0   59.99    5.60
  18  -3   0   52.29    5.00
 -18   3   0   41.30    6.80
 -18   3   0   54.69    6.70
 -18   3   0   45.40    6.90
 -18   3   0   61.79    5.00
 -18   3   0   52.79    5.40
 -18   3   0   47.10    6.80
  17  -3   0   28.00    4.40
  17  -3   0   32.70    5.70
  17  -3   0   23.00    5.30
  17  -3   0   28.40    4.70
  17  -3   0   24.80    4.10
  17  -3   0   22.30    3.20
 -17   3   0   25.40    4.30
 -17   3   0   30.70    6.00
 -17   3   0   22.60    5.10
 -17   3   0   24.70    4.70
 -17   3   0   27.20    4.50
  16  -3   0   18.30    4.70
  16  -3   0   18.80    3.00
  16  -3   0   14.80    3.60
  16  -3   0   11.10    3.20
  16  -3   0   15.80    3.50
  16  -3   0   19.00    4.90
 -16   3   0   19.90    3.40
 -16   3   0   15.30    4.10
 -16   3   0   15.90    4.40
 -16   3   0   15.00    3.40
 -16   3   0   17.10    3.80
 -16   3   0   12.90    4.50
  15  -3   0   28.90    4.00
  15  -3   0   30.10    4.30
  15  -3   0   24.60    4.90
  15  -3   0   27.40    4.00
  15  -3   0   28.50    5.00
  15  -3   0   28.20    3.00
 -15   3   0   27.10    3.90
 -15   3   0   30.10    5.40
 -15   3   0   28.40    5.00
 -15   3   0   26.30    4.70
 -15   3   0   31.40    3.50
 -15   3   0   28.80    4.20
  14  -3   0   34.80    4.20
  14  -3   0   33.80    3.00
  14  -3   0   33.40    4.00
  14  -3   0   27.60    4.70
  14  -3   0   30.90    4.70
 -14   3   0   43.40    5.90
 -14   3   0   33.00    3.50
 -14   3   0   39.80    4.30
 -14   3   0   36.20    4.50
 -14   3   0   24.60    4.20
 -14   3   0   32.00    5.10
  13  -3   0  286.77   13.50
  13  -3   0  313.37   14.10
  13  -3   0  300.57   13.30
  13  -3   0  287.87   14.00
  13  -3   0  270.87   12.70
 -13   3   0  308.57   13.60
 -13   3   0  295.57   13.40
 -13   3   0  315.17   13.40
 -13   3   0  294.37   16.00
  12  -3   0   48.80    3.40
  12  -3   0   50.39    3.90
  12  -3   0   51.79    4.00
  12  -3   0   55.59    6.20
  12  -3   0   49.70    4.00
  12  -3   0   51.69    5.40
 -12   3   0   55.89    4.40
 -12   3   0   54.39    3.90
 -12   3   0   54.59    4.00
 -12   3   0   52.89    3.90
 -12   3   0   48.80    4.70
 -12   3   0   48.00    4.90
  11  -3   0  104.79    5.30
  11  -3   0  104.39    5.80
  11  -3   0  109.49    5.90
  11  -3   0  101.69    6.30
  11  -3   0  108.39    5.80
 -11   3   0  101.69    6.10
 -11   3   0  106.99    5.70
 -11   3   0  107.19    5.70
 -11   3   0  104.09    6.70
 -11   3   0  102.19    6.50
 -11   3   0  110.19    6.00
  10  -3   0  125.39    6.90
  10  -3   0  128.89    6.50
  10  -3   0  131.69    6.00
  10  -3   0  128.49    6.40
  10  -3   0  126.79    6.50
 -10   3   0  124.39    6.70
 -10   3   0  130.69    6.40
 -10   3   0  121.99    7.00
 -10   3   0  127.09    7.20
   9  -3   0   -0.40    1.90
   9  -3   0    0.50    1.40
   9  -3   0   -0.70    1.80
   9  -3   0   -0.20    1.40
   9  -3   0    0.70    1.10
   9  -3   0   -0.50    1.60
  -9   3   0   -0.90    2.00
  -9   3   0    0.20    1.30
  -9   3   0    0.00    1.20
  -9   3   0   -0.10    2.00
  -9   3   0    0.40    1.80
  -9   3   0    0.20    1.40
   8  -3   0  519.05   21.30
   8  -3   0  524.05   21.00
   8  -3   0  493.65   21.30
   8  -3   0  572.44   21.80
   8  -3   0  519.95   21.40
   8  -3   0  557.94   21.80
  -8   3   0  521.75   21.60
  -8   3   0  515.55   21.90
  -8   3   0  515.55   21.50
  -8   3   0  539.45   21.90
  -8   3   0  531.35   21.30
  -8   3   0  507.75   21.30
   7  -3   0  104.59    5.00
   7  -3   0  104.59    5.40
   7  -3   0  103.79    5.30
   7  -3   0  105.49    5.10
   7  -3   0  102.49    4.70
   7  -3   0  105.49    5.10
  -7   3   0  113.89    5.20
  -7   3   0  101.19    5.60
  -7   3   0  100.49    5.10
  -7   3   0  106.29    5.00
  -7   3   0  104.19    5.50
  -7   3   0  110.09    5.30
   6  -3   0  339.47   13.60
   6  -3   0  338.27   14.00
   6  -3   0  347.57   14.00
   6  -3   0  345.87   14.20
   6  -3   0  352.36   13.80
   6  -3   0  354.76   14.20
  -6   3   0  329.57   14.10
  -6   3   0  333.97   14.30
  -6   3   0  331.17   13.90
  -6   3   0  343.97   14.00
  -6   3   0  357.16   14.40
  -6   3   0  331.67   14.00
   5  -3   0  498.15   20.00
   5  -3   0  500.75   20.10
   5  -3   0  513.65   20.20
   5  -3   0  504.55   20.00
  -5   3   0  496.45   20.00
  -5   3   0  512.25   20.10
  -5   3   0  516.85   20.00
  -5   3   0  492.15   20.20
  -5   3   0  489.65   20.10
   4  -3   0  120.99    5.40
   4  -3   0  123.99    5.50
  -4   3   0  131.79    5.40
  -4   3   0  119.39    5.40
  -4   3   0  123.99    5.50
  -4   3   0  123.69    5.30
  -4   3   0  130.79    5.60
   3  -3   0  763.72   29.20
   3  -3   0  742.63   29.20
   3  -3   0  714.73   29.20
  -3   3   0  751.72   29.20
  -3   3   0  725.43   29.10
  -3   3   0  752.52   29.20
  -3   3   0  757.12   29.20
  -3   3   0  770.22   29.30
   2  -3   0  538.95   21.10
   2  -3   0  535.05   21.10
  -2   3   0  534.15   21.10
  -2   3   0  528.75   21.20
  -2   3   0  573.14   21.20
  -2   3   0  528.85   21.10
   1  -3   0   14.90    1.40
   1  -3   0   13.30    1.20
   1  -3   0   17.70    1.60
   1  -3   0   14.60    1.30
  -1   3   0   16.80    1.60
  -1   3   0   18.30    1.50
  -1   3   0   15.40    1.60
   0  -3   0    2.50    1.20
   0  -3   0    2.30    1.00
   0  -3   0    1.60    1.30
   0  -3   0    1.60    1.40
   0  -3   0    1.90    1.10
   0  -3   0    2.00    1.40
   0   3   0    2.40    1.10
   0   3   0    2.60    1.30
   0   3   0    2.50    1.30
   0   3   0    2.80    1.50
   0   3   0    1.70    1.30
   0   3   0    1.50    1.30
  -1  -3   0   31.70    2.50
  -1  -3   0   24.00    2.50
  -1  -3   0   20.70    2.00
  -1  -3   0   23.20    2.50
  -1  -3   0   32.00    2.90
   1   3   0   27.40    2.50
   1   3   0   25.80    2.50
   1   3   0   24.60    2.60
   1   3   0   22.00    2.50
   1   3   0   30.90    2.60
   1   3   0   23.00    2.20
  -2  -3   0  545.45   22.20
  -2  -3   0  544.15   22.00
  -2  -3   0  540.55   22.30
  -2  -3   0  554.14   22.00
  -2  -3   0  538.95   22.00
  -2  -3   0  540.65   21.80
   2   3   0  542.45   21.80
   2   3   0  542.35   22.30
   2   3   0  544.15   22.10
   2   3   0  568.84   22.20
   2   3   0  563.04   22.00
   2   3   0  562.24   22.00
  -3  -3   0  734.33   28.60
  -3  -3   0  685.63   28.30
  -3  -3   0  679.83   28.70
  -3  -3   0  743.43   28.60
  -3  -3   0  702.23   28.70
   3   3   0  749.23   28.70
   3   3   0  754.02   28.90
   3   3   0  692.63   28.50
   3   3   0  713.73   28.40
   3   3   0  667.83   28.40
   3   3   0  741.83   28.80
  -4  -3   0  113.59    5.70
  -4  -3   0  111.89    5.90
  -4  -3   0  117.79    5.50
  -4  -3   0  116.89    5.80
  -4  -3   0  114.19    6.30
  -4  -3   0  110.09    6.10
   4   3   0  120.69    6.10
   4   3   0  111.89    5.70
   4   3   0  119.29    6.20
   4   3   0  118.29    5.60
   4   3   0  120.39    6.00
  -5  -3   0  499.25   20.10
  -5  -3   0  477.95   20.50
  -5  -3   0  493.35   20.40
  -5  -3   0  464.65   19.90
  -5  -3   0  492.35   20.20
   5   3   0  489.85   20.40
   5   3   0  492.35   19.90
   5   3   0  485.45   20.50
   5   3   0  476.15   20.20
   5   3   0  490.95   20.00
  -6  -3   0  338.17   14.70
  -6  -3   0  315.57   15.00
  -6  -3   0  351.06   14.60
  -6  -3   0  365.26   14.80
  -6  -3   0  337.67   15.00
   6   3   0  330.17   15.00
   6   3   0  331.87   14.90
   6   3   0  332.17   14.30
   6   3   0  340.97   14.40
   6   3   0  330.47   14.50
   6   3   0  349.87   14.80
  -7  -3   0   97.99    6.20
  -7  -3   0   93.59    7.10
  -7  -3   0   99.19    5.90
  -7  -3   0  102.99    6.10
   7   3   0   95.19    5.50
   7   3   0  106.19    5.40
   7   3   0   97.09    5.20
  -8  -3   0  486.75   21.40
  -8  -3   0  495.55   21.00
  -8  -3   0  492.45   21.30
  -8  -3   0  506.65   21.30
  -8  -3   0  505.15   22.00
  -8  -3   0  501.15   21.70
   8   3   0  523.95   21.10
   8   3   0  508.95   21.50
   8   3   0  494.15   21.10
   8   3   0  509.15   21.70
   8   3   0  512.65   21.00
  -9  -3   0    0.20    2.50
  -9  -3   0    0.10    1.80
  -9  -3   0   -0.30    2.60
  -9  -3   0    0.90    2.70
  -9  -3   0   -0.90    1.50
   9   3   0   -0.40    1.90
   9   3   0    1.20    2.50
   9   3   0    2.10    2.60
   9   3   0   -0.90    1.80
   9   3   0    0.40    2.20
   9   3   0    1.00    1.60
 -10  -3   0  129.59    7.20
 -10  -3   0  132.29    7.00
  10   3   0  123.09    7.80
  10   3   0  123.39    7.40
  10   3   0  125.09    7.70
 -11  -3   0  103.19    7.20
 -11  -3   0  109.99    6.60
 -11  -3   0  101.49    6.90
 -11  -3   0  106.59    7.40
  11   3   0  111.49    6.40
  11   3   0   95.69    7.10
  11   3   0  109.79    6.50
  11   3   0  101.59    7.20
  11   3   0  109.19    6.20
  11   3   0  107.89    7.00
 -12  -3   0   56.39    4.80
 -12  -3   0   48.20    5.70
 -12  -3   0   46.80    5.40
  12   3   0   50.39    4.20
  12   3   0   51.79    4.40
  12   3   0   56.19    6.10
  12   3   0   53.39    5.40
  12   3   0   53.49    6.40
  12   3   0   55.49    4.60
 -13  -3   0  306.37   14.20
 -13  -3   0  294.77   15.00
 -13  -3   0  292.37   14.10
 -13  -3   0  295.07   14.80
 -13  -3   0  301.67   14.40
  13   3   0  303.87   15.10
  13   3   0  291.27   14.40
  13   3   0  273.07   14.60
  13   3   0  301.67   13.90
  13   3   0  270.77   13.40
  13   3   0  282.07   13.80
 -14  -3   0   24.70    5.20
 -14  -3   0   27.40    4.80
 -14  -3   0   41.10    5.30
 -14  -3   0   26.30    5.10
  14   3   0   23.90    4.80
  14   3   0   27.90    5.20
  14   3   0   30.10    4.30
  14   3   0   30.40    5.50
  14   3   0   39.00    3.80
  14   3   0   28.40    4.20
 -15  -3   0   17.90    4.50
 -15  -3   0   26.00    5.20
 -15  -3   0   31.00    6.00
  15   3   0   26.40    4.40
  15   3   0   25.40    5.40
  15   3   0   23.60    5.20
  15   3   0   24.10    3.90
  15   3   0   34.80    4.40
  15   3   0   28.00    5.40
 -16  -3   0   18.50    4.30
 -16  -3   0   16.30    5.20
 -16  -3   0   17.20    5.10
 -16  -3   0   12.50    4.30
 -16  -3   0   23.60    5.00
  16   3   0   18.70    5.20
  16   3   0    7.20    3.10
  16   3   0   16.20    3.90
  16   3   0   16.20    3.50
  16   3   0   11.30    4.40
 -17  -3   0   20.40    5.80
 -17  -3   0   23.20    4.60
 -17  -3   0   28.60    5.30
 -17  -3   0   32.60    5.50
 -17  -3   0   18.80    5.00
  17   3   0   20.10    4.20
  17   3   0   19.80    5.20
  17   3   0   17.80    4.40
  17   3   0   15.90    4.90
  17   3   0   23.10    4.10
 -18  -3   0   50.09    5.70
 -18  -3   0   52.49    6.40
 -18  -3   0   54.79    6.80
  18   3   0   47.40    7.70
  18   3   0   47.30    7.20
  18   3   0   56.29    5.20
  18   3   0   34.40    6.30
  18   3   0   61.29    6.10
 -19  -3   0    3.80    3.70
 -19  -3   0    4.60    3.70
 -19  -3   0    1.50    3.70
  19   3   0    4.20    5.00
  19   3   0    2.30    2.90
  19   3   0    6.10    4.90
  19   3   0    6.80    4.80
 -20  -3   0    4.00    3.80
 -20  -3   0    5.40    4.40
 -20  -3   0    4.10    3.90
  20   3   0    7.00    5.60
  20   3   0    5.20    5.10
  20   3   0    2.70    5.00
 -21  -3   0   -0.10    3.50
  20  -4   0    5.30    4.00
  20  -4   0   11.30    5.60
  20  -4   0    9.00    4.00
  20  -4   0    8.10    5.10
 -20   4   0    8.00    3.40
  19  -4   0   13.10    4.00
  19  -4   0   12.60    5.40
  19  -4   0   10.20    4.00
 -19   4   0   17.30    4.00
  18  -4   0   56.49    5.50
  18  -4   0   64.49    5.50
  18  -4   0   57.19    7.50
  18  -4   0   61.79    7.30
 -18   4   0   60.79    5.10
 -18   4   0   44.40    6.70
  17  -4   0    8.90    4.40
  17  -4   0    9.40    3.40
  17  -4   0   11.50    3.40
  17  -4   0    6.80    4.10
 -17   4   0    7.70    4.10
 -17   4   0    6.60    4.00
 -17   4   0    8.60    3.70
 -17   4   0    8.80    3.50
 -17   4   0    9.10    3.20
  16  -4   0    6.50    3.00
  16  -4   0    5.60    3.90
  16  -4   0   10.60    3.20
  16  -4   0   10.00    4.20
 -16   4   0    8.90    3.00
 -16   4   0    8.20    4.10
 -16   4   0    7.00    3.40
 -16   4   0    8.00    3.20
 -16   4   0   10.00    4.00
 -16   4   0   10.30    2.90
  15  -4   0   17.00    2.90
  15  -4   0   16.50    2.50
  15  -4   0   21.20    4.50
  15  -4   0   18.50    3.50
  15  -4   0    8.80    3.70
 -15   4   0   17.40    3.80
 -15   4   0   20.60    3.60
 -15   4   0   17.50    4.50
 -15   4   0   22.30    3.90
 -15   4   0   22.90    4.60
 -15   4   0   20.40    3.40
  14  -4   0   59.19    5.40
  14  -4   0   61.19    4.10
  14  -4   0   60.29    5.40
  14  -4   0   59.29    4.70
  14  -4   0   58.79    3.70
  14  -4   0   62.59    4.70
 -14   4   0   58.29    4.90
 -14   4   0   62.39    4.50
 -14   4   0   61.79    5.40
 -14   4   0   62.99    4.70
 -14   4   0   61.39    8.50
 -14   4   0   64.39    4.60
  13  -4   0   45.60    3.60
  13  -4   0   53.69    5.70
  13  -4   0   42.50    4.60
  13  -4   0   50.99    4.10
  13  -4   0   49.90    3.20
 -13   4   0   54.89    4.00
 -13   4   0   52.99    4.10
 -13   4   0   50.89    4.10
 -13   4   0   44.80    5.00
  12  -4   0  269.87   13.10
  12  -4   0  278.47   12.00
  12  -4   0  281.57   12.60
  12  -4   0  281.07   12.60
  12  -4   0  277.97   11.80
 -12   4   0  289.47   12.60
 -12   4   0  288.67   13.70
 -12   4   0  277.87   12.50
 -12   4   0  281.27   12.90
 -12   4   0  272.47   13.20
 -12   4   0  287.77   12.80
  11  -4   0   40.90    3.40
  11  -4   0   36.00    3.70
  11  -4   0   39.10    3.30
  11  -4   0   40.90    3.90
  11  -4   0   39.60    2.90
 -11   4   0   36.40    3.60
 -11   4   0   41.60    3.40
 -11   4   0   41.30    3.20
 -11   4   0   38.20    3.90
 -11   4   0   37.70    4.10
 -11   4   0   41.60    3.20
  10  -4   0    3.40    1.80
  10  -4   0    4.20    2.30
  10  -4   0    6.30    4.20
  10  -4   0    3.70    1.30
  10  -4   0    2.60    1.70
 -10   4   0    4.30    2.50
 -10   4   0    3.50    2.00
 -10   4   0    3.40    2.30
   9  -4   0    1.30    1.50
   9  -4   0    2.30    2.00
   9  -4   0    3.10    1.90
   9  -4   0    1.00    1.50
  -9   4   0    0.30    2.10
  -9   4   0    2.50    1.90
  -9   4   0    0.60    1.40
  -9   4   0    1.70    1.40
  -9   4   0    0.60    1.20
  -9   4   0    1.10    2.00
   8  -4   0  223.18    9.70
   8  -4   0  218.08    9.70
   8  -4   0  218.38    9.90
   8  -4   0  220.68   10.00
  -8   4   0  217.38   10.20
  -8   4   0  225.78    9.60
  -8   4   0  218.18    9.80
  -8   4   0  228.78   10.10
  -8   4   0  228.28    9.70
  -8   4   0  226.58    9.80
   7  -4   0  485.65   19.70
   7  -4   0  520.75   19.70
   7  -4   0  453.55   19.40
   7  -4   0  456.15   19.40
  -7   4   0  496.65   19.60
  -7   4   0  484.15   19.40
  -7   4   0  491.05   19.90
  -7   4   0  477.55   19.40
  -7   4   0  466.45   19.50
  -7   4   0  485.05   19.80
   6  -4   0   56.69    3.10
   6  -4   0   52.89    3.10
   6  -4   0   56.59    3.30
   6  -4   0   59.19    3.30
  -6   4   0   57.19    3.40
  -6   4   0   57.79    3.40
  -6   4   0   58.39    3.20
  -6   4   0   53.89    3.00
  -6   4   0   56.79    3.20
  -6   4   0   55.59    3.00
   5  -4   0 2214.28   88.09
   5  -4   0 2239.28   88.09
   5  -4   0 2246.68   88.19
   5  -4   0 2335.87   88.19
  -5   4   0 2276.27   88.29
  -5   4   0 2291.17   88.09
  -5   4   0 2243.58   88.19
  -5   4   0 2305.57   88.09
  -5   4   0 2303.77   88.29
  -5   4   0 2271.67   88.09
   4  -4   0  117.59    5.20
   4  -4   0  121.49    5.30
   4  -4   0  120.09    5.30
   4  -4   0  118.79    5.20
  -4   4   0  125.39    5.20
  -4   4   0  114.99    5.10
  -4   4   0  115.79    5.30
  -4   4   0  122.79    5.30
  -4   4   0  118.29    5.30
   3  -4   0 1301.97   51.09
   3  -4   0 1331.37   51.09
  -3   4   0 1300.47   51.19
  -3   4   0 1315.97   51.09
  -3   4   0 1241.38   50.99
  -3   4   0 1313.37   51.09
  -3   4   0 1403.36   51.09
   2  -4   0  324.47   12.70
   2  -4   0  325.87   12.70
   2  -4   0  331.77   12.80
   2  -4   0  315.77   12.80
  -2   4   0  306.57   12.80
  -2   4   0  325.47   12.90
  -2   4   0  304.87   12.70
  -2   4   0  328.67   12.80
  -2   4   0  306.37   12.70
   1  -4   0   18.50    1.50
   1  -4   0   17.10    1.60
   1  -4   0   19.20    1.70
   1  -4   0   24.50    2.20
   1  -4   0   16.90    1.50
  -1   4   0   18.30    1.70
  -1   4   0   19.30    1.70
  -1   4   0   19.20    1.70
  -1   4   0   19.60    1.80
  -1   4   0   23.10    2.10
  -1   4   0   18.30    1.90
   0  -4   0 9210.28  364.46
   0  -4   0 8791.72  364.46
   0  -4   0 9999.00  364.66
   0  -4   0 9960.60  364.76
   0  -4   0 9891.31  364.66
   0   4   0 9396.76  364.46
   0   4   0 8511.05  364.46
   0   4   0 9723.23  364.76
   0   4   0 9869.21  364.76
   0   4   0 9213.28  364.66
  -1  -4   0   21.90    2.00
  -1  -4   0   24.10    2.70
  -1  -4   0   34.70    3.00
  -1  -4   0   23.90    2.60
  -1  -4   0   25.10    2.30
  -1  -4   0   23.30    2.10
   1   4   0   24.20    2.30
   1   4   0   23.40    2.50
   1   4   0   30.00    2.80
   1   4   0   21.30    2.00
   1   4   0   32.00    3.10
   1   4   0   22.40    2.30
  -2  -4   0  308.37   13.60
  -2  -4   0  333.07   13.40
  -2  -4   0  324.17   13.50
  -2  -4   0  303.97   13.50
  -2  -4   0  323.97   13.30
  -2  -4   0  309.87   13.10
   2   4   0  335.27   13.40
   2   4   0  325.67   13.40
   2   4   0  319.67   13.60
   2   4   0  326.57   13.20
   2   4   0  307.87   13.70
   2   4   0  318.57   13.50
  -3  -4   0 1299.07   51.39
  -3  -4   0 1316.27   51.79
  -3  -4   0 1304.17   51.49
  -3  -4   0 1304.37   51.39
  -3  -4   0 1348.77   51.79
  -3  -4   0 1224.98   51.19
   3   4   0 1342.17   51.69
   3   4   0 1296.67   51.79
   3   4   0 1295.07   51.49
   3   4   0 1296.47   51.49
   3   4   0 1341.07   51.39
  -4  -4   0  101.59    6.10
  -4  -4   0  100.89    5.90
  -4  -4   0  116.79    5.70
  -4  -4   0  110.79    5.40
  -4  -4   0  102.29    5.80
  -4  -4   0  122.39    5.90
   4   4   0  116.69    5.90
   4   4   0   99.89    5.40
   4   4   0  103.99    5.60
   4   4   0  116.89    6.10
   4   4   0  106.19    5.60
   4   4   0  117.09    6.20
  -5  -4   0 2059.59   88.69
  -5  -4   0 2134.69   88.79
  -5  -4   0 2169.18   88.59
  -5  -4   0 2423.66   88.59
  -5  -4   0 2254.47   88.39
  -5  -4   0 2235.78   88.19
   5   4   0 2335.77   88.89
   5   4   0 2254.87   88.49
   5   4   0 2399.96   89.09
   5   4   0 2260.17   88.19
   5   4   0 2339.67   88.69
  -6  -4   0   50.09    4.30
  -6  -4   0   49.40    4.30
  -6  -4   0   52.59    4.20
   6   4   0   51.39    3.60
   6   4   0   53.59    3.70
  -7  -4   0  472.25   19.80
  -7  -4   0  479.25   19.80
  -7  -4   0  473.95   20.00
  -7  -4   0  464.85   19.40
  -7  -4   0  451.95   20.40
  -7  -4   0  482.45   20.30
   7   4   0  472.55   20.00
   7   4   0  453.25   20.50
   7   4   0  474.75   19.60
   7   4   0  464.75   19.70
   7   4   0  448.86   19.40
   7   4   0  451.05   20.10
  -8  -4   0  220.28   10.90
  -8  -4   0  215.78   10.30
  -8  -4   0  218.88   10.70
  -8  -4   0  222.18   10.40
  -8  -4   0  208.38   11.00
   8   4   0  218.08   10.10
   8   4   0  210.18   10.80
   8   4   0  213.98   10.60
   8   4   0  215.28   11.00
   8   4   0  219.48   10.30
   8   4   0  222.58   10.10
  -9  -4   0    1.20    2.00
  -9  -4   0    0.20    2.00
   9   4   0    1.10    2.70
   9   4   0   -0.10    2.60
 -10  -4   0    3.20    2.50
 -10  -4   0    0.20    2.90
 -10  -4   0    4.20    2.60
 -10  -4   0    1.90    3.00
 -10  -4   0    2.80    3.00
  10   4   0    1.50    2.80
  10   4   0    2.90    3.00
  10   4   0    1.70    2.80
  10   4   0    4.00    2.40
  10   4   0    1.40    2.20
  10   4   0    2.90    2.00
 -11  -4   0   40.40    4.30
 -11  -4   0   42.90    4.30
 -11  -4   0   43.60    5.40
 -11  -4   0   42.20    5.70
 -11  -4   0   41.50    5.60
  11   4   0   41.20    5.60
  11   4   0   44.90    5.60
  11   4   0   46.80    4.10
  11   4   0   48.90    5.00
  11   4   0   44.80    5.80
 -12  -4   0  285.67   13.70
 -12  -4   0  271.97   13.20
 -12  -4   0  283.47   14.00
 -12  -4   0  270.17   12.80
 -12  -4   0  270.97   14.10
 -12  -4   0  276.47   13.30
  12   4   0  271.27   14.00
  12   4   0  271.47   12.90
  12   4   0  278.57   13.00
  12   4   0  274.17   14.00
  12   4   0  275.67   13.70
  12   4   0  267.17   13.10
 -13  -4   0   51.49    4.60
 -13  -4   0   42.90    4.60
 -13  -4   0   40.00    5.60
 -13  -4   0   52.99    4.90
 -13  -4   0   44.10    6.20
 -13  -4   0   44.90    6.20
  13   4   0   43.80    5.90
  13   4   0   45.40    6.40
  13   4   0   47.80    6.40
  13   4   0   48.50    4.50
  13   4   0   51.09    4.40
  13   4   0   46.90    4.70
 -14  -4   0   54.09    6.50
 -14  -4   0   60.29    5.70
 -14  -4   0   57.99    5.30
 -14  -4   0   61.89    5.20
 -14  -4   0   61.79    6.30
 -14  -4   0   59.09    6.40
  14   4   0   56.49    4.80
  14   4   0   60.99    5.10
  14   4   0   61.89    6.40
  14   4   0   63.29    7.20
  14   4   0   55.99    6.20
  14   4   0   61.89    5.40
 -15  -4   0   19.10    4.20
 -15  -4   0   18.60    5.10
 -15  -4   0   12.70    4.10
 -15  -4   0   16.70    4.70
  15   4   0   17.00    3.90
  15   4   0   17.20    4.90
  15   4   0   18.70    4.10
  15   4   0   14.80    4.80
  15   4   0   11.40    3.00
 -16  -4   0   12.10    3.80
 -16  -4   0    7.70    3.50
 -16  -4   0    7.00    4.50
 -16  -4   0   11.20    4.00
 -16  -4   0    5.40    4.00
 -16  -4   0    8.00    4.40
  16   4   0    5.10    2.80
  16   4   0    6.10    4.20
  16   4   0    6.80    3.30
  16   4   0   10.10    4.40
  16   4   0    5.50    3.20
 -17  -4   0    7.30    3.50
 -17  -4   0    7.60    3.80
 -17  -4   0    9.20    4.10
  17   4   0    6.50    3.50
  17   4   0    9.60    4.90
  17   4   0    9.20    4.50
  17   4   0    5.30    4.40
  17   4   0    8.60    3.20
 -18  -4   0   51.19    5.90
 -18  -4   0   54.99    6.50
  18   4   0   44.40    7.10
  18   4   0   49.00    7.60
  18   4   0   57.89    5.40
  18   4   0   53.89    7.40
 -19  -4   0    6.70    3.80
 -19  -4   0    6.40    4.40
 -19  -4   0    4.80    3.90
  19   4   0    7.60    5.30
  19   4   0    5.30    4.90
 -20  -4   0    3.80    4.10
 -20  -4   0   -0.30    2.80
 -20  -4   0    2.40    4.10
  20   4   0    3.40    5.40
  20   4   0    8.00    5.60
  20   4   0    7.10    5.30
  20  -5   0    2.40    6.60
  20  -5   0    0.40    3.60
  20  -5   0    3.40    3.70
  20  -5   0    5.70    5.30
  19  -5   0   96.79    8.20
  19  -5   0   92.29    7.10
  19  -5   0   97.59    8.30
  19  -5   0   97.79    7.00
 -19   5   0  104.19    6.80
  18  -5   0   60.89    7.40
  18  -5   0   51.99    5.30
  18  -5   0   60.39    7.20
  18  -5   0   56.69    5.30
 -18   5   0   55.59    5.00
  17  -5   0   21.00    5.00
  17  -5   0   16.90    4.70
  17  -5   0   20.90    4.10
  17  -5   0   21.30    4.10
 -17   5   0   23.50    4.10
 -17   5   0   21.30    5.20
 -17   5   0   15.60    3.80
  16  -5   0  144.59    8.90
  16  -5   0  135.69    8.80
  16  -5   0  143.19    8.10
 -16   5   0  144.49    8.00
 -16   5   0  145.79    8.40
 -16   5   0  139.59    9.00
 -16   5   0  141.39    8.00
 -16   5   0  140.59    9.40
 -16   5   0  148.29    8.30
  15  -5   0   24.00    3.70
  15  -5   0   24.20    4.60
  15  -5   0   26.50    4.80
  15  -5   0   24.50    3.90
 -15   5   0   25.10    3.90
 -15   5   0   25.50    3.60
 -15   5   0   26.40    3.70
 -15   5   0   27.80    5.00
 -15   5   0   29.60    4.40
 -15   5   0   28.90    4.90
  14  -5   0   38.10    3.90
  14  -5   0   45.60    5.50
  14  -5   0   42.30    5.30
 -14   5   0   40.90    3.70
 -14   5   0   44.50    4.50
 -14   5   0   43.00    5.40
 -14   5   0   41.80    4.00
  13  -5   0   32.10    4.50
  13  -5   0   38.00    4.10
  13  -5   0   32.40    3.90
 -13   5   0   39.80    5.40
 -13   5   0   32.50    3.80
 -13   5   0   37.50    4.40
 -13   5   0   29.70    3.10
 -13   5   0   37.80    4.40
  12  -5   0  440.76   18.80
  12  -5   0  425.96   18.30
  12  -5   0  445.06   18.30
  12  -5   0  426.86   18.70
 -12   5   0  407.36   18.40
 -12   5   0  456.85   18.30
 -12   5   0  407.36   18.80
 -12   5   0  444.26   18.50
 -12   5   0  410.66   18.10
 -12   5   0  432.06   19.30
  11  -5   0  254.47   11.30
  11  -5   0  251.97   11.70
  11  -5   0  236.38   11.20
 -11   5   0  261.57   12.00
 -11   5   0  245.18   11.40
 -11   5   0  257.17   11.50
 -11   5   0  261.37   12.20
 -11   5   0  254.07   11.30
  10  -5   0    4.50    2.30
  10  -5   0    3.10    1.80
  10  -5   0    2.90    1.70
  10  -5   0    1.90    2.00
 -10   5   0    2.50    2.00
 -10   5   0    2.60    2.30
 -10   5   0    1.80    1.60
 -10   5   0    3.20    2.30
   9  -5   0   29.60    2.60
   9  -5   0   30.80    3.00
   9  -5   0   31.40    3.00
   9  -5   0   29.50    2.70
  -9   5   0   30.90    2.80
  -9   5   0   31.00    2.50
  -9   5   0   37.20    3.90
  -9   5   0   32.20    2.70
  -9   5   0   30.70    3.20
  -9   5   0   29.80    2.50
   8  -5   0   23.10    3.00
   8  -5   0   21.50    2.60
   8  -5   0   23.50    2.60
   8  -5   0   25.30    3.00
  -8   5   0   20.90    3.10
  -8   5   0   23.00    2.80
  -8   5   0   25.10    2.90
  -8   5   0   21.60    2.40
  -8   5   0   24.80    2.60
  -8   5   0   25.60    3.30
   7  -5   0   25.70    2.80
   7  -5   0   29.70    2.70
   7  -5   0   18.50    2.50
   7  -5   0   25.90    2.60
  -7   5   0   23.00    2.80
  -7   5   0   26.90    3.10
  -7   5   0   18.10    1.90
  -7   5   0   27.90    2.60
  -7   5   0   24.20    2.60
  -7   5   0   27.30    2.70
   6  -5   0  664.93   26.60
   6  -5   0  673.03   26.60
   6  -5   0  660.73   26.60
   6  -5   0  662.43   26.70
  -6   5   0  713.83   26.70
  -6   5   0  648.74   26.80
  -6   5   0  623.44   26.70
  -6   5   0  670.93   26.60
  -6   5   0  697.73   26.70
  -6   5   0  687.83   26.70
   5  -5   0   24.00    2.30
   5  -5   0   21.80    2.20
   5  -5   0   29.60    2.40
   5  -5   0   23.70    2.30
  -5   5   0   20.10    2.20
  -5   5   0   22.30    2.30
  -5   5   0   24.40    2.40
  -5   5   0   22.90    2.10
  -5   5   0   21.70    2.20
   4  -5   0 2020.40   78.89
   4  -5   0 2082.09   78.89
   4  -5   0 2001.00   78.89
   4  -5   0 1994.40   78.79
  -4   5   0 2150.58   79.09
  -4   5   0 2063.39   78.89
  -4   5   0 2120.69   78.99
  -4   5   0 1981.90   78.79
  -4   5   0 1965.60   78.89
  -4   5   0 1950.20   78.79
   3  -5   0 1912.71   72.39
   3  -5   0 1937.71   72.39
   3  -5   0 1783.82   72.49
   3  -5   0 1847.32   72.49
  -3   5   0 1874.91   72.49
  -3   5   0 1988.80   72.49
  -3   5   0 1824.92   72.39
  -3   5   0 1811.02   72.59
  -3   5   0 1828.02   72.39
   2  -5   0  652.13   25.20
   2  -5   0  630.14   25.00
  -2   5   0  649.74   25.10
  -2   5   0  616.14   25.00
  -2   5   0  629.04   25.00
  -2   5   0  636.04   25.30
  -2   5   0  621.94   25.00
  -2   5   0  647.04   25.20
   1  -5   0 3480.25  132.99
   1  -5   0 3603.04  133.19
   1  -5   0 3412.96  133.09
   1  -5   0 3525.75  132.89
   1  -5   0 3454.25  132.89
  -1   5   0 3290.67  132.89
  -1   5   0 3266.47  132.89
  -1   5   0 3522.05  133.19
  -1   5   0 3292.77  132.89
  -1   5   0 3426.16  133.19
  -1   5   0 3544.75  133.09
   0  -5   0    1.10    1.60
   0  -5   0    1.00    1.30
   0  -5   0    1.20    1.60
   0  -5   0    1.10    1.30
   0  -5   0    1.30    1.60
   0  -5   0    1.40    1.40
   0   5   0    1.50    1.50
   0   5   0    1.60    1.70
   0   5   0    0.70    1.60
   0   5   0    0.50    1.20
   0   5   0    2.10    1.80
   0   5   0    1.10    1.40
  -1  -5   0 3650.53  140.69
  -1  -5   0 3618.64  140.59
  -1  -5   0 3621.84  140.19
  -1  -5   0 3594.84  140.29
  -1  -5   0 3515.65  140.49
  -1  -5   0 3891.11  140.49
   1   5   0 3602.14  140.49
   1   5   0 3689.13  140.59
   1   5   0 3462.25  140.29
   1   5   0 3619.54  140.29
   1   5   0 3644.44  140.69
   1   5   0 3569.04  140.69
  -2  -5   0  654.93   26.20
  -2  -5   0  621.94   26.20
  -2  -5   0  686.33   26.10
  -2  -5   0  655.93   25.90
  -2  -5   0  631.84   25.80
  -2  -5   0  622.04   26.30
   2   5   0  659.83   26.20
   2   5   0  660.63   26.10
   2   5   0  653.03   25.80
   2   5   0  639.94   26.30
   2   5   0  647.14   26.40
   2   5   0  623.74   26.00
  -3  -5   0 1976.40   75.19
  -3  -5   0 1941.31   74.89
  -3  -5   0 1924.51   75.49
  -3  -5   0 1884.21   75.49
  -3  -5   0 1864.91   75.19
  -3  -5   0 1937.91   75.09
   3   5   0 1970.40   75.19
   3   5   0 1852.11   75.09
   3   5   0 1839.42   74.79
   3   5   0 1892.11   75.39
   3   5   0 1916.81   75.49
   3   5   0 2012.70   75.29
  -4  -5   0 1956.20   79.49
  -4  -5   0 2025.80   79.19
  -4  -5   0 1918.81   79.69
  -4  -5   0 2116.79   79.49
  -4  -5   0 1946.01   79.69
  -4  -5   0 2147.69   79.49
   4   5   0 2084.19   79.29
   4   5   0 2005.60   79.29
   4   5   0 1984.20   79.89
   4   5   0 2092.19   79.49
   4   5   0 2008.40   79.49
   4   5   0 2015.70   79.79
  -5  -5   0   13.70    3.00
  -5  -5   0   15.90    3.10
  -5  -5   0   12.70    2.80
   5   5   0   14.40    2.60
   5   5   0   19.60    3.00
   5   5   0   14.00    2.30
  -6  -5   0  681.23   27.00
  -6  -5   0  616.24   27.00
  -6  -5   0  664.43   26.50
  -6  -5   0  595.14   27.10
  -6  -5   0  675.43   26.90
  -6  -5   0  612.54   27.30
   6   5   0  650.63   26.90
   6   5   0  652.73   27.00
   6   5   0  679.33   27.60
   6   5   0  656.03   26.70
   6   5   0  678.33   27.40
   6   5   0  641.84   26.60
  -7  -5   0   18.40    2.80
  -7  -5   0   24.50    3.60
  -7  -5   0   26.20    4.40
  -7  -5   0   20.50    3.60
  -7  -5   0   24.00    3.40
  -7  -5   0   22.60    4.00
   7   5   0   20.20    3.80
   7   5   0   20.80    3.60
   7   5   0   19.20    3.70
   7   5   0   22.90    3.30
   7   5   0   18.10    2.90
  -8  -5   0   15.50    3.20
  -8  -5   0   19.80    3.40
  -8  -5   0   19.60    3.10
   8   5   0   15.60    3.70
   8   5   0   17.60    3.60
   8   5   0   18.30    3.90
   8   5   0   19.40    3.40
   8   5   0   13.50    3.10
  -9  -5   0   37.80    4.20
  -9  -5   0   32.70    4.80
  -9  -5   0   28.70    4.60
  -9  -5   0   38.10    4.60
  -9  -5   0   34.60    4.90
  -9  -5   0   38.40    4.50
   9   5   0   37.70    4.10
   9   5   0   37.20    5.20
   9   5   0   36.00    4.70
   9   5   0   40.30    5.40
   9   5   0   28.40    3.30
   9   5   0   36.20    4.30
 -10  -5   0    4.40    2.60
 -10  -5   0    4.60    3.20
 -10  -5   0    2.70    2.20
 -10  -5   0    5.40    2.60
 -10  -5   0    3.90    3.40
 -10  -5   0    5.40    3.30
  10   5   0    1.90    1.90
  10   5   0    3.40    2.90
  10   5   0    3.10    2.20
  10   5   0    3.50    3.10
  10   5   0    1.70    3.10
  10   5   0    4.40    2.60
 -11  -5   0  254.07   12.40
 -11  -5   0  244.38   11.80
 -11  -5   0  257.67   13.00
 -11  -5   0  266.07   12.90
 -11  -5   0  267.57   13.50
 -11  -5   0  248.88   12.20
  11   5   0  249.78   13.90
  11   5   0  234.18   12.10
  11   5   0  240.08   13.00
  11   5   0  252.37   12.10
  11   5   0  249.68   12.70
 -12  -5   0  422.56   18.10
 -12  -5   0  411.66   19.20
 -12  -5   0  404.96   19.40
 -12  -5   0  431.26   18.70
 -12  -5   0  406.16   18.80
 -12  -5   0  415.36   18.50
  12   5   0  403.56   18.00
  12   5   0  378.16   18.70
  12   5   0  409.96   19.30
  12   5   0  394.46   19.30
  12   5   0  417.06   18.40
  12   5   0  395.46   18.10
 -13  -5   0   31.40    4.70
 -13  -5   0   23.60    4.80
 -13  -5   0   30.40    4.30
 -13  -5   0   29.20    4.80
 -13  -5   0   32.60    5.50
 -13  -5   0   29.40    5.20
  13   5   0   29.30    5.40
  13   5   0   24.70    3.90
  13   5   0   24.20    4.10
  13   5   0   22.80    3.90
  13   5   0   30.40    5.50
  13   5   0   29.30    5.30
 -14  -5   0   36.10    5.80
 -14  -5   0   34.60    5.90
 -14  -5   0   39.90    5.10
 -14  -5   0   42.90    6.00
  14   5   0   30.30    5.50
  14   5   0   32.10    5.80
  14   5   0   35.30    5.70
  14   5   0   34.30    4.70
  14   5   0   35.20    4.80
  14   5   0   37.20    4.20
 -15  -5   0   19.60    5.00
 -15  -5   0   18.30    4.50
 -15  -5   0   22.60    4.40
 -15  -5   0   28.50    5.70
 -15  -5   0   20.00    4.50
 -15  -5   0   19.00    4.10
  15   5   0   21.90    5.10
  15   5   0   21.60    3.90
  15   5   0   19.80    4.20
  15   5   0   18.30    3.80
  15   5   0   18.20    5.10
 -16  -5   0  123.79    8.80
 -16  -5   0  119.39    8.00
 -16  -5   0  132.29    8.50
 -16  -5   0  115.89    8.30
  16   5   0  127.19    9.10
  16   5   0  139.69    8.50
  16   5   0  136.49    8.00
  16   5   0  133.19    8.40
  16   5   0  130.29    9.60
  16   5   0  122.59    9.40
 -17  -5   0   20.80    4.40
 -17  -5   0   16.70    4.60
 -17  -5   0   16.20    4.40
  17   5   0   17.60    5.70
  17   5   0   15.00    5.10
  17   5   0   22.10    4.20
 -18  -5   0   46.80    6.20
 -18  -5   0   44.90    6.20
 -18  -5   0   33.60    5.70
  18   5   0   50.59    7.30
  18   5   0   32.60    9.60
  18   5   0   49.00    7.40
 -19  -5   0   91.99    7.60
 -19  -5   0   74.59    6.90
 -19  -5   0   81.49    7.50
  19   5   0   87.19    8.40
  19   5   0   96.59    8.70
  19   5   0   85.79    8.80
 -20  -5   0    5.40    4.10
 -20  -5   0    1.80    4.30
  20   5   0    2.60    5.00
  20   5   0    2.10    5.00
  20   5   0    4.50    5.50
  20  -6   0   48.30    7.50
  20  -6   0   48.40    6.40
  20  -6   0   48.70    6.20
  19  -6   0    8.00    4.90
  19  -6   0   11.90    5.10
  19  -6   0    8.80    3.90
  19  -6   0   11.30    3.90
  18  -6   0   13.20    4.20
  18  -6   0   12.00    3.70
  18  -6   0   11.60    5.00
  18  -6   0   21.10    5.50
 -18   6   0   19.90    3.90
  17  -6   0    7.60    4.20
  17  -6   0    4.70    3.80
  17  -6   0    5.20    3.00
 -17   6   0    7.40    2.80
  16  -6   0   34.70    5.50
  16  -6   0   31.50    4.30
  16  -6   0   32.30    4.40
  16  -6   0   32.70    5.30
 -16   6   0   32.60    3.70
 -16   6   0   33.80    4.60
 -16   6   0   26.30    4.90
  15  -6   0   12.30    3.20
  15  -6   0    6.30    3.50
  15  -6   0   10.00    2.80
  15  -6   0   12.60    4.30
 -15   6   0   12.00    3.00
 -15   6   0    8.70    3.20
 -15   6   0   13.20    3.00
 -15   6   0   10.00    3.60
 -15   6   0   11.50    4.00
 -15   6   0   14.70    3.30
  14  -6   0   87.89    6.30
  14  -6   0   88.59    5.60
 -14   6   0   89.49    5.70
 -14   6   0   93.59    5.60
 -14   6   0   91.29    5.50
 -14   6   0   86.69    6.30
  13  -6   0   44.60    3.80
  13  -6   0   40.90    4.30
  13  -6   0   47.60    5.10
  13  -6   0   47.00    3.80
 -13   6   0   39.20    3.90
 -13   6   0   47.10    3.60
 -13   6   0   45.40    5.30
 -13   6   0   44.00    3.90
 -13   6   0   44.80    3.70
 -13   6   0   45.50    5.50
  12  -6   0  204.78    9.90
  12  -6   0  203.98    9.90
  12  -6   0  177.98    9.20
  12  -6   0  194.28    9.40
 -12   6   0  214.68    9.70
 -12   6   0  193.08    9.30
 -12   6   0  217.88    9.90
 -12   6   0  200.08   10.30
 -12   6   0  198.78   10.00
 -12   6   0  198.48    9.30
  11  -6   0    0.20    2.10
  11  -6   0    0.50    1.60
  11  -6   0   -0.10    1.70
 -11   6   0   -1.00    2.10
 -11   6   0   -1.40    2.00
 -11   6   0    0.40    1.70
 -11   6   0   -0.80    2.00
 -11   6   0   -0.10    1.40
  10  -6   0   52.89    3.60
  10  -6   0   53.09    3.90
  10  -6   0   52.39    3.80
  10  -6   0   46.10    3.40
 -10   6   0   53.69    4.20
 -10   6   0   52.29    3.40
 -10   6   0   54.39    4.10
 -10   6   0   52.29    3.70
   9  -6   0   42.90    3.40
   9  -6   0   41.00    3.00
   9  -6   0   42.20    3.30
   9  -6   0   46.70    3.10
  -9   6   0   38.80    3.40
  -9   6   0   46.90    3.00
  -9   6   0   40.50    3.20
  -9   6   0   42.50    3.60
  -9   6   0   46.00    3.20
  -9   6   0   42.40    3.00
   8  -6   0  183.88    8.30
   8  -6   0  188.88    8.40
   8  -6   0  193.18    8.60
   8  -6   0  191.78    8.50
  -8   6   0  187.98    8.80
  -8   6   0  188.58    8.70
  -8   6   0  190.38    8.40
  -8   6   0  184.88    8.30
  -8   6   0  186.98    8.50
  -8   6   0  185.88    8.30
   7  -6   0 2202.18   86.39
   7  -6   0 2063.29   86.19
   7  -6   0 2266.27   86.29
   7  -6   0 2234.18   86.29
  -7   6   0 2233.38   86.49
  -7   6   0 2240.68   86.29
  -7   6   0 2213.28   86.59
  -7   6   0 2239.48   86.19
  -7   6   0 2234.38   86.19
  -7   6   0 2250.47   86.39
   6  -6   0   36.50    2.50
   6  -6   0   36.10    2.50
   6  -6   0   36.20    2.50
   6  -6   0   35.40    2.50
  -6   6   0   35.50    2.30
  -6   6   0   36.90    2.60
  -6   6   0   37.60    2.70
  -6   6   0   35.50    2.60
  -6   6   0   37.00    2.40
  -6   6   0   33.40    2.40
   5  -6   0  860.31   34.20
   5  -6   0  861.71   34.10
   5  -6   0  845.62   34.10
   5  -6   0  882.41   34.10
  -5   6   0  848.12   34.20
  -5   6   0  927.91   34.20
  -5   6   0  940.31   34.20
  -5   6   0  861.71   34.30
  -5   6   0  835.42   34.20
  -5   6   0  807.62   34.00
   4  -6   0   32.60    2.30
   4  -6   0   29.20    2.10
   4  -6   0   28.50    2.20
   4  -6   0   28.90    2.00
  -4   6   0   29.10    2.20
  -4   6   0   29.70    2.20
  -4   6   0   30.00    2.10
  -4   6   0   30.60    2.30
  -4   6   0   31.10    2.10
  -4   6   0   31.40    2.10
   3  -6   0 1239.78   48.60
   3  -6   0 1258.47   48.70
   3  -6   0 1273.37   48.90
   3  -6   0 1248.88   48.80
  -3   6   0 1186.08   48.70
  -3   6   0 1232.38   48.70
  -3   6   0 1184.58   48.60
  -3   6   0 1363.06   49.10
  -3   6   0 1282.47   48.80
  -3   6   0 1221.28   48.80
   2  -6   0  110.69    5.30
   2  -6   0  108.29    5.00
   2  -6   0  108.59    5.00
   2  -6   0  113.89    5.30
  -2   6   0  105.29    5.00
  -2   6   0  108.59    5.10
  -2   6   0  103.99    5.10
  -2   6   0  115.59    5.40
  -2   6   0  111.89    5.40
  -2   6   0  112.19    5.20
   1  -6   0 2583.84   92.19
   1  -6   0 2307.97   91.39
   1  -6   0 2610.44   91.79
   1  -6   0 2309.97   91.59
  -1   6   0 2376.86   91.79
  -1   6   0 2327.97   91.89
  -1   6   0 2275.67   91.59
  -1   6   0 2284.27   91.89
  -1   6   0 2243.28   91.59
  -1   6   0 2283.57   91.49
   0  -6   0  268.97   11.30
   0  -6   0  286.97   11.70
   0  -6   0  265.67   11.60
   0  -6   0  259.87   11.60
   0  -6   0  262.37   11.30
   0   6   0  270.67   11.40
   0   6   0  268.07   11.30
   0   6   0  265.57   11.40
   0   6   0  276.87   11.60
   0   6   0  281.57   11.80
   0   6   0  270.07   11.70
  -1  -6   0 2458.75   89.09
  -1  -6   0 2184.28   89.19
  -1  -6   0 2156.78   89.19
  -1  -6   0 2282.27   89.19
  -1  -6   0 2313.77   88.89
  -1  -6   0 2243.68   88.89
   1   6   0 2223.28   88.89
   1   6   0 2301.47   89.29
   1   6   0 2276.87   89.09
   1   6   0 2316.67   89.49
   1   6   0 2303.47   88.89
   1   6   0 2353.86   89.19
  -2  -6   0  116.29    5.50
  -2  -6   0  110.79    6.00
  -2  -6   0  110.79    6.10
  -2  -6   0  113.49    5.70
  -2  -6   0  107.49    6.10
  -2  -6   0  113.79    5.70
   2   6   0  118.69    6.00
   2   6   0  114.39    6.00
   2   6   0  113.39    6.30
   2   6   0  114.79    5.80
   2   6   0  106.89    6.10
   2   6   0  108.79    5.50
  -3  -6   0 1308.27   48.70
  -3  -6   0 1224.08   48.70
  -3  -6   0 1136.69   48.80
  -3  -6   0 1230.48   48.50
  -3  -6   0 1241.28   48.30
  -3  -6   0 1306.67   49.10
   3   6   0 1184.38   48.60
   3   6   0 1250.37   49.00
   3   6   0 1157.48   48.20
   3   6   0 1258.97   49.10
   3   6   0 1180.98   48.50
   3   6   0 1203.18   48.60
  -4  -6   0   35.70    4.30
  -4  -6   0   38.80    3.90
  -4  -6   0   40.20    4.20
  -4  -6   0   30.60    4.00
  -4  -6   0   33.00    3.20
   4   6   0   29.60    3.20
   4   6   0   31.10    3.30
  -5  -6   0  778.42   35.50
  -5  -6   0  928.91   35.70
  -5  -6   0  859.91   34.90
  -5  -6   0  852.01   35.60
  -5  -6   0  851.81   35.70
   5   6   0  877.81   35.10
   5   6   0  909.91   36.00
   5   6   0  829.82   35.60
   5   6   0  856.51   35.10
   5   6   0  897.51   35.50
   5   6   0  917.81   35.40
  -6  -6   0   35.80    3.20
  -6  -6   0   41.70    4.70
  -6  -6   0   37.50    4.70
  -6  -6   0   34.00    3.50
  -6  -6   0   48.70    5.30
  -6  -6   0   42.70    3.90
   6   6   0   37.60    4.20
   6   6   0   53.49    5.50
   6   6   0   36.90    3.40
   6   6   0   32.50    3.50
   6   6   0   44.20    4.40
   6   6   0   48.80    5.00
  -7  -6   0 2245.38   85.39
  -7  -6   0 1936.61   85.59
  -7  -6   0 1979.20   85.19
  -7  -6   0 2258.87   84.79
  -7  -6   0 2350.96   85.29
  -7  -6   0 1956.90   85.39
   7   6   0 2308.27   85.49
   7   6   0 2253.87   85.99
   7   6   0 2211.58   85.79
   7   6   0 2140.69   85.19
   7   6   0 2135.59   84.79
   7   6   0 2122.69   84.99
  -8  -6   0  180.48    9.20
  -8  -6   0  195.58    9.90
  -8  -6   0  196.58    9.90
  -8  -6   0  203.48   13.50
   8   6   0  195.48   10.50
   8   6   0  197.98   10.10
   8   6   0  184.08   10.20
  -9  -6   0   42.30    4.20
  -9  -6   0   45.80    3.90
  -9  -6   0   45.40    5.60
  -9  -6   0   44.80    4.30
  -9  -6   0   47.50    5.90
  -9  -6   0   52.39    5.80
   9   6   0   50.39    6.20
   9   6   0   43.20    4.50
   9   6   0   43.80    5.00
   9   6   0   40.20    4.10
   9   6   0   47.00    5.40
   9   6   0   41.90    3.90
 -10  -6   0   50.39    4.70
 -10  -6   0   51.49    5.50
 -10  -6   0   50.19    6.00
 -10  -6   0   48.70    5.70
 -10  -6   0   49.60    4.30
 -10  -6   0   43.80    4.50
  10   6   0   44.60    4.10
  10   6   0   48.60    4.40
  10   6   0   52.09    6.20
  10   6   0   48.60    5.70
  10   6   0   46.90    4.50
 -11  -6   0   -0.10    3.40
 -11  -6   0   -0.40    2.60
 -11  -6   0   -0.30    3.10
 -11  -6   0   -1.00    2.30
 -11  -6   0    1.50    3.40
 -11  -6   0   -0.40    2.40
  11   6   0   -3.00    2.90
  11   6   0   -0.20    3.10
  11   6   0    1.90    2.10
  11   6   0   -0.70    2.40
  11   6   0   -1.70    3.10
  11   6   0    1.40    2.40
 -12  -6   0  200.58   11.10
 -12  -6   0  192.38    9.90
 -12  -6   0  206.88   11.00
 -12  -6   0  199.38   11.30
 -12  -6   0  189.78   10.40
 -12  -6   0  184.88   10.20
  12   6   0  174.78   10.00
  12   6   0  188.28   11.20
  12   6   0  193.38   10.10
  12   6   0  180.58   10.60
 -13  -6   0   39.90    5.90
 -13  -6   0   49.99    5.50
 -13  -6   0   38.90    6.20
 -13  -6   0   55.29    6.20
 -13  -6   0   58.29    6.50
 -13  -6   0   45.30    6.70
  13   6   0   38.00    6.20
  13   6   0   42.80    4.30
  13   6   0   39.60    6.00
  13   6   0   53.29    6.00
  13   6   0   42.90    6.10
  13   6   0   40.50    5.10
 -14  -6   0   91.19    7.40
 -14  -6   0   76.19    6.50
 -14  -6   0   80.29    6.50
 -14  -6   0   91.39    7.80
 -14  -6   0   83.29    7.30
  14   6   0   88.49    6.30
  14   6   0   86.59    6.40
  14   6   0   83.79    7.50
  14   6   0   79.29   11.60
  14   6   0   81.69    6.00
 -15  -6   0    6.00    4.00
 -15  -6   0    4.70    4.20
 -15  -6   0    9.70    4.60
 -15  -6   0   13.00    4.20
 -15  -6   0   14.20    3.90
 -15  -6   0   14.20    4.30
  15   6   0    9.20    3.70
  15   6   0    7.30    4.50
  15   6   0    9.30    4.60
  15   6   0    9.20    3.50
  15   6   0   12.00    3.30
  15   6   0    8.10    4.50
 -16  -6   0   35.20    5.70
 -16  -6   0   28.30    4.80
 -16  -6   0   28.30    5.30
  16   6   0   29.30    6.20
  16   6   0   32.90    4.80
  16   6   0   30.60    6.00
 -17  -6   0    3.20    3.50
 -17  -6   0    5.50    3.70
 -17  -6   0    6.00    4.10
  17   6   0    9.50    4.90
  17   6   0    5.40    4.60
  17   6   0    6.80    4.90
 -18  -6   0   13.90    4.30
 -18  -6   0    9.10    4.20
 -18  -6   0    5.10    4.00
  18   6   0   10.70    5.10
  18   6   0   14.10    5.60
  18   6   0   12.60    5.30
 -19  -6   0    8.40    4.30
 -19  -6   0    4.10    3.90
 -19  -6   0    4.10    4.20
  19   6   0   10.40    5.80
  19   6   0   10.30    5.30
  19   6   0    8.10    5.10
 -20  -6   0   30.70    5.60
  20   6   0   41.60    8.10
  20   6   0   43.50    8.00
  20   6   0   32.80    6.90
  20  -7   0   10.40    5.50
  19  -7   0   22.80    4.50
  19  -7   0   24.50    5.60
  19  -7   0   28.50    6.10
  18  -7   0    1.10    2.90
  18  -7   0   -0.50    4.00
  18  -7   0   -1.70    4.00
  17  -7   0   -0.30    3.00
  17  -7   0    0.20    3.70
  17  -7   0    1.30    3.90
  17  -7   0    1.50    2.70
 -17   7   0   -0.20    2.50
  16  -7   0   19.40    4.60
  16  -7   0   18.90    3.60
  16  -7   0   19.90    3.70
 -16   7   0   22.90    3.70
  15  -7   0   10.50    3.10
  15  -7   0   11.00    3.00
  15  -7   0   12.30    3.90
 -15   7   0   15.00    4.10
 -15   7   0   12.70    2.90
 -15   7   0   11.80    3.10
  14  -7   0  167.78    8.40
  14  -7   0  146.59    8.80
  14  -7   0  159.48    8.80
  14  -7   0  162.08    9.20
 -14   7   0  165.68    9.70
 -14   7   0  171.38    8.50
 -14   7   0  176.38    8.60
 -14   7   0  180.08    8.80
  13  -7   0    5.70    2.90
  13  -7   0    6.90    3.00
  13  -7   0    6.60    2.40
  13  -7   0    5.60    2.50
 -13   7   0    6.20    2.10
 -13   7   0    3.40    2.20
 -13   7   0    8.30    3.30
 -13   7   0    5.90    2.20
 -13   7   0    6.60    3.10
 -13   7   0    7.60    2.80
  12  -7   0   28.40    4.00
  12  -7   0   27.40    3.40
  12  -7   0   27.50    3.90
  12  -7   0   27.90    3.40
 -12   7   0   28.90    3.70
 -12   7   0   26.90    3.30
 -12   7   0   30.40    4.30
 -12   7   0   28.50    3.40
 -12   7   0   29.40    3.70
 -12   7   0   28.00    4.40
  11  -7   0  150.38    7.60
  11  -7   0  152.08    7.40
  11  -7   0  149.49    7.50
 -11   7   0  152.28    7.60
 -11   7   0  158.18    7.60
 -11   7   0  164.18    8.10
 -11   7   0  148.69    7.40
 -11   7   0  155.18    8.30
  10  -7   0  195.18    8.90
  10  -7   0  204.78    9.40
  10  -7   0  185.18    9.00
  10  -7   0  204.38    9.10
 -10   7   0  208.18    9.00
 -10   7   0  199.68    9.50
 -10   7   0  204.18    9.70
 -10   7   0  185.78    9.00
   9  -7   0  180.98    8.30
   9  -7   0  181.58    8.50
   9  -7   0  184.48    8.20
   9  -7   0  171.78    8.30
  -9   7   0  181.28    8.20
  -9   7   0  185.18    8.30
  -9   7   0  193.08    8.50
  -9   7   0  180.08    8.80
  -9   7   0  183.68    8.60
  -9   7   0  181.28    8.30
   8  -7   0   29.20    2.60
   8  -7   0   32.60    2.50
   8  -7   0   31.50    2.50
   8  -7   0   30.20    2.70
  -8   7   0   26.00    2.70
  -8   7   0   32.90    2.50
  -8   7   0   32.70    2.70
  -8   7   0   29.80    2.90
  -8   7   0   33.20    2.40
  -8   7   0   29.80    2.60
   7  -7   0  194.58    8.60
   7  -7   0  195.98    8.70
   7  -7   0  197.48    8.70
  -7   7   0  210.08    8.70
  -7   7   0  202.48    8.90
  -7   7   0  210.18    8.70
  -7   7   0  197.58    8.90
  -7   7   0  188.58    8.60
  -7   7   0  189.58    8.80
   6  -7   0   20.90    2.00
   6  -7   0   21.70    2.10
   6  -7   0   28.70    2.80
  -6   7   0   28.40    2.50
  -6   7   0   26.80    2.90
  -6   7   0   17.40    2.00
  -6   7   0   21.10    2.20
   5  -7   0  635.64   25.70
   5  -7   0  645.64   25.70
   5  -7   0  649.93   25.60
   5  -7   0  660.13   25.80
  -5   7   0  665.03   25.80
  -5   7   0  624.54   25.60
  -5   7   0  655.83   25.80
  -5   7   0  647.04   25.80
  -5   7   0  642.04   25.90
  -5   7   0  643.94   25.80
   4  -7   0  104.19    5.00
   4  -7   0   96.99    4.70
   4  -7   0   99.79    4.80
   4  -7   0  100.79    4.90
  -4   7   0   99.99    4.90
  -4   7   0  108.09    5.10
  -4   7   0   96.79    4.80
  -4   7   0   95.79    4.70
  -4   7   0  104.79    5.00
  -4   7   0  108.09    4.90
   3  -7   0    8.60    1.90
   3  -7   0    5.10    1.70
   3  -7   0    6.10    1.50
   3  -7   0    7.70    1.60
  -3   7   0    5.50    1.70
  -3   7   0    5.10    1.60
  -3   7   0    6.20    1.60
  -3   7   0    6.50    1.60
  -3   7   0    6.60    1.80
  -3   7   0    7.80    2.00
   2  -7   0   37.80    2.30
   2  -7   0   38.60    2.20
   2  -7   0   33.90    2.80
   2  -7   0   38.60    2.50
   2  -7   0   36.40    2.90
   2  -7   0   39.90    2.50
  -2   7   0   34.80    2.90
  -2   7   0   36.30    2.70
  -2   7   0   37.00    2.80
  -2   7   0   34.70    2.60
  -2   7   0   37.20    3.00
  -2   7   0   37.50    2.60
   1  -7   0   50.29    3.10
   1  -7   0   52.09    3.30
   1  -7   0   53.09    3.00
   1  -7   0   54.29    3.60
   1  -7   0   50.29    3.00
   1  -7   0   50.89    3.50
  -1   7   0   51.99    3.70
  -1   7   0   51.79    3.30
  -1   7   0   53.49    3.20
  -1   7   0   56.29    3.80
  -1   7   0   49.80    3.30
  -1   7   0   53.59    3.50
   0  -7   0    0.60    1.50
   0  -7   0    0.30    1.40
   0  -7   0    0.60    1.70
   0   7   0    1.40    1.70
   0   7   0    0.10    1.60
   0   7   0    0.10    2.00
   0   7   0    0.00    1.90
   0   7   0   -0.10    1.40
   0   7   0   -0.20    1.80
  -1  -7   0   45.40    3.10
  -1  -7   0   52.29    3.40
  -1  -7   0   49.50    3.30
  -1  -7   0   48.00    3.70
  -1  -7   0   50.79    3.80
  -1  -7   0   44.50    3.60
   1   7   0   52.19    3.90
   1   7   0   46.60    3.50
   1   7   0   48.40    3.70
   1   7   0   47.90    3.90
   1   7   0   42.70    3.30
   1   7   0   45.00    3.20
  -2  -7   0   42.80    4.60
  -2  -7   0   34.60    3.50
  -2  -7   0   32.10    2.80
  -2  -7   0   34.60    3.40
  -2  -7   0   36.40    3.00
  -2  -7   0   32.50    3.30
   2   7   0   33.10    3.60
   2   7   0   32.80    3.20
   2   7   0   30.90    2.80
   2   7   0   49.40    4.40
   2   7   0   31.00    3.10
  -3  -7   0    7.40    2.30
  -3  -7   0    6.10    2.20
  -3  -7   0    5.00    2.00
  -3  -7   0    4.10    2.30
  -3  -7   0    3.70    2.30
  -3  -7   0    4.50    2.70
   3   7   0    3.70    2.50
   3   7   0    3.60    1.90
   3   7   0    3.50    2.10
   3   7   0    5.70    2.30
  -4  -7   0   98.49    6.20
  -4  -7   0  102.89    6.30
  -4  -7   0   99.19    6.10
   4   7   0  106.79    6.10
   4   7   0  102.19    6.30
   4   7   0  102.49    5.80
   4   7   0   99.79    6.40
   4   7   0  102.29    5.50
  -5  -7   0  636.44   26.90
  -5  -7   0  607.74   27.10
  -5  -7   0  659.63   26.40
  -5  -7   0  597.14   26.90
  -5  -7   0  649.74   26.60
  -5  -7   0  666.23   26.80
   5   7   0  666.73   27.20
   5   7   0  652.73   26.90
   5   7   0  649.34   27.30
   5   7   0  641.94   26.60
   5   7   0  647.64   26.40
   5   7   0  622.64   26.70
  -6  -7   0   18.00    3.30
  -6  -7   0   27.60    4.40
  -6  -7   0   27.50    3.90
  -6  -7   0   20.30    3.10
  -6  -7   0   21.00    3.70
  -6  -7   0   22.20    4.10
   6   7   0   15.50    3.50
   6   7   0   21.50    3.20
   6   7   0   17.80    3.20
   6   7   0   24.10    4.10
   6   7   0   21.70    3.60
   6   7   0   20.30    4.00
  -7  -7   0  201.18    9.90
  -7  -7   0  194.98    9.90
  -7  -7   0  190.98    9.50
   7   7   0  193.68   10.10
   7   7   0  197.88   10.40
   7   7   0  202.98   10.70
  -8  -7   0   39.70    5.30
  -8  -7   0   39.50    4.30
  -8  -7   0   31.50    4.90
  -8  -7   0   29.90    4.60
  -8  -7   0   38.30    4.70
  -8  -7   0   40.50    4.80
   8   7   0   48.40    5.40
   8   7   0   33.20    5.00
   8   7   0   43.70    4.80
   8   7   0   36.30    5.20
   8   7   0   36.50    4.90
   8   7   0   40.60    4.50
  -9  -7   0  177.58    9.60
  -9  -7   0  171.38    9.40
  -9  -7   0  178.48   10.00
  -9  -7   0  179.88    9.80
  -9  -7   0  189.58    9.10
  -9  -7   0  168.38   10.10
   9   7   0  176.68    9.00
   9   7   0  175.18    9.70
   9   7   0  174.08   10.00
   9   7   0  178.48   10.30
   9   7   0  169.58    9.20
 -10  -7   0  181.28   10.70
 -10  -7   0  202.98   10.50
 -10  -7   0  188.88   10.50
 -10  -7   0  195.68   10.30
 -10  -7   0  188.18    9.70
 -10  -7   0  197.58   11.20
  10   7   0  197.08   10.10
  10   7   0  186.88   10.80
  10   7   0  188.28   11.00
  10   7   0  195.18   10.60
  10   7   0  190.88    9.80
  10   7   0  195.68    9.90
 -11  -7   0  149.88    9.40
 -11  -7   0  139.59    8.70
 -11  -7   0  155.28    8.20
 -11  -7   0  155.08    9.60
 -11  -7   0  153.48    8.80
 -11  -7   0  149.88    9.00
  11   7   0  137.09    9.10
  11   7   0  128.99    8.30
  11   7   0  153.48    9.10
  11   7   0  148.99    9.70
  11   7   0  136.19    8.00
  11   7   0  141.29    8.20
 -12  -7   0   20.30    4.20
 -12  -7   0   22.60    4.40
 -12  -7   0   24.70    4.30
 -12  -7   0   20.60    4.80
 -12  -7   0   17.40    4.70
 -12  -7   0   16.30    4.50
  12   7   0   27.80    4.40
  12   7   0   28.10    5.70
  12   7   0   25.60    4.40
  12   7   0   26.60    4.00
  12   7   0   19.80    4.70
  12   7   0   16.50    4.70
 -13  -7   0    5.40    4.00
 -13  -7   0    3.40    3.60
 -13  -7   0    3.80    3.80
  13   7   0    4.30    4.30
  13   7   0    3.60    5.00
  13   7   0    5.10    4.10
  13   7   0    5.70    2.80
  13   7   0    3.40    3.20
 -14  -7   0  164.88   10.20
 -14  -7   0  157.58   10.30
 -14  -7   0  162.98    9.10
 -14  -7   0  142.79    9.30
 -14  -7   0  158.88   10.60
 -14  -7   0  166.78    9.80
  14   7   0  159.18    9.00
  14   7   0  172.18    9.60
  14   7   0  147.99   11.30
  14   7   0  156.58   10.50
 -15  -7   0    6.00    3.60
 -15  -7   0    8.90    3.90
 -15  -7   0   12.20    3.90
  15   7   0   11.60    5.00
  15   7   0    9.80    4.50
  15   7   0    7.30    3.30
  15   7   0    9.30    3.20
 -16  -7   0   16.30    4.60
 -16  -7   0   16.20    4.20
 -16  -7   0   11.90    4.20
  16   7   0   18.00    5.60
  16   7   0   14.00    5.00
  16   7   0   15.10    5.30
 -17  -7   0    2.80    3.70
 -17  -7   0    0.30    3.60
 -17  -7   0    2.80    3.70
  17   7   0    1.00    4.70
  17   7   0   -0.10    4.20
  17   7   0    0.60    4.30
 -18  -7   0    0.30    3.90
 -18  -7   0    1.00    3.70
 -18  -7   0   -0.50    3.50
  18   7   0    0.20    4.80
  18   7   0    0.60    4.50
  18   7   0    1.70    4.50
 -19  -7   0   14.50    4.60
 -19  -7   0    9.30    4.50
  19   7   0   15.40    5.90
  19   7   0   16.20    5.50
  19   7   0   21.20    6.20
  20   7   0    8.10    5.70
  19  -8   0    0.30    3.20
  19  -8   0   -0.10    3.20
  19  -8   0    0.30    5.50
  19  -8   0    0.10    4.60
  18  -8   0   21.50    4.00
  18  -8   0   16.90    4.10
  18  -8   0   19.60    5.40
  17  -8   0   20.30    4.00
  17  -8   0   23.90    5.30
  17  -8   0   21.50    3.90
  16  -8   0    2.40    2.70
  16  -8   0    2.20    3.60
  16  -8   0    1.70    3.80
  16  -8   0    2.00    2.70
  15  -8   0   63.59    5.50
  15  -8   0   76.29    5.10
  15  -8   0   72.79    6.10
 -15   8   0   81.49    5.20
  14  -8   0   34.50    4.90
  14  -8   0   30.10    3.70
  14  -8   0   26.90    3.80
  14  -8   0   32.60    4.40
 -14   8   0   36.30    4.60
 -14   8   0   28.30    3.20
  13  -8   0   42.80    4.40
  13  -8   0   38.20    4.90
  13  -8   0   37.00    4.00
  13  -8   0   33.50    4.20
 -13   8   0   38.00    4.00
 -13   8   0   39.20    4.40
 -13   8   0   42.20    4.60
 -13   8   0   34.90    5.00
 -13   8   0   45.30    5.20
 -13   8   0   34.80    3.30
  12  -8   0    5.40    2.60
  12  -8   0    1.40    1.90
 -12   8   0    5.20    2.70
 -12   8   0    2.70    2.20
 -12   8   0    4.80    2.70
 -12   8   0    3.30    2.00
 -12   8   0    3.50    1.80
 -12   8   0    2.80    2.00
  11  -8   0   73.89    4.70
  11  -8   0   78.59    4.80
 -11   8   0   80.09    4.90
 -11   8   0   75.49    5.30
 -11   8   0   73.89    4.70
 -11   8   0   81.29    4.70
 -11   8   0   80.99    5.20
  10  -8   0  353.96   14.40
  10  -8   0  313.37   13.80
  10  -8   0  329.87   14.10
 -10   8   0  337.27   14.50
 -10   8   0  335.07   14.00
 -10   8   0  331.57   14.70
 -10   8   0  316.77   14.00
   9  -8   0  507.65   21.10
   9  -8   0  520.85   21.30
   9  -8   0  489.95   20.90
  -9   8   0  531.25   21.30
  -9   8   0  516.45   21.00
  -9   8   0  512.95   21.50
  -9   8   0  523.15   21.40
  -9   8   0  540.25   21.20
  -9   8   0  491.75   20.90
   8  -8   0   13.90    2.30
   8  -8   0   16.00    2.40
  -8   8   0   14.50    2.30
  -8   8   0   12.90    2.10
  -8   8   0   12.20    2.30
  -8   8   0   11.50    2.40
  -8   8   0   16.00    2.40
  -8   8   0   15.40    2.60
   7  -8   0  217.48    9.80
   7  -8   0  231.18    9.80
  -7   8   0  214.38    9.60
  -7   8   0  227.88   10.00
  -7   8   0  225.38    9.60
  -7   8   0  221.98    9.80
  -7   8   0  234.08   10.00
  -7   8   0  215.88    9.80
   6  -8   0  140.69    6.30
   6  -8   0  136.89    6.50
   6  -8   0  137.19    6.30
  -6   8   0  142.19    6.50
  -6   8   0  141.19    6.50
  -6   8   0  135.39    6.20
  -6   8   0  133.39    6.30
  -6   8   0  132.29    6.40
  -6   8   0  130.29    6.50
   5  -8   0  747.33   29.50
   5  -8   0  771.42   29.50
   5  -8   0  734.83   29.60
  -5   8   0  764.22   29.80
  -5   8   0  743.33   29.60
  -5   8   0  725.53   29.60
  -5   8   0  728.73   29.50
  -5   8   0  721.03   29.50
  -5   8   0  746.83   29.40
   4  -8   0  451.25   17.60
   4  -8   0  433.06   17.70
   4  -8   0  454.55   17.60
   4  -8   0  436.16   17.90
  -4   8   0  440.66   17.90
  -4   8   0  432.16   17.70
  -4   8   0  437.96   17.70
  -4   8   0  431.96   17.60
  -4   8   0  412.46   17.90
  -4   8   0  412.56   17.60
   3  -8   0   66.39    3.90
   3  -8   0   65.29    3.50
   3  -8   0   62.79    3.80
   3  -8   0   68.19    3.50
  -3   8   0   62.69    3.90
  -3   8   0   60.49    4.00
  -3   8   0   64.89    3.80
  -3   8   0   64.49    3.60
  -3   8   0   57.59    3.60
  -3   8   0   64.59    3.80
   2  -8   0  570.44   22.60
   2  -8   0  548.45   22.60
   2  -8   0  574.34   23.00
   2  -8   0  563.14   22.90
   2  -8   0  553.84   22.40
   2  -8   0  559.24   22.30
  -2   8   0  564.14   22.90
  -2   8   0  583.84   22.60
  -2   8   0  542.95   22.70
  -2   8   0  568.84   23.10
  -2   8   0  591.74   23.20
  -2   8   0  536.85   22.70
   1  -8   0  136.99    6.90
   1  -8   0  137.09    6.40
   1  -8   0  136.89    6.50
   1  -8   0  142.29    6.50
   1  -8   0  137.99    6.90
   1  -8   0  138.59    6.70
  -1   8   0  135.49    6.50
  -1   8   0  142.79    7.20
  -1   8   0  139.49    6.80
  -1   8   0  144.19    6.80
  -1   8   0  156.38    7.40
  -1   8   0  141.19    6.90
   0  -8   0   16.90    3.00
   0  -8   0   28.70    3.10
   0  -8   0   22.40    3.30
   0  -8   0   21.50    2.80
   0  -8   0   19.30    2.90
   0  -8   0   27.30    3.00
   0   8   0   23.10    2.70
   0   8   0   21.20    2.90
   0   8   0   19.70    3.10
   0   8   0   23.20    3.50
   0   8   0   23.40    3.00
   0   8   0   22.80    3.50
  -1  -8   0  153.38    8.00
  -1  -8   0  154.78    7.40
  -1  -8   0  150.08    7.70
  -1  -8   0  154.48    7.40
   1   8   0  150.78    7.30
   1   8   0  152.18    8.00
   1   8   0  150.38    7.70
   1   8   0  151.18    7.40
   1   8   0  152.88    7.60
   1   8   0  169.78    8.20
  -2  -8   0  623.04   24.10
  -2  -8   0  578.54   24.20
  -2  -8   0  563.64   24.30
   2   8   0  593.74   24.10
   2   8   0  572.64   24.10
   2   8   0  553.44   23.70
  -3  -8   0   63.89    4.80
  -3  -8   0   63.39    4.80
  -3  -8   0   66.79    5.00
  -3  -8   0   71.69    5.50
   3   8   0   59.39    4.10
   3   8   0   62.69    4.90
   3   8   0   62.09    4.60
   3   8   0   65.19    5.00
   3   8   0   60.49    4.40
  -4  -8   0  426.26   18.90
  -4  -8   0  484.05   19.00
  -4  -8   0  424.36   19.10
  -4  -8   0  448.36   18.60
  -4  -8   0  441.76   18.40
  -4  -8   0  417.46   19.20
   4   8   0  417.16   18.30
   4   8   0  409.86   18.70
   4   8   0  435.66   18.80
   4   8   0  444.46   19.40
   4   8   0  443.56   19.30
   4   8   0  439.06   19.00
  -5  -8   0  738.73   29.70
  -5  -8   0  709.33   30.40
  -5  -8   0  724.53   29.90
  -5  -8   0  732.83   30.10
  -5  -8   0  703.33   30.50
  -5  -8   0  698.33   30.10
   5   8   0  792.62   30.80
   5   8   0  713.63   30.20
   5   8   0  721.93   29.90
   5   8   0  736.33   30.70
   5   8   0  710.53   30.10
  -6  -8   0  128.59    7.00
  -6  -8   0  128.99    7.40
  -6  -8   0  136.89    7.60
   6   8   0  133.79    8.20
   6   8   0  136.49    8.10
   6   8   0  132.19    7.80
  -7  -8   0  208.38   11.30
  -7  -8   0  203.68   10.70
  -7  -8   0  217.08   10.90
  -7  -8   0  215.68   11.10
  -7  -8   0  222.08   10.50
  -7  -8   0  221.58   11.60
   7   8   0  216.78   11.40
   7   8   0  228.08   11.70
   7   8   0  206.58   10.80
   7   8   0  217.68   10.90
   7   8   0  231.28   11.30
   7   8   0  230.58   10.70
  -8  -8   0   11.50    3.10
  -8  -8   0    8.50    3.60
  -8  -8   0   11.90    3.80
  -8  -8   0    9.10    3.10
  -8  -8   0   12.40    3.30
  -8  -8   0    6.40    3.40
   8   8   0   11.10    3.80
   8   8   0   12.10    3.90
   8   8   0   11.40    3.10
   8   8   0    9.50    2.80
   8   8   0   12.60    4.00
  -9  -8   0  435.76   21.90
  -9  -8   0  502.35   21.50
  -9  -8   0  513.05   21.20
  -9  -8   0  453.05   21.50
  -9  -8   0  509.35   21.70
   9   8   0  486.55   22.10
   9   8   0  494.65   21.80
   9   8   0  501.95   21.30
   9   8   0  446.76   20.90
   9   8   0  513.95   22.50
   9   8   0  493.15   21.60
 -10  -8   0  320.37   15.70
 -10  -8   0  322.67   14.60
 -10  -8   0  322.37   15.40
 -10  -8   0  335.97   16.10
 -10  -8   0  310.67   15.10
 -10  -8   0  303.67   14.90
  10   8   0  309.27   14.50
  10   8   0  308.37   15.30
  10   8   0  320.87   16.00
  10   8   0  317.47   15.80
  10   8   0  300.07   14.80
 -11  -8   0   73.29    6.70
 -11  -8   0   69.39    6.40
 -11  -8   0   75.89    5.50
 -11  -8   0   76.69    6.80
 -11  -8   0   71.89    6.10
 -11  -8   0   70.09    6.00
  11   8   0   70.19    6.90
  11   8   0   65.79    5.40
  11   8   0   67.09    6.50
  11   8   0   70.39    5.80
  11   8   0   73.39    5.50
  11   8   0   75.69    6.40
 -12  -8   0    2.50    2.90
 -12  -8   0    1.20    3.80
 -12  -8   0    4.30    3.90
 -12  -8   0    2.00    4.10
 -12  -8   0   -0.30    3.50
  12   8   0   -1.50    3.60
  12   8   0    0.60    2.50
  12   8   0    4.90    4.00
  12   8   0    0.00    2.10
  12   8   0    0.70    3.50
  12   8   0    1.40    2.80
 -13  -8   0   36.10    5.00
 -13  -8   0   24.30    5.30
 -13  -8   0   28.60    4.90
 -13  -8   0   21.80    5.20
 -13  -8   0   21.20    5.10
 -13  -8   0   33.20    5.40
  13   8   0   26.80    4.70
  13   8   0   35.80    4.80
  13   8   0   27.00    5.50
  13   8   0   25.50    6.00
  13   8   0   26.20    4.00
 -14  -8   0   20.70    5.10
 -14  -8   0   23.30    5.00
 -14  -8   0   21.20    5.80
 -14  -8   0   20.60    4.50
 -14  -8   0   18.80    5.00
 -14  -8   0   33.20    5.10
  14   8   0   32.70    4.60
  14   8   0   24.10    5.80
  14   8   0   25.60    4.50
  14   8   0   20.20    4.90
 -15  -8   0   61.69    6.40
 -15  -8   0   65.49    6.60
 -15  -8   0   62.59    6.00
  15   8   0   68.29    8.30
  15   8   0   70.79    7.60
 -16  -8   0    2.30    3.50
 -16  -8   0    0.00    3.80
 -16  -8   0    1.00    3.70
  16   8   0    0.10    4.00
  16   8   0   -0.20    4.20
  16   8   0    1.00    4.30
 -17  -8   0   10.70    4.30
 -17  -8   0   11.70    4.30
 -17  -8   0    8.10    4.20
  17   8   0   16.60    5.80
  17   8   0   16.00    5.40
  17   8   0   18.40    5.70
 -18  -8   0   11.10    4.60
 -18  -8   0   10.60    4.50
 -18  -8   0   13.50    4.90
  18   8   0   20.00    6.30
  18   8   0   20.80    6.20
  18   8   0   15.40    5.60
 -19  -8   0    0.70    4.00
  19   8   0    2.00    4.90
  19   8   0   -2.00    4.70
  19   8   0    2.90    5.20
  19  -9   0   60.99    6.10
  19  -9   0   73.19    8.70
  18  -9   0    3.40    3.30
  18  -9   0    3.50    4.50
  17  -9   0   43.70    5.20
  17  -9   0   45.30    6.50
  16  -9   0   12.40    3.30
  16  -9   0    9.90    4.20
  15  -9   0   19.20    4.40
  14  -9   0    6.50    3.50
  14  -9   0    7.80    2.70
 -14   9   0    7.10    2.40
  13  -9   0  119.49    6.70
  13  -9   0  126.79    7.10
 -13   9   0  128.29    7.20
 -13   9   0  120.29    6.60
 -13   9   0  114.19    6.70
  12  -9   0    0.60    1.90
 -12   9   0    0.80    1.70
 -12   9   0    1.40    2.30
 -12   9   0    1.10    2.10
 -12   9   0    0.90    2.50
 -12   9   0    1.10    2.30
  11  -9   0  183.68    8.80
  11  -9   0  168.78    9.10
 -11   9   0  197.28    9.20
 -11   9   0  184.88    9.00
 -11   9   0  179.08    8.70
 -11   9   0  195.78    8.80
 -11   9   0  186.48    9.40
  10  -9   0   12.60    2.80
  10  -9   0   14.20    2.70
 -10   9   0   10.20    2.70
 -10   9   0   12.20    2.30
 -10   9   0   14.90    3.00
 -10   9   0   10.30    2.50
   9  -9   0  426.86   17.50
   9  -9   0  402.56   17.40
  -9   9   0  423.36   17.80
  -9   9   0  400.46   17.20
  -9   9   0  435.16   17.70
  -9   9   0  412.46   17.20
  -9   9   0  424.96   17.60
  -9   9   0  413.36   17.50
   8  -9   0  744.73   28.40
   8  -9   0  715.83   28.40
  -8   9   0  686.63   28.40
  -8   9   0  694.53   28.60
  -8   9   0  704.83   28.20
  -8   9   0  666.63   28.10
  -8   9   0  716.93   28.50
  -8   9   0  704.43   28.60
   7  -9   0  205.08    9.70
   7  -9   0  239.28    9.80
  -7   9   0  218.18    9.90
  -7   9   0  243.78   10.10
  -7   9   0  211.68    9.70
  -7   9   0  214.98    9.70
  -7   9   0  211.58    9.50
  -7   9   0  213.38    9.50
   6  -9   0  668.93   27.10
   6  -9   0  671.43   27.00
  -6   9   0  694.33   27.20
  -6   9   0  650.13   26.80
  -6   9   0  670.63   27.10
  -6   9   0  663.03   27.20
  -6   9   0  680.93   27.20
  -6   9   0  689.33   27.00
   5  -9   0  345.87   14.60
   5  -9   0  353.96   14.80
   5  -9   0  346.37   14.50
   5  -9   0  359.66   14.40
  -5   9   0  347.27   14.90
  -5   9   0  350.66   14.70
  -5   9   0  337.77   14.60
  -5   9   0  336.07   14.50
  -5   9   0  356.36   14.60
  -5   9   0  375.96   15.00
   4  -9   0  108.69    5.20
   4  -9   0  107.49    5.60
   4  -9   0  106.39    5.50
   4  -9   0  109.69    5.20
  -4   9   0  108.59    5.50
  -4   9   0  110.99    5.50
  -4   9   0  107.29    5.60
  -4   9   0  106.09    5.20
  -4   9   0   97.09    5.40
  -4   9   0  113.19    5.90
   3  -9   0   29.40    2.80
   3  -9   0   28.60    2.40
   3  -9   0   28.90    2.40
   3  -9   0   29.20    2.80
  -3   9   0   27.30    2.90
  -3   9   0   30.70    2.70
  -3   9   0   31.30    2.80
  -3   9   0   31.70    3.10
  -3   9   0   27.10    2.70
  -3   9   0   26.20    2.70
   2  -9   0  202.78    8.60
   2  -9   0  188.48    8.80
   2  -9   0  202.58    8.90
   2  -9   0  208.08    8.80
   2  -9   0  200.08    9.30
   2  -9   0  202.98    9.30
  -2   9   0  197.88    9.10
  -2   9   0  211.98    9.50
  -2   9   0  195.78    8.90
  -2   9   0  193.88    9.00
  -2   9   0  201.28    9.50
  -2   9   0  209.58    9.30
   1  -9   0 2657.23  104.09
   1  -9   0 2652.53  103.99
   1  -9   0 2762.32  104.29
   1  -9   0 2692.23  104.59
   1  -9   0 2589.84  104.59
   1  -9   0 2647.73  104.19
  -1   9   0 2740.83  104.59
  -1   9   0 2637.94  104.29
  -1   9   0 2588.14  104.39
  -1   9   0 2613.14  104.79
  -1   9   0 2805.22  104.99
  -1   9   0 2744.63  104.19
   0  -9   0    1.10    1.80
   0  -9   0    1.00    1.70
   0  -9   0    1.50    1.90
   0  -9   0    0.70    1.60
   0  -9   0    0.80    2.10
   0  -9   0    2.10    2.20
   0   9   0    1.10    2.30
   0   9   0    1.20    2.00
   0   9   0    0.90    1.90
   0   9   0    0.30    1.90
   0   9   0    2.40    2.30
   0   9   0   -0.50    1.70
  -1  -9   0 2638.94  102.59
  -1  -9   0 2535.05  102.59
  -1  -9   0 2761.62  102.29
  -1  -9   0 2732.23  102.29
  -1  -9   0 2683.03  102.69
   1   9   0 2692.43  102.49
   1   9   0 2482.85  102.09
   1   9   0 2420.36  102.19
  -2  -9   0  203.98    9.20
  -2  -9   0  183.48    9.50
  -2  -9   0  183.98    9.50
   2   9   0  173.28    9.70
   2   9   0  195.68    9.80
   2   9   0  195.88    9.30
   2   9   0  183.48    9.60
   2   9   0  183.58    8.90
   2   9   0  199.78    9.40
  -3  -9   0   33.40    4.40
  -3  -9   0   47.00    5.40
  -3  -9   0   30.90    3.20
   3   9   0   35.90    4.50
   3   9   0   43.50    4.70
   3   9   0   40.20    3.90
   3   9   0   44.50    5.10
   3   9   0   48.90    5.10
   3   9   0   35.90    4.80
  -4  -9   0  100.59    6.60
  -4  -9   0  103.09    6.60
  -4  -9   0  105.29    5.90
  -4  -9   0  102.69    6.70
  -4  -9   0  110.09    6.10
  -4  -9   0  108.99    6.30
   4   9   0  100.29    6.20
   4   9   0  106.99    6.50
   4   9   0  108.79    6.80
   4   9   0  105.29    6.40
   4   9   0  104.49    6.90
   4   9   0  104.69    5.90
  -5  -9   0  316.67   14.70
  -5  -9   0  332.07   14.50
   5   9   0  335.67   15.60
   5   9   0  327.47   15.20
   5   9   0  330.07   15.50
  -6  -9   0  724.23   29.20
  -6  -9   0  656.33   29.10
  -6  -9   0  690.13   28.20
  -6  -9   0  689.43   28.60
  -6  -9   0  671.63   29.30
  -6  -9   0  717.33   28.90
   6   9   0  685.53   28.90
   6   9   0  685.03   28.60
   6   9   0  685.83   28.40
   6   9   0  671.63   29.20
   6   9   0  631.04   28.60
   6   9   0  674.03   29.40
  -7  -9   0  213.98   10.30
  -7  -9   0  212.68   11.00
  -7  -9   0  225.98   11.00
  -7  -9   0  197.08   11.20
  -7  -9   0  209.28   11.20
  -7  -9   0  228.08   11.00
   7   9   0  216.58   10.80
   7   9   0  212.48   11.00
   7   9   0  214.28   11.40
   7   9   0  189.28   10.50
   7   9   0  207.98   11.40
   7   9   0  195.98   10.30
  -8  -9   0  668.73   28.70
  -8  -9   0  657.43   28.10
  -8  -9   0  647.74   28.90
  -8  -9   0  663.33   29.30
  -8  -9   0  663.33   28.60
  -8  -9   0  663.73   28.80
   8   9   0  680.93   29.30
   8   9   0  678.53   29.40
   8   9   0  740.13   29.00
   8   9   0  660.23   28.10
   8   9   0  659.63   28.80
  -9  -9   0  393.16   17.90
  -9  -9   0  395.16   18.50
  -9  -9   0  393.46   17.20
  -9  -9   0  385.86   17.60
  -9  -9   0  400.66   17.80
  -9  -9   0  399.36   18.30
   9   9   0  390.96   18.10
   9   9   0  346.37   16.90
   9   9   0  383.96   18.50
   9   9   0  334.67   17.10
   9   9   0  391.26   18.40
 -10  -9   0    5.40    3.70
 -10  -9   0   10.00    4.20
 -10  -9   0    7.40    3.20
 -10  -9   0   10.10    3.70
 -10  -9   0   15.10    3.90
 -10  -9   0   11.40    4.00
  10   9   0   11.10    4.20
  10   9   0    7.50    3.40
  10   9   0    9.20    4.00
  10   9   0   13.60    4.50
  10   9   0    9.00    2.90
  10   9   0    8.80    3.20
 -11  -9   0  185.48   10.30
 -11  -9   0  164.18   10.20
 -11  -9   0  168.68    9.70
 -11  -9   0  169.28    9.80
 -11  -9   0  165.18    9.30
 -11  -9   0  162.38   10.30
  11   9   0  165.98   10.60
  11   9   0  149.99    8.90
  11   9   0  172.28   10.40
  11   9   0  168.18    9.50
  11   9   0  163.98   10.40
  11   9   0  178.48    9.30
 -12  -9   0   -0.70    3.40
 -12  -9   0    1.10    3.90
 -12  -9   0   -1.00    3.60
  12   9   0    1.40    2.50
  12   9   0    1.90    2.80
  12   9   0   -0.10    2.80
 -13  -9   0   92.19    7.00
 -13  -9   0   85.09    7.20
 -13  -9   0  113.99    8.50
 -13  -9   0   97.19    7.60
 -13  -9   0  113.19    8.70
 -13  -9   0  113.59    8.30
  13   9   0   96.59    8.20
  13   9   0  109.19    7.50
  13   9   0   98.29    6.80
  13   9   0  107.09    8.30
  13   9   0   97.89    8.50
  13   9   0  114.89    7.20
 -14  -9   0    3.40    3.40
 -14  -9   0    4.70    3.70
 -14  -9   0    2.50    3.60
  14   9   0    3.60    4.30
  14   9   0    2.90    4.10
 -15  -9   0    6.30    4.00
 -15  -9   0    9.10    3.90
 -15  -9   0    7.90    4.10
  15   9   0    9.80    4.90
  15   9   0   11.10    5.00
  15   9   0   10.40    5.10
 -16  -9   0    3.80    4.10
 -16  -9   0    5.80    4.10
 -16  -9   0    7.60    4.00
  16   9   0   10.70    5.20
  16   9   0    7.00    5.10
 -17  -9   0   39.60    6.50
 -17  -9   0   23.20    5.30
  17   9   0   35.90    7.00
  17   9   0   36.50    7.10
  17   9   0   32.00    6.80
 -18  -9   0    0.70    3.90
 -18  -9   0   -0.70    4.20
  18   9   0    1.30    4.80
  18   9   0    3.30    5.10
  18   9   0    2.10    4.80
  19   9   0   39.70    7.80
  19   9   0   40.70    7.40
  18 -10   0   43.40    6.70
  18 -10   0   37.30    5.40
  17 -10   0   43.30    6.30
  17 -10   0   36.70    5.00
  16 -10   0   19.70    4.70
  15 -10   0   52.49    6.10
  14 -10   0    9.40    3.40
  14 -10   0   10.30    2.90
  13 -10   0   83.79    5.40
  13 -10   0   81.39    5.80
 -13  10   0   85.49    5.30
  12 -10   0   21.20    3.40
 -12  10   0   17.90    2.90
 -12  10   0   26.90    4.00
 -12  10   0   21.50    3.40
  11 -10   0    8.70    2.70
  11 -10   0    6.70    2.80
 -11  10   0   11.20    2.80
 -11  10   0    7.80    2.60
 -11  10   0   10.60    2.50
 -11  10   0    5.00    2.70
 -11  10   0    5.70    2.70
  10 -10   0  109.29    6.00
  10 -10   0  116.79    6.10
 -10  10   0  109.09    6.20
 -10  10   0  109.09    5.70
 -10  10   0  110.09    6.30
 -10  10   0  113.29    5.80
   9 -10   0    3.20    2.10
   9 -10   0    3.60    2.00
  -9  10   0    1.00    2.00
  -9  10   0    1.60    2.20
  -9  10   0   -0.30    1.40
  -9  10   0    2.00    1.90
   8 -10   0   61.49    3.90
   8 -10   0   58.59    4.00
  -8  10   0   62.29    4.20
  -8  10   0   60.89    3.80
  -8  10   0   61.59    4.00
  -8  10   0   63.69    4.20
  -8  10   0   56.89    3.70
  -8  10   0   60.09    4.10
   7 -10   0  616.54   25.00
   7 -10   0  600.94   25.20
  -7  10   0  604.34   25.20
  -7  10   0  642.54   25.00
  -7  10   0  609.34   25.20
  -7  10   0  650.23   25.30
  -7  10   0  643.14   25.40
  -7  10   0  585.24   24.80
   6 -10   0   20.60    2.20
   6 -10   0   27.40    3.10
   6 -10   0   31.60    3.60
  -6  10   0   28.30    3.00
  -6  10   0   28.70    3.20
  -6  10   0   25.20    3.00
  -6  10   0   24.50    2.80
  -6  10   0   29.50    3.50
  -6  10   0   27.80    3.30
   5 -10   0  526.65   21.00
   5 -10   0  512.05   20.50
   5 -10   0  512.35   20.70
   5 -10   0  492.75   20.70
  -5  10   0  499.75   20.80
  -5  10   0  496.65   20.80
  -5  10   0  515.65   21.10
  -5  10   0  516.65   21.00
  -5  10   0  500.05   20.80
  -5  10   0  507.55   20.60
   4 -10   0    0.30    1.50
   4 -10   0    2.20    1.70
   4 -10   0    0.50    2.00
   4 -10   0    3.70    2.00
  -4  10   0    1.40    1.70
  -4  10   0    2.90    2.10
  -4  10   0    2.00    2.10
  -4  10   0    0.90    1.80
  -4  10   0    1.80    1.90
  -4  10   0    2.50    2.00
   3 -10   0   67.89    4.40
   3 -10   0   65.59    4.20
   3 -10   0   62.59    3.80
   3 -10   0   66.09    3.90
  -3  10   0   67.49    4.00
  -3  10   0   71.19    4.50
  -3  10   0   63.49    4.20
  -3  10   0   66.29    4.60
  -3  10   0   66.39    4.10
  -3  10   0   59.69    4.00
   2 -10   0  511.55   20.10
   2 -10   0  502.95   19.90
   2 -10   0  501.35   19.70
   2 -10   0  466.95   20.40
   2 -10   0  495.15   20.00
   2 -10   0  494.05   20.50
  -2  10   0  484.05   20.30
  -2  10   0  475.75   20.70
  -2  10   0  495.95   20.40
  -2  10   0  498.75   20.70
  -2  10   0  481.55   20.10
  -2  10   0  459.65   20.20
   1 -10   0  553.84   21.80
   1 -10   0  537.65   22.40
   1 -10   0  520.15   22.30
   1 -10   0  525.05   21.80
   1 -10   0  573.74   22.10
   1 -10   0  516.65   22.00
  -1  10   0  517.35   22.10
  -1  10   0  509.45   21.80
  -1  10   0  550.84   22.30
  -1  10   0  540.85   22.40
   0 -10   0 1399.46   49.60
   0 -10   0 1183.08   49.80
   0 -10   0 1244.38   49.50
   0 -10   0 1300.37   49.90
   0 -10   0 1230.98   49.90
   0  10   0 1183.38   49.50
   0  10   0 1261.47   49.50
   0  10   0 1176.98   49.60
  -1 -10   0  552.84   21.60
  -1 -10   0  502.85   21.30
  -1 -10   0  491.65   21.90
  -1 -10   0  531.45   22.00
  -1 -10   0  493.95   21.80
   1  10   0  496.05   21.50
   1  10   0  519.25   21.90
   1  10   0  503.95   21.70
   1  10   0  504.15   21.30
   1  10   0  552.74   22.30
  -2 -10   0  506.35   21.40
  -2 -10   0  491.15   21.10
  -2 -10   0  525.05   20.90
  -2 -10   0  487.25   21.20
  -2 -10   0  485.35   20.60
   2  10   0  497.55   21.50
   2  10   0  437.96   20.80
   2  10   0  511.55   21.20
   2  10   0  497.85   21.60
  -3 -10   0   72.69    4.80
  -3 -10   0   66.49    5.40
  -3 -10   0   65.59    5.30
  -3 -10   0   64.39    4.70
   3  10   0   69.09    5.30
   3  10   0   68.79    5.10
   3  10   0   67.29    4.50
   3  10   0   64.79    5.30
   3  10   0   64.19    5.50
   3  10   0   70.29    5.00
  -4 -10   0    0.50    2.50
  -4 -10   0    0.00    2.00
  -4 -10   0    1.30    2.30
   4  10   0    0.40    2.90
   4  10   0    1.10    2.70
   4  10   0   -0.30    2.70
  -5 -10   0  510.45   21.00
  -5 -10   0  502.05   21.20
  -5 -10   0  468.05   21.50
  -5 -10   0  514.65   21.60
  -5 -10   0  466.45   21.80
  -5 -10   0  478.35   21.80
   5  10   0  505.35   22.00
   5  10   0  494.25   21.70
   5  10   0  486.65   21.50
   5  10   0  493.35   22.20
   5  10   0  501.55   21.40
  -6 -10   0   18.00    3.70
  -6 -10   0   24.10    3.90
  -6 -10   0   15.90    4.00
  -6 -10   0   29.60    4.00
  -6 -10   0   16.90    4.20
  -6 -10   0   22.50    4.60
   6  10   0   23.20    4.70
   6  10   0   21.70    4.00
   6  10   0   14.50    3.10
   6  10   0   18.10    3.60
   6  10   0   17.40    4.00
   6  10   0   16.40    4.10
  -7 -10   0  589.34   25.90
  -7 -10   0  598.64   26.80
  -7 -10   0  602.14   26.60
  -7 -10   0  612.94   25.60
  -7 -10   0  586.04   26.30
   7  10   0  644.64   26.20
   7  10   0  623.24   25.80
   7  10   0  610.64   26.50
   7  10   0  616.84   26.30
   7  10   0  603.74   26.80
   7  10   0  597.64   26.90
  -8 -10   0   65.19    6.70
  -8 -10   0   55.69    4.70
  -8 -10   0   53.09    5.60
  -8 -10   0   52.79    5.80
  -8 -10   0   56.19    5.20
  -8 -10   0   50.59    5.20
   8  10   0   54.39    5.10
   8  10   0   54.69    4.70
   8  10   0   53.99    6.20
   8  10   0   51.09    5.20
   8  10   0   56.39    6.60
   8  10   0   52.39    5.70
  -9 -10   0    2.90    3.70
  -9 -10   0   -0.40    2.60
  -9 -10   0    4.10    3.70
  -9 -10   0    2.80    3.00
  -9 -10   0    2.70    3.00
  -9 -10   0    1.40    3.40
   9  10   0    0.70    2.40
   9  10   0    3.00    3.50
   9  10   0    3.10    3.60
   9  10   0    1.10    2.70
   9  10   0    1.90    3.50
 -10 -10   0  102.69    7.50
 -10 -10   0  104.29    6.70
 -10 -10   0  103.79    7.30
 -10 -10   0  112.19    8.00
 -10 -10   0  100.59    7.30
 -10 -10   0  103.09    7.80
  10  10   0   81.39    6.20
  10  10   0   84.79    6.50
  10  10   0   97.79    7.90
  10  10   0   88.59    6.80
  10  10   0  100.79    7.50
  10  10   0   95.29    7.60
 -11 -10   0    3.80    3.90
 -11 -10   0    5.20    3.90
 -11 -10   0    7.00    4.10
  11  10   0    6.70    3.00
  11  10   0    6.60    3.20
 -12 -10   0   10.10    3.50
 -12 -10   0   12.50    4.00
 -12 -10   0   17.60    5.00
 -12 -10   0   12.00    4.40
 -12 -10   0    7.10    3.70
 -12 -10   0   16.20    4.70
  12  10   0   16.10    5.40
  12  10   0    9.00    3.60
  12  10   0   11.70    3.20
  12  10   0   11.70    4.70
  12  10   0    8.80    4.20
  12  10   0   12.30    3.60
 -13 -10   0   70.69    6.50
 -13 -10   0   68.99    6.60
 -13 -10   0   72.59    5.90
  13  10   0   55.69    7.50
  13  10   0   69.39    7.40
  13  10   0   67.49    8.40
 -14 -10   0    2.90    3.40
 -14 -10   0    6.40    4.00
 -14 -10   0    5.00    3.50
  14  10   0    8.30    4.70
  14  10   0    3.20    4.30
  14  10   0    7.70    4.70
 -15 -10   0   24.30    5.40
 -15 -10   0   44.50    6.90
 -15 -10   0   32.90    5.40
  15  10   0   31.30    6.50
  15  10   0   21.90    5.70
  15  10   0   34.00    6.60
 -16 -10   0   11.10    4.50
 -16 -10   0   15.40    4.70
 -16 -10   0   13.80    4.20
  16  10   0   12.10    5.30
  16  10   0   11.30    5.20
  16  10   0   15.30    5.70
 -17 -10   0   15.60    4.90
 -17 -10   0   19.10    4.90
 -17 -10   0   22.30    4.70
  17  10   0   28.80    6.70
  17  10   0   30.70    6.90
  18  10   0   21.70    6.50
  18  10   0   24.60    6.70
  18 -11   0   29.30    6.10
  18 -11   0   36.30    5.20
  17 -11   0    0.80    3.20
  17 -11   0    3.00    4.20
  16 -11   0   14.10    4.50
  15 -11   0   -0.60    3.50
  15 -11   0   -0.80    2.70
  14 -11   0   20.00    3.60
  14 -11   0   20.90    4.20
  13 -11   0    5.30    2.70
  13 -11   0    6.70    3.20
  12 -11   0    1.00    2.20
 -12  11   0   -0.10    1.90
  11 -11   0   38.10    4.20
 -11  11   0   42.40    4.60
 -11  11   0   31.50    3.30
 -11  11   0   34.90    4.30
  10 -11   0    2.90    2.30
  10 -11   0    0.90    2.20
 -10  11   0    0.30    1.70
 -10  11   0    1.00    2.00
 -10  11   0    1.20    1.70
 -10  11   0    0.40    2.10
 -10  11   0    2.40    2.30
 -10  11   0    0.20    2.10
   9 -11   0   78.89    4.60
   9 -11   0   71.99    4.60
  -9  11   0   76.29    4.40
  -9  11   0   74.79    4.90
  -9  11   0   73.09    4.80
  -9  11   0   72.19    4.50
   8 -11   0   50.79    3.70
   8 -11   0   53.49    3.90
  -8  11   0   55.59    3.60
  -8  11   0   50.09    3.90
  -8  11   0   50.39    3.50
  -8  11   0   51.09    3.90
   7 -11   0    4.80    2.00
   7 -11   0    8.60    2.50
  -7  11   0    7.00    2.50
  -7  11   0    6.80    2.20
  -7  11   0    5.70    2.30
  -7  11   0    6.20    2.40
  -7  11   0    7.30    2.10
  -7  11   0    5.90    2.10
   6 -11   0   46.20    3.40
   6 -11   0   43.40    3.30
   6 -11   0   48.40    3.70
  -6  11   0   42.50    3.20
  -6  11   0   44.20    3.60
  -6  11   0   39.60    3.50
  -6  11   0   45.70    3.30
  -6  11   0   44.30    3.60
  -6  11   0   42.00    3.70
   5 -11   0    3.80    2.00
   5 -11   0    1.20    2.10
   5 -11   0    2.00    1.60
   5 -11   0    3.50    2.00
  -5  11   0   -0.40    1.80
  -5  11   0    2.80    2.30
  -5  11   0    1.60    2.20
  -5  11   0    1.30    2.10
  -5  11   0    1.50    2.00
  -5  11   0    1.70    1.90
   4 -11   0   54.49    3.60
   4 -11   0   51.09    3.90
   4 -11   0   51.49    4.10
   4 -11   0   57.69    3.50
  -4  11   0   55.59    3.80
  -4  11   0   52.29    3.90
  -4  11   0   51.19    3.80
  -4  11   0   50.89    3.80
  -4  11   0   51.99    4.10
  -4  11   0   53.39    4.20
   3 -11   0   71.59    4.80
   3 -11   0   75.39    4.30
   3 -11   0   75.19    4.30
   3 -11   0   65.49    4.60
  -3  11   0   71.49    4.50
  -3  11   0   70.29    4.60
  -3  11   0   70.89    4.60
  -3  11   0   71.69    4.30
   2 -11   0  296.57   12.40
   2 -11   0  292.37   12.20
   2 -11   0  283.77   12.80
   2 -11   0  278.07   12.80
   2 -11   0  288.27   12.00
  -2  11   0  273.17   12.60
  -2  11   0  280.07   12.60
  -2  11   0  279.37   12.40
   1 -11   0  275.97   12.80
   1 -11   0  278.47   12.90
   1 -11   0  284.37   12.50
   1 -11   0  292.77   12.20
   1 -11   0  282.87   12.40
  -1  11   0  279.07   13.10
  -1  11   0  273.47   12.30
  -1  11   0  274.47   12.50
  -1  11   0  279.57   12.60
  -1  11   0  291.07   13.20
   0 -11   0    0.90    2.40
   0 -11   0    1.60    2.00
   0 -11   0    0.00    2.00
   0 -11   0   -0.10    2.40
   0 -11   0    0.80    1.90
   0  11   0    1.30    2.60
   0  11   0    1.30    2.00
   0  11   0   -1.40    2.20
   0  11   0   -0.60    2.10
   0  11   0    0.80    2.50
   0  11   0    1.30    2.50
  -1 -11   0  308.87   13.30
  -1 -11   0  278.67   13.70
  -1 -11   0  285.87   13.60
  -1 -11   0  302.77   13.20
  -1 -11   0  284.17   13.20
  -1 -11   0  309.47   13.90
   1  11   0  316.57   14.20
   1  11   0  314.77   14.40
   1  11   0  278.87   13.10
   1  11   0  285.97   13.50
   1  11   0  294.37   13.40
   1  11   0  302.37   13.70
  -2 -11   0  274.87   12.70
  -2 -11   0  276.17   13.30
  -2 -11   0  282.27   13.50
  -2 -11   0  291.57   13.00
  -2 -11   0  287.57   13.70
   2  11   0  292.07   13.30
   2  11   0  281.97   13.80
   2  11   0  277.87   13.40
   2  11   0  295.57   13.40
   2  11   0  292.67   12.90
   2  11   0  288.17   13.80
  -3 -11   0   78.79    5.30
  -3 -11   0   77.39    5.30
  -3 -11   0   70.29    4.90
  -3 -11   0   77.39    5.90
   3  11   0   78.89    5.80
   3  11   0   77.59    6.10
   3  11   0   78.49    6.20
  -4 -11   0   51.29    4.30
  -4 -11   0   53.39    5.00
  -4 -11   0   54.99    4.60
  -4 -11   0   57.49    4.70
  -4 -11   0   46.50    5.00
   4  11   0   54.59    5.40
   4  11   0   48.70    5.30
   4  11   0   56.79    4.30
   4  11   0   53.69    5.00
   4  11   0   53.19    4.80
   4  11   0   50.19    4.80
  -5 -11   0    2.20    2.50
  -5 -11   0    2.90    3.10
  -5 -11   0    0.70    2.60
  -5 -11   0    1.60    2.30
  -5 -11   0    2.70    3.00
   5  11   0    2.70    3.00
   5  11   0    0.00    2.60
   5  11   0    3.40    2.80
   5  11   0    1.80    3.10
   5  11   0    3.20    3.30
  -6 -11   0   41.10    4.70
  -6 -11   0   45.80    6.00
  -6 -11   0   45.10    4.30
  -6 -11   0   46.40    5.90
   6  11   0   43.50    4.30
   6  11   0   53.39    6.50
   6  11   0   57.09    6.80
   6  11   0   46.80    4.70
   6  11   0   42.40    5.40
   6  11   0   52.99    6.20
  -7 -11   0    3.90    3.70
  -7 -11   0    6.70    3.00
  -7 -11   0    5.40    3.10
  -7 -11   0    5.10    3.50
  -7 -11   0    6.80    3.80
  -7 -11   0    6.00    3.20
   7  11   0   10.30    3.60
   7  11   0    4.10    3.50
   7  11   0    4.70    3.00
   7  11   0    4.90    2.70
   7  11   0    7.40    3.90
   7  11   0    4.90    3.40
  -8 -11   0   50.59    5.00
  -8 -11   0   50.39    6.10
  -8 -11   0   48.10    4.70
  -8 -11   0   55.99    6.70
  -8 -11   0   55.69    6.70
  -8 -11   0   47.70    5.20
   8  11   0   49.10    5.20
   8  11   0   59.69    6.10
   8  11   0   58.29    6.60
   8  11   0   53.39    6.00
   8  11   0   49.60    6.50
   8  11   0   46.40    5.10
  -9 -11   0   64.09    5.80
  -9 -11   0   72.69    6.60
  -9 -11   0   69.69    5.50
  -9 -11   0   64.39    6.40
  -9 -11   0   67.89    6.60
   9  11   0   75.89    6.20
   9  11   0   71.59    6.90
   9  11   0   79.79    5.80
   9  11   0   68.09    6.40
   9  11   0   67.19    6.50
 -10 -11   0    0.00    3.50
 -10 -11   0   -1.00    3.00
 -10 -11   0    1.00    3.80
 -10 -11   0    1.80    3.70
  10  11   0    2.40    2.70
  10  11   0    1.30    3.00
  10  11   0   -0.20    2.90
 -11 -11   0   26.60    4.60
 -11 -11   0   23.60    4.70
 -11 -11   0   17.80    4.80
 -11 -11   0   17.10    5.10
 -11 -11   0   28.80    5.10
 -11 -11   0   23.40    5.30
  11  11   0   24.30    5.60
  11  11   0   23.40    4.20
  11  11   0   29.40    6.30
  11  11   0   24.80    4.60
  11  11   0   22.10    4.60
  11  11   0   19.90    5.10
 -12 -11   0   -1.30    3.00
 -12 -11   0    0.60    3.40
 -12 -11   0    0.50    3.50
  12  11   0   -2.20    3.70
  12  11   0   -0.20    3.90
  12  11   0   -0.40    3.70
 -13 -11   0    3.10    3.30
 -13 -11   0    4.60    3.90
 -13 -11   0    2.10    3.70
  13  11   0    3.30    4.10
  13  11   0    3.70    4.40
  13  11   0    4.10    5.00
 -14 -11   0   13.00    4.60
 -14 -11   0    6.40    3.70
 -14 -11   0   10.10    4.20
  14  11   0   10.90    4.90
  14  11   0   15.90    5.60
  14  11   0   11.90    5.40
 -15 -11   0    1.50    3.80
 -15 -11   0   -0.40    3.70
 -15 -11   0    1.40    3.50
  15  11   0    1.80    4.50
  15  11   0   -0.10    4.60
  15  11   0    0.50    4.40
 -16 -11   0    7.10    4.30
 -16 -11   0    5.40    4.20
 -16 -11   0    7.40    4.20
  16  11   0    8.80    5.30
  16  11   0    8.40    5.10
  16  11   0    9.70    5.20
 -17 -11   0    3.10    3.80
  17  11   0   -0.40    4.90
  17  11   0   -1.30    4.50
  17  11   0   -0.30    4.40
  18  11   0   20.40    6.40
  17 -12   0    1.70    3.30
  17 -12   0    1.00    4.30
  16 -12   0   19.30    4.90
  15 -12   0    7.20    3.80
  15 -12   0    7.60    3.30
  14 -12   0   18.00    4.10
  14 -12   0   11.50    3.20
  13 -12   0    6.00    3.20
  13 -12   0    5.60    2.80
  12 -12   0    3.60    2.60
  11 -12   0   17.00    3.30
 -11  12   0   16.20    3.00
  10 -12   0   27.40    3.70
  10 -12   0   23.00    3.50
 -10  12   0   25.80    3.80
 -10  12   0   28.20    3.70
 -10  12   0   31.70    4.10
   9 -12   0    8.90    2.60
   9 -12   0    6.90    2.60
  -9  12   0    5.30    2.50
  -9  12   0    8.20    2.60
  -9  12   0    6.00    2.00
  -9  12   0    9.40    2.50
  -9  12   0    9.50    2.70
  -9  12   0   11.00    2.90
   8 -12   0    5.30    2.30
   8 -12   0    3.80    2.50
  -8  12   0    4.50    2.40
  -8  12   0    3.90    2.50
  -8  12   0    5.90    2.30
  -8  12   0    6.90    2.90
  -8  12   0    4.40    1.90
   7 -12   0    2.30    2.00
   7 -12   0    1.00    2.20
  -7  12   0    0.60    2.00
  -7  12   0   -0.60    1.60
  -7  12   0    2.10    2.20
  -7  12   0    2.10    2.30
   6 -12   0    5.40    1.90
   6 -12   0    4.40    2.40
   6 -12   0    4.00    2.20
   6 -12   0    2.70    2.10
  -6  12   0    3.20    2.30
  -6  12   0    3.10    1.90
  -6  12   0    1.90    2.40
  -6  12   0    4.10    2.10
   5 -12   0   84.39    5.00
   5 -12   0   82.89    4.60
   5 -12   0   84.89    5.30
   5 -12   0   79.89    4.70
  -5  12   0   81.79    5.10
  -5  12   0   78.09    4.90
  -5  12   0   78.69    4.80
  -5  12   0   84.09    5.00
   4 -12   0   44.40    3.80
   4 -12   0   49.00    3.40
   4 -12   0   45.50    3.50
   4 -12   0   46.00    4.00
  -4  12   0   40.30    3.70
  -4  12   0   46.90    3.50
  -4  12   0   46.70    5.10
  -4  12   0   45.20    3.80
   3 -12   0   49.00    5.00
   3 -12   0   31.00    3.20
   3 -12   0   46.60    4.80
  -3  12   0   41.10    4.20
  -3  12   0   37.20    4.10
  -3  12   0   32.40    3.80
  -3  12   0   43.30    5.00
  -3  12   0   43.20    4.00
   2 -12   0   42.30    3.20
   2 -12   0   43.80    4.10
   2 -12   0   46.90    4.10
   2 -12   0   47.90    3.60
   2 -12   0   39.20    3.60
   2 -12   0   42.30    3.00
  -2  12   0   38.70    3.90
  -2  12   0   42.20    3.90
  -2  12   0   43.40    4.20
  -2  12   0   45.20    3.50
  -2  12   0   41.00    3.90
  -2  12   0   41.50    4.20
   1 -12   0  447.16   19.00
   1 -12   0  454.05   18.60
   1 -12   0  457.05   19.50
   1 -12   0  435.36   19.40
   1 -12   0  452.75   18.90
  -1  12   0  451.95   19.10
  -1  12   0  427.96   19.20
  -1  12   0  442.06   18.90
  -1  12   0  445.76   19.80
  -1  12   0  458.75   19.50
  -1  12   0  457.75   19.80
   0 -12   0   22.20    3.20
   0 -12   0   24.50    3.40
   0 -12   0   22.80    4.00
   0 -12   0   20.30    3.80
   0 -12   0   26.00    3.30
   0 -12   0   21.10    3.50
   0  12   0   21.50    3.30
   0  12   0   24.80    3.90
   0  12   0   21.30    3.70
   0  12   0   22.10    3.60
   0  12   0   26.00    4.50
   0  12   0   27.30    4.60
  -1 -12   0  438.86   19.50
  -1 -12   0  472.55   20.10
  -1 -12   0  447.16   19.20
  -1 -12   0  461.55   19.20
  -1 -12   0  424.36   19.50
  -1 -12   0  442.56   19.00
   1  12   0  466.95   20.00
   1  12   0  445.46   19.10
   1  12   0  448.96   20.10
   1  12   0  448.26   20.00
   1  12   0  437.76   19.60
   1  12   0  443.36   19.60
  -2 -12   0   39.30    4.30
  -2 -12   0   40.80    4.00
  -2 -12   0   40.00    4.10
  -2 -12   0   41.40    4.00
   2  12   0   55.19    6.30
   2  12   0   49.90    5.90
   2  12   0   62.09    6.20
  -3 -12   0   38.40    4.40
  -3 -12   0   32.10    5.00
  -3 -12   0   41.60    4.80
  -3 -12   0   27.30    4.50
  -3 -12   0   31.50    4.30
   3  12   0   34.80    4.60
   3  12   0   38.20    4.20
   3  12   0   34.40    5.40
   3  12   0   40.00    5.70
   3  12   0   30.30    4.80
   3  12   0   34.50    4.80
  -4 -12   0   49.80    5.80
  -4 -12   0   49.40    4.60
  -4 -12   0   45.00    5.00
  -4 -12   0   53.59    6.10
  -4 -12   0   47.10    4.70
  -4 -12   0   48.30    4.30
   4  12   0   44.70    5.60
   4  12   0   45.60    4.20
   4  12   0   61.79    6.80
   4  12   0   42.10    4.80
   4  12   0   47.70    5.40
  -5 -12   0   78.29    5.70
  -5 -12   0   86.79    6.80
  -5 -12   0   84.39    6.60
  -5 -12   0   91.19    6.90
  -5 -12   0   89.99    6.30
  -5 -12   0   88.99    6.10
   5  12   0   83.49    6.40
   5  12   0   88.99    7.00
   5  12   0   85.09    6.50
   5  12   0   90.29    7.00
   5  12   0   85.79    6.20
  -6 -12   0    2.30    4.00
  -6 -12   0    1.30    3.30
  -6 -12   0    2.50    3.50
  -6 -12   0    4.20    3.10
  -6 -12   0    2.10    2.70
  -6 -12   0    1.90    2.70
   6  12   0    2.20    3.00
   6  12   0    2.60    3.50
   6  12   0    1.70    3.20
   6  12   0    2.30    2.30
   6  12   0    0.10    2.90
   6  12   0    1.30    3.40
  -7 -12   0    0.30    3.80
  -7 -12   0   -1.80    3.90
  -7 -12   0    4.30    3.20
  -7 -12   0    1.30    2.60
  -7 -12   0    1.80    3.30
  -7 -12   0    1.10    2.90
   7  12   0    0.30    3.20
   7  12   0    1.00    2.50
   7  12   0   -0.70    3.50
   7  12   0    0.40    2.80
   7  12   0    2.40    3.00
   7  12   0    1.60    3.50
  -8 -12   0    3.10    2.80
  -8 -12   0    2.60    3.10
  -8 -12   0    4.10    3.80
  -8 -12   0    5.70    3.80
  -8 -12   0    0.70    3.30
  -8 -12   0    3.40    3.20
   8  12   0    4.80    4.00
   8  12   0    2.50    3.60
   8  12   0    3.90    3.40
   8  12   0    1.70    2.80
   8  12   0    2.90    3.90
   8  12   0    1.40    2.80
  -9 -12   0    2.10    3.30
  -9 -12   0    6.30    4.20
  -9 -12   0    4.70    3.20
  -9 -12   0    4.50    3.80
  -9 -12   0    8.40    4.40
   9  12   0    2.50    3.00
   9  12   0    2.70    3.00
 -10 -12   0   15.50    4.40
 -10 -12   0   17.00    4.90
 -10 -12   0   16.90    4.80
 -10 -12   0   18.20    5.20
 -10 -12   0   22.70    4.30
  10  12   0   21.70    5.40
  10  12   0   18.30    5.40
  10  12   0   23.80    4.20
  10  12   0   26.40    4.80
  10  12   0   19.70    5.20
  10  12   0   26.00    4.90
 -11 -12   0    9.20    4.40
 -11 -12   0    9.10    3.80
 -11 -12   0    9.60    4.50
 -11 -12   0    8.00    3.50
 -11 -12   0   12.00    4.60
 -11 -12   0   12.10    4.60
  11  12   0    7.30    3.50
  11  12   0    7.70    4.30
  11  12   0   10.20    4.80
  11  12   0   10.20    3.90
  11  12   0    9.40    4.50
  11  12   0   11.20    3.50
 -12 -12   0    2.90    3.30
 -12 -12   0    1.70    3.70
  12  12   0    2.50    4.10
  12  12   0    1.50    4.10
  12  12   0    1.40    3.90
 -13 -12   0    8.50    4.40
 -13 -12   0    3.50    3.80
 -13 -12   0    1.60    3.40
  13  12   0    1.60    4.60
  13  12   0    0.70    4.30
  13  12   0    4.80    4.50
 -14 -12   0    5.60    3.80
 -14 -12   0    8.10    4.30
 -14 -12   0    7.20    4.20
  14  12   0    5.30    4.50
  14  12   0    5.80    4.50
  14  12   0    6.50    5.00
 -15 -12   0    2.70    3.80
 -15 -12   0    4.50    4.10
 -15 -12   0    4.00    4.40
  15  12   0    0.90    4.40
  15  12   0    3.50    5.10
  15  12   0    4.80    4.90
 -16 -12   0    7.90    4.50
 -16 -12   0    8.90    4.80
 -16 -12   0    8.40    4.20
  16  12   0    8.60    5.20
  16  12   0   12.30    5.30
  17  12   0    0.70    4.80
  17 -13   0   34.80    6.20
  16 -13   0    0.00    3.90
  15 -13   0    9.60    3.50
  15 -13   0   13.10    4.10
  14 -13   0   14.30    3.70
  14 -13   0   14.90    4.20
  13 -13   0  155.98    8.40
  13 -13   0  151.58    8.20
  12 -13   0    7.20    3.00
  11 -13   0    1.20    2.50
  10 -13   0   46.90    4.80
 -10  13   0   41.60    4.70
   9 -13   0   58.39    4.70
   9 -13   0   66.49    4.80
  -9  13   0   56.59    4.40
  -9  13   0   58.39    4.60
  -9  13   0   57.29    4.70
   8 -13   0  201.68   10.70
  -8  13   0  241.88   10.40
  -8  13   0  228.78   10.80
  -8  13   0  242.08   11.10
  -8  13   0  234.78   11.00
  -8  13   0  235.98   11.00
   7 -13   0   98.19    5.90
   7 -13   0   85.59    5.70
  -7  13   0   99.19    6.00
  -7  13   0   97.99    5.40
  -7  13   0   91.59    5.70
  -7  13   0   96.99    5.90
  -7  13   0  100.79    6.00
   6 -13   0  189.08    8.90
   6 -13   0  191.78    9.40
  -6  13   0  198.18    9.10
  -6  13   0  196.08    9.60
  -6  13   0  180.88    9.50
  -6  13   0  181.88    9.30
  -6  13   0  204.28    9.50
   5 -13   0    0.10    1.90
   5 -13   0   -1.20    2.30
   5 -13   0    0.70    2.20
  -5  13   0    0.90    2.00
  -5  13   0   -0.20    2.40
  -5  13   0   -0.90    2.50
  -5  13   0    0.60    2.40
  -5  13   0    1.30    2.40
   4 -13   0  253.87   12.00
   4 -13   0  256.17   11.70
   4 -13   0  269.27   11.40
  -4  13   0  243.18   11.70
  -4  13   0  243.88   11.70
  -4  13   0  251.97   11.40
  -4  13   0  269.77   12.30
  -4  13   0  253.47   12.20
   3 -13   0   30.80    4.30
   3 -13   0   29.30    3.60
   3 -13   0   27.60    3.50
   3 -13   0   38.10    4.60
  -3  13   0   30.50    4.40
  -3  13   0   31.10    3.60
  -3  13   0   34.80    4.40
  -3  13   0   25.40    3.80
  -3  13   0   35.80    4.90
  -3  13   0   30.30    4.10
   2 -13   0   12.20    2.30
   2 -13   0   13.00    2.80
   2 -13   0   13.40    2.50
   2 -13   0   22.90    4.00
   2 -13   0   19.30    3.80
  -2  13   0   16.70    3.50
  -2  13   0   14.20    3.30
  -2  13   0   17.50    4.00
  -2  13   0   19.10    3.00
  -2  13   0   20.40    3.90
  -2  13   0   11.90    3.10
   1 -13   0   19.80    3.50
   1 -13   0   23.80    3.40
   1 -13   0   26.90    4.30
   1 -13   0   26.60    3.30
   1 -13   0   25.60    4.20
   1 -13   0   24.50    3.60
  -1  13   0   25.70    3.90
  -1  13   0   23.60    3.70
  -1  13   0   25.60    4.10
  -1  13   0   26.70    3.60
  -1  13   0   26.40    4.40
  -1  13   0   31.30    4.70
   0 -13   0   -2.30    2.30
   0 -13   0    0.20    2.20
   0 -13   0   -0.50    2.10
   0 -13   0    1.10    3.00
   0 -13   0    0.90    2.40
   0  13   0    0.20    2.80
   0  13   0    2.40    2.70
   0  13   0   -0.50    2.50
   0  13   0   -0.60    2.90
  -1 -13   0   26.30    3.90
  -1 -13   0   22.90    3.50
  -1 -13   0   17.40    3.60
   1  13   0   24.90    4.30
   1  13   0   28.40    4.50
   1  13   0   22.80    4.40
   1  13   0   23.20    4.60
  -2 -13   0   15.20    4.10
  -2 -13   0   10.80    3.20
  -2 -13   0   16.20    3.50
  -2 -13   0   17.40    4.20
  -2 -13   0   15.30    3.40
   2  13   0   18.30    3.80
   2  13   0   14.30    3.90
   2  13   0   20.10    3.50
   2  13   0   13.00    4.10
   2  13   0   12.70    4.00
   2  13   0   13.10    3.50
  -3 -13   0   23.10    4.70
  -3 -13   0   25.10    4.20
  -3 -13   0   22.70    3.90
  -3 -13   0   23.90    4.50
  -3 -13   0   20.50    3.50
  -3 -13   0   24.50    4.40
   3  13   0   28.70    3.90
   3  13   0   30.90    4.70
   3  13   0   24.40    5.00
   3  13   0   28.00    4.40
   3  13   0   13.30    3.60
   3  13   0   31.00    5.10
  -4 -13   0  233.08   12.70
  -4 -13   0  250.27   12.20
  -4 -13   0  251.67   11.90
  -4 -13   0  256.57   12.80
  -4 -13   0  256.17   12.30
  -4 -13   0  249.38   12.70
   4  13   0  270.87   13.50
   4  13   0  238.68   12.50
   4  13   0  256.47   13.10
   4  13   0  240.58   12.40
   4  13   0  238.18   12.70
   4  13   0  244.38   11.90
  -5 -13   0    1.90    2.90
  -5 -13   0   -0.10    2.50
  -5 -13   0   -0.60    3.20
  -5 -13   0   -2.70    3.00
  -5 -13   0    0.20    2.80
  -5 -13   0   -0.20    3.00
   5  13   0    2.20    3.80
   5  13   0    1.20    2.80
   5  13   0   -1.10    3.20
   5  13   0    0.20    3.70
   5  13   0   -1.00    2.80
  -6 -13   0  179.98    9.60
  -6 -13   0  196.28   10.90
  -6 -13   0  181.88   10.20
  -6 -13   0  185.78    9.90
  -6 -13   0  176.88   10.60
  -6 -13   0  183.48   10.60
   6  13   0  179.88   10.80
   6  13   0  173.58    9.60
   6  13   0  170.48   10.20
   6  13   0  182.38   10.50
   6  13   0  204.58   11.50
   6  13   0  180.68   10.10
  -7 -13   0   93.69    7.00
  -7 -13   0   89.99    7.30
  -7 -13   0   97.09    6.70
  -7 -13   0   88.99    7.30
   7  13   0   89.69    6.90
   7  13   0   94.29    7.90
   7  13   0   95.29    7.70
   7  13   0   83.29    7.20
   7  13   0   87.39    6.30
   7  13   0   93.89    6.90
  -8 -13   0  230.18   11.80
  -8 -13   0  234.28   12.90
  -8 -13   0  211.78   12.10
  -8 -13   0  225.98   12.40
   8  13   0  232.38   11.80
   8  13   0  225.38   12.20
   8  13   0  230.88   12.10
  -9 -13   0   52.59    6.80
  -9 -13   0   47.90    5.40
  -9 -13   0   44.10    6.00
  -9 -13   0   57.79    7.40
   9  13   0   53.29    6.30
   9  13   0   49.20    6.90
   9  13   0   54.59    5.20
   9  13   0   38.70    6.10
   9  13   0   49.00    5.50
   9  13   0   47.80    6.90
 -10 -13   0   25.00    4.80
 -10 -13   0   30.20    5.40
 -10 -13   0   28.30    5.60
 -10 -13   0   32.80    6.10
 -10 -13   0   24.40    5.50
 -10 -13   0   22.50    4.20
  10  13   0   20.60    4.40
  10  13   0   19.90    5.00
  10  13   0   22.70    5.40
  10  13   0   29.50    6.10
  10  13   0   31.80    5.00
 -11 -13   0   -1.20    3.50
 -11 -13   0   -1.70    3.20
 -11 -13   0   -2.40    2.90
  11  13   0    3.40    4.10
  11  13   0    1.10    4.10
  11  13   0    0.50    3.90
 -12 -13   0    5.10    3.90
 -12 -13   0   10.60    4.10
 -12 -13   0    1.80    3.80
  12  13   0    9.10    5.30
  12  13   0    5.90    4.80
  12  13   0    4.20    4.40
 -13 -13   0  108.99    8.40
 -13 -13   0  123.39    9.10
 -13 -13   0  113.99    8.00
  13  13   0  113.49    9.30
  13  13   0  128.19    9.80
  13  13   0  122.09    9.80
 -14 -13   0   11.90    4.30
 -14 -13   0    7.20    4.30
 -14 -13   0   11.00    5.60
  14  13   0   10.60    5.20
  14  13   0    9.20    5.00
  14  13   0   10.20    5.40
 -15 -13   0    5.20    4.40
 -15 -13   0    4.90    3.90
  15  13   0    7.70    5.40
  15  13   0    3.30    4.90
  15  13   0    6.50    5.00
  16  13   0    3.40    4.90
  16 -14   0    0.90    4.00
  16 -14   0    3.60    4.30
  15 -14   0    1.80    3.50
  15 -14   0    0.90    3.20
  14 -14   0    0.10    3.30
  14 -14   0    0.20    3.00
  13 -14   0   49.80    5.50
  13 -14   0   52.49    5.70
  12 -14   0   83.59    5.90
  12 -14   0   92.39    7.30
  11 -14   0    6.50    3.10
  10 -14   0  136.89    7.60
   9 -14   0   69.79    5.10
  -9  14   0   71.19    5.20
   8 -14   0   21.70    3.80
  -8  14   0   15.50    3.30
  -8  14   0   19.00    3.60
  -8  14   0   16.60    3.50
   7 -14   0   68.99    5.20
  -7  14   0   77.89    5.00
  -7  14   0   73.89    5.40
  -7  14   0   76.39    5.40
  -7  14   0   72.19    5.40
  -7  14   0   77.49    5.40
   6 -14   0   28.00    4.20
   6 -14   0   29.30    3.30
  -6  14   0   29.60    4.30
  -6  14   0   25.90    3.90
  -6  14   0   23.10    3.80
  -6  14   0   30.30    3.90
  -6  14   0   29.50    3.70
  -6  14   0   26.60    4.30
   5 -14   0  299.07   13.10
   5 -14   0  316.67   13.80
   5 -14   0  316.47   13.00
   5 -14   0  306.27   13.40
  -5  14   0  304.77   13.20
  -5  14   0  280.87   13.40
  -5  14   0  273.37   13.40
  -5  14   0  279.07   13.80
  -5  14   0  303.57   13.90
  -5  14   0  292.17   13.40
   4 -14   0    3.20    2.80
   4 -14   0    2.50    2.80
   4 -14   0    4.20    2.40
   4 -14   0    2.30    2.30
  -4  14   0    1.00    2.70
  -4  14   0    2.80    2.30
  -4  14   0    3.90    2.80
  -4  14   0    2.00    2.70
  -4  14   0    4.90    2.60
  -4  14   0    2.50    3.00
   3 -14   0  281.97   13.10
   3 -14   0  262.27   12.80
   3 -14   0  302.07   12.90
   3 -14   0  265.67   12.30
  -3  14   0  278.47   13.00
  -3  14   0  268.07   12.90
  -3  14   0  299.87   13.50
  -3  14   0  266.87   12.40
  -3  14   0  272.27   13.40
  -3  14   0  264.27   12.70
   2 -14   0  237.78   11.40
   2 -14   0  241.88   10.70
   2 -14   0  217.88   10.00
   2 -14   0  233.38   11.40
  -2  14   0  216.28   11.10
  -2  14   0  235.98   11.70
  -2  14   0  211.18   11.50
  -2  14   0  219.78   10.70
  -2  14   0  233.88   11.20
   1 -14   0    8.40    2.70
   1 -14   0    7.20    2.70
   1 -14   0    7.50    3.50
   1 -14   0   10.80    2.90
   1 -14   0    8.70    2.50
  -1  14   0    8.30    3.40
  -1  14   0    6.90    3.10
  -1  14   0    8.80    3.60
  -1  14   0    8.30    3.30
   0 -14   0  103.29    6.40
   0 -14   0  101.99    7.00
   0 -14   0  101.79    6.40
   0 -14   0   99.59    6.00
   0 -14   0  100.09    6.00
   0  14   0  103.09    6.20
   0  14   0   95.79    6.70
   0  14   0  102.19    7.20
   0  14   0   97.89    6.50
   0  14   0  107.59    7.50
  -1 -14   0    6.60    3.40
  -1 -14   0    9.40    3.20
  -1 -14   0    9.30    4.50
  -1 -14   0   12.10    3.10
  -1 -14   0    8.50    3.30
   1  14   0    7.60    3.70
   1  14   0    8.90    3.30
   1  14   0    7.90    3.40
   1  14   0    9.30    3.50
   1  14   0    5.70    3.60
   1  14   0    9.30    3.00
  -2 -14   0  237.88   11.30
  -2 -14   0  227.88   11.80
  -2 -14   0  222.38   11.90
  -2 -14   0  228.38   11.30
  -2 -14   0  233.78   11.20
   2  14   0  233.78   12.20
   2  14   0  207.58   11.50
   2  14   0  226.48   11.60
   2  14   0  221.08   11.00
   2  14   0  225.08   11.80
   2  14   0  237.68   12.50
  -3 -14   0  260.77   13.30
  -3 -14   0  272.37   13.60
  -3 -14   0  257.27   13.30
  -3 -14   0  265.47   12.80
  -3 -14   0  268.77   12.90
  -3 -14   0  274.57   12.90
   3  14   0  270.47   13.20
   3  14   0  273.67   13.90
   3  14   0  255.97   13.20
   3  14   0  273.47   14.10
   3  14   0  282.27   12.70
   3  14   0  240.08   13.20
  -4 -14   0    3.00    3.60
  -4 -14   0    0.60    3.10
  -4 -14   0    5.90    3.50
  -4 -14   0    1.70    2.60
  -4 -14   0    4.70    3.70
  -4 -14   0    1.00    3.10
   4  14   0    1.40    3.10
   4  14   0   -1.10    2.90
   4  14   0    1.80    3.20
   4  14   0    3.80    2.70
   4  14   0    2.70    3.80
   4  14   0    1.50    3.10
  -5 -14   0  271.57   13.30
  -5 -14   0  271.97   14.40
  -5 -14   0  277.77   13.80
  -5 -14   0  284.87   14.20
  -5 -14   0  276.67   13.70
  -5 -14   0  271.47   14.30
   5  14   0  276.67   14.60
   5  14   0  296.67   14.90
   5  14   0  263.07   14.10
   5  14   0  283.47   14.00
   5  14   0  315.07   14.70
  -6 -14   0   18.20    5.10
  -6 -14   0   16.20    4.00
  -6 -14   0   17.00    4.90
  -6 -14   0   18.40    3.90
  -6 -14   0   17.30    4.30
  -6 -14   0   23.70    5.00
   6  14   0   22.50    4.80
   6  14   0   15.10    4.60
   6  14   0   18.30    4.40
   6  14   0   21.10    5.20
   6  14   0   23.50    5.50
   6  14   0   15.50    3.70
  -7 -14   0   73.39    6.70
  -7 -14   0   72.79    6.50
  -7 -14   0   75.89    6.00
  -7 -14   0   68.19    6.70
  -7 -14   0   76.99    6.70
   7  14   0   55.99    5.30
   7  14   0   70.49    6.10
   7  14   0   64.39    6.10
  -8 -14   0   12.40    4.90
  -8 -14   0   11.00    4.00
  -8 -14   0   12.40    4.60
   8  14   0    5.40    4.00
   8  14   0   18.90    5.40
   8  14   0   20.50    4.80
   8  14   0   15.00    4.90
   8  14   0   12.00    3.90
   8  14   0    6.90    3.50
  -9 -14   0   69.39    7.10
  -9 -14   0   69.69    6.20
  -9 -14   0   73.19    7.10
  -9 -14   0   62.79    5.70
  -9 -14   0   67.29    7.10
   9  14   0   59.69    7.90
   9  14   0   59.19    7.50
   9  14   0   63.59    5.90
   9  14   0   69.49    6.50
   9  14   0   65.69    7.10
   9  14   0   66.99    6.30
 -10 -14   0  115.99    8.50
 -10 -14   0   95.29    7.30
 -10 -14   0  122.69    8.30
  10  14   0  114.99    9.20
  10  14   0  104.09    8.50
  10  14   0  108.19    8.80
 -11 -14   0    3.80    3.50
 -11 -14   0    3.90    4.00
  11  14   0    4.20    4.60
  11  14   0   -0.60    4.30
  11  14   0    2.10    4.20
 -12 -14   0   63.79    6.50
 -12 -14   0   73.79    7.10
  12  14   0   74.29    8.00
  12  14   0   63.69    8.30
  12  14   0   55.19    7.40
 -13 -14   0   22.60    5.10
 -13 -14   0   28.00    5.60
 -13 -14   0   23.00    4.60
  13  14   0   40.20    7.40
  13  14   0   21.20    5.70
  13  14   0   26.10    6.00
 -14 -14   0    0.10    3.60
 -14 -14   0    0.70    3.90
 -14 -14   0   -1.10    4.10
  14  14   0    1.00    4.50
  14  14   0    1.80    4.80
 -15 -14   0    0.10    4.30
  15  14   0    1.70    4.70
  15 -15   0    0.80    3.40
  15 -15   0    1.20    3.70
  14 -15   0   87.99    6.40
  14 -15   0   91.39    6.60
  13 -15   0   28.90    4.70
  13 -15   0   34.50    4.90
  12 -15   0   29.00    4.70
  12 -15   0   32.40    4.70
  11 -15   0   14.40    3.70
  11 -15   0    9.10    3.60
  10 -15   0   22.00    4.70
  10 -15   0   17.10    3.80
   9 -15   0   46.60    5.50
   9 -15   0   47.00    5.50
   8 -15   0   23.30    3.60
   8 -15   0   29.50    4.50
  -8  15   0   22.50    3.90
   7 -15   0   -1.80    2.60
   7 -15   0    0.70    2.40
  -7  15   0   -0.70    2.80
  -7  15   0    0.30    2.50
  -7  15   0    1.90    2.90
   6 -15   0  111.69    6.90
   6 -15   0  114.19    6.20
   6 -15   0  112.29    6.30
  -6  15   0  106.79    6.40
  -6  15   0  104.59    6.50
  -6  15   0  112.69    6.30
  -6  15   0   98.49    6.50
  -6  15   0  106.29    6.90
  -6  15   0  106.39    6.90
   5 -15   0  121.59    6.50
   5 -15   0  114.09    7.10
   5 -15   0  116.29    6.70
   5 -15   0  119.99    6.20
  -5  15   0  115.59    7.20
  -5  15   0  113.69    6.50
  -5  15   0  105.19    7.20
  -5  15   0  108.29    6.70
  -5  15   0  115.79    7.00
  -5  15   0  109.09    6.80
   4 -15   0  181.78    9.70
   4 -15   0  202.38    9.10
   4 -15   0  186.28    9.00
   4 -15   0  176.58    9.40
  -4  15   0  170.08    9.30
  -4  15   0  182.68    9.90
  -4  15   0  183.08   10.00
  -4  15   0  185.08    9.00
  -4  15   0  173.18    9.50
   3 -15   0   63.09    5.30
   3 -15   0   64.79    4.70
  -3  15   0   64.39    5.60
  -3  15   0   61.39    5.70
  -3  15   0   69.09    5.40
  -3  15   0   61.59    5.30
   2 -15   0  200.58    9.60
   2 -15   0  202.98    9.70
   2 -15   0  185.58   10.20
  -2  15   0  192.08   10.00
  -2  15   0  193.88   10.60
  -2  15   0  194.38   10.20
  -2  15   0  208.98   11.00
   1 -15   0  739.43   29.40
   1 -15   0  719.13   29.30
   1 -15   0  684.93   29.90
   1 -15   0  650.83   29.90
   1 -15   0  733.93   29.30
  -1  15   0  691.43   30.20
  -1  15   0  754.92   30.60
  -1  15   0  691.33   29.80
  -1  15   0  700.93   30.30
  -1  15   0  674.73   29.40
  -1  15   0  722.03   29.30
   0 -15   0    0.30    2.70
   0 -15   0   -0.60    2.30
   0 -15   0   -1.20    2.60
   0 -15   0   -1.20    3.00
   0 -15   0   -1.70    2.60
   0  15   0    0.10    3.00
   0  15   0   -0.10    2.60
   0  15   0   -0.60    3.20
   0  15   0   -0.70    2.90
   0  15   0    0.40    3.30
   0  15   0    0.30    2.80
  -1 -15   0  647.94   32.50
  -1 -15   0  729.93   30.10
  -1 -15   0  676.63   29.00
  -1 -15   0  689.13   29.80
   1  15   0  728.43   29.20
   1  15   0  702.63   30.40
   1  15   0  695.53   29.50
   1  15   0  699.43   29.90
   1  15   0  699.63   29.90
   1  15   0  715.13   30.50
  -2 -15   0  198.28   10.70
  -2 -15   0  185.68   10.40
  -2 -15   0  186.08    9.80
  -2 -15   0  185.68    9.50
  -2 -15   0  187.38    9.80
  -2 -15   0  184.38   10.30
   2  15   0  182.48   10.80
   2  15   0  188.48    9.60
   2  15   0  178.28   10.20
   2  15   0  183.88   10.40
   2  15   0  187.88   10.90
   2  15   0  178.88   10.20
  -3 -15   0   60.19    5.30
  -3 -15   0   60.69    6.10
  -3 -15   0   64.89    5.30
  -3 -15   0   60.29    5.90
  -3 -15   0   61.79    5.40
  -3 -15   0   62.89    5.90
   3  15   0   53.99    6.40
   3  15   0   60.39    6.30
   3  15   0   58.69    5.60
   3  15   0   59.79    5.70
   3  15   0   61.49    5.10
   3  15   0   60.19    6.40
  -4 -15   0  178.98    9.90
  -4 -15   0  172.38   10.40
  -4 -15   0  191.18    9.80
  -4 -15   0  172.48   10.20
  -4 -15   0  168.78   10.10
  -4 -15   0  153.18    9.10
   4  15   0  159.28   10.20
   4  15   0  173.98   10.60
   4  15   0  182.28   11.00
   4  15   0  164.78    9.90
   4  15   0  174.58    9.30
   4  15   0  170.78    9.90
  -5 -15   0  110.29    7.50
  -5 -15   0  115.69    7.10
  -5 -15   0  114.89    7.70
  -5 -15   0  120.89    8.10
  -5 -15   0  115.79    8.30
  -5 -15   0  105.29    7.90
   5  15   0  110.99    8.00
   5  15   0  105.39    8.50
   5  15   0  110.19    7.80
   5  15   0  105.39    7.90
  -6 -15   0  116.99    8.30
  -6 -15   0  107.29    8.00
  -6 -15   0  111.99    8.20
  -6 -15   0   99.09    7.30
  -6 -15   0  103.19    7.50
   6  15   0   97.89    6.90
   6  15   0  104.39    7.50
   6  15   0  101.19    7.80
   6  15   0  115.99    8.90
  -7 -15   0   -1.10    3.60
  -7 -15   0    1.60    3.80
  -7 -15   0    0.10    3.30
  -7 -15   0    0.50    3.90
  -7 -15   0    0.20    3.00
   7  15   0   -0.80    3.80
   7  15   0   -0.20    3.40
   7  15   0   -3.30    3.40
   7  15   0    1.10    3.30
   7  15   0    0.00    2.70
   7  15   0    1.60    4.30
  -8 -15   0   13.80    4.90
  -8 -15   0   11.20    5.00
  -8 -15   0   21.50    5.50
  -8 -15   0   14.00    4.10
  -8 -15   0   15.70    4.30
  -8 -15   0   19.40    5.10
   8  15   0   18.10    4.70
   8  15   0    9.20    4.30
   8  15   0   17.40    4.50
   8  15   0   19.30    5.80
   8  15   0   19.80    4.30
   8  15   0   16.90    5.40
  -9 -15   0   21.30    4.90
  -9 -15   0   25.40    4.60
  -9 -15   0   19.50    5.10
   9  15   0   19.20    5.00
   9  15   0   21.30    5.70
   9  15   0   26.50    6.30
 -10 -15   0    6.60    3.60
 -10 -15   0    7.70    4.30
 -10 -15   0   14.40    4.60
  10  15   0    7.60    4.60
  10  15   0   12.70    5.50
  10  15   0    9.70    5.00
 -11 -15   0    5.90    4.40
 -11 -15   0    6.90    3.60
 -11 -15   0    7.10    4.30
  11  15   0   10.00    5.20
  11  15   0    8.10    4.90
  11  15   0    3.50    4.30
 -12 -15   0   14.30    4.20
 -12 -15   0   14.30    5.00
 -12 -15   0   13.70    4.60
  12  15   0   16.40    5.60
  12  15   0   14.30    5.40
  12  15   0   19.40    5.90
 -13 -15   0   12.40    4.90
 -13 -15   0    6.60    3.70
 -13 -15   0   14.00    7.00
  13  15   0   18.10    5.80
  13  15   0   17.20    6.10
  13  15   0   12.70    5.20
 -14 -15   0   42.30    6.50
  14  15   0   71.99    9.20
  14 -16   0   15.30    4.50
  14 -16   0   13.20    4.10
  13 -16   0    7.30    3.60
  13 -16   0    7.10    3.60
  12 -16   0   14.10    3.80
  12 -16   0   12.70    3.90
  11 -16   0    8.50    3.60
  11 -16   0    6.30    3.10
  10 -16   0   49.20    5.80
  10 -16   0   48.30    5.10
   9 -16   0   11.00    3.80
   9 -16   0   13.70    3.30
   8 -16   0    5.60    2.80
   8 -16   0   10.10    3.70
   7 -16   0   18.30    3.60
   7 -16   0   26.70    4.70
  -7  16   0   23.90    4.40
   6 -16   0    2.50    2.80
   6 -16   0    3.90    3.30
   6 -16   0    2.20    2.70
  -6  16   0    2.50    3.00
  -6  16   0    2.30    3.20
   5 -16   0    3.80    3.40
   5 -16   0    4.90    2.60
   5 -16   0    4.80    2.80
   5 -16   0    8.10    3.20
  -5  16   0    4.80    3.20
  -5  16   0    6.80    3.60
  -5  16   0    3.50    3.00
  -5  16   0    4.80    3.20
  -5  16   0    3.20    2.90
   4 -16   0  119.99    6.90
   4 -16   0  126.79    7.30
  -4  16   0  119.29    7.80
  -4  16   0  116.39    7.40
  -4  16   0  118.89    7.90
  -4  16   0  119.09    7.30
   3 -16   0   45.50    4.80
   3 -16   0   51.89    4.60
   3 -16   0   47.90    4.40
   3 -16   0   55.09    6.20
  -3  16   0   49.20    5.70
  -3  16   0   55.99    6.50
  -3  16   0   58.39    6.80
  -3  16   0   44.50    4.70
  -3  16   0   44.50    4.40
   2 -16   0  107.99    7.40
   2 -16   0  114.59    6.80
   2 -16   0  110.99    7.30
   2 -16   0  123.09    6.80
  -2  16   0  111.49    7.30
  -2  16   0  106.99    7.70
  -2  16   0  113.59    6.70
  -2  16   0  103.99    7.00
  -2  16   0  104.49    7.20
  -2  16   0  115.59    7.80
   1 -16   0   25.00    3.60
   1 -16   0   26.40    3.80
   1 -16   0   28.40    4.20
   1 -16   0   35.10    5.50
   1 -16   0   25.90    4.20
  -1  16   0   36.10    5.30
  -1  16   0   32.80    5.30
  -1  16   0   25.20    5.00
  -1  16   0   27.20    5.00
  -1  16   0   32.40    5.10
  -1  16   0   30.70    4.40
   0 -16   0   12.30    3.40
   0 -16   0   16.00    4.50
   0 -16   0   14.90    3.60
   0 -16   0   16.40    4.20
   0 -16   0   11.70    3.30
   0 -16   0    8.20    3.20
   0  16   0   14.70    4.20
   0  16   0   13.40    3.40
   0  16   0   14.80    4.20
   0  16   0   13.60    4.30
   0  16   0   12.90    4.40
   0  16   0   15.60    3.90
  -1 -16   0   16.70    3.80
  -1 -16   0   18.80    3.80
  -1 -16   0   31.50    5.30
  -1 -16   0   18.10    3.90
  -1 -16   0   31.00    5.40
   1  16   0   31.20    4.40
   1  16   0   24.90    5.10
   1  16   0   29.20    4.90
   1  16   0   27.90    4.70
   1  16   0   27.10    5.60
   1  16   0   27.90    4.90
  -2 -16   0  119.99    8.00
  -2 -16   0  117.79    8.10
  -2 -16   0  120.59    7.30
  -2 -16   0  118.59    8.20
  -2 -16   0  137.49    8.00
  -2 -16   0  121.79    7.50
   2  16   0  109.69    8.50
   2  16   0  109.69    7.70
   2  16   0  111.79    7.10
   2  16   0  106.89    7.90
   2  16   0  115.59    8.00
   2  16   0  124.29    8.60
  -3 -16   0   39.40    5.30
  -3 -16   0   52.09    6.80
  -3 -16   0   47.60    6.10
  -3 -16   0   42.40    5.30
  -3 -16   0   39.40    5.30
  -3 -16   0   42.20    6.10
   3  16   0   57.89    5.80
   3  16   0   47.30    6.60
   3  16   0   47.30    6.00
   3  16   0   44.20    5.80
   3  16   0   37.90    6.00
   3  16   0   45.20    6.90
  -4 -16   0  122.49    8.30
  -4 -16   0  113.59    7.50
  -4 -16   0  120.99    8.40
  -4 -16   0  121.29    8.20
  -4 -16   0  112.09    7.60
  -4 -16   0   93.39    6.90
   4  16   0  115.79    8.00
   4  16   0  110.79    8.10
   4  16   0  114.69    7.80
   4  16   0   86.89    8.80
  -5 -16   0    4.00    4.40
  -5 -16   0    5.00    4.00
  -5 -16   0    3.60    3.70
  -5 -16   0    1.90    3.50
  -5 -16   0    0.60    3.50
   5  16   0    1.90    3.70
   5  16   0    2.90    4.00
   5  16   0    3.30    3.60
  -6 -16   0    0.40    3.90
  -6 -16   0    2.00    4.40
  -6 -16   0   -0.50    3.00
  -6 -16   0   -0.50    3.60
  -6 -16   0    1.60    3.50
   6  16   0   -0.80    4.10
   6  16   0    1.50    3.40
   6  16   0    1.00    3.50
   6  16   0    2.70    4.10
   6  16   0    2.50    2.90
   6  16   0    0.80    3.80
  -7 -16   0   18.00    4.20
  -7 -16   0   13.80    4.30
  -7 -16   0   18.70    5.10
  -7 -16   0   16.30    5.00
  -7 -16   0   15.00    5.10
  -7 -16   0   13.40    4.30
   7  16   0   20.10    4.90
   7  16   0   23.50    5.90
   7  16   0   10.90    5.00
   7  16   0   14.20    5.00
   7  16   0   16.90    4.00
   7  16   0   15.90    4.40
  -8 -16   0    8.30    3.70
  -8 -16   0    4.10    3.80
  -8 -16   0   11.30    4.90
   8  16   0    6.20    4.40
   8  16   0    8.10    4.80
   8  16   0    7.40    4.60
  -9 -16   0    7.70    4.10
  -9 -16   0    7.80    3.90
  -9 -16   0    9.60    4.70
   9  16   0    8.00    4.70
   9  16   0   12.80    5.10
   9  16   0    7.80    5.00
 -10 -16   0   22.40    5.10
 -10 -16   0   27.60    5.70
 -10 -16   0   24.90    4.70
  10  16   0   37.80    6.80
  10  16   0   32.70    6.60
  10  16   0   26.60    6.50
 -11 -16   0    2.30    5.50
 -11 -16   0    1.90    4.20
 -11 -16   0    4.60    4.20
  11  16   0    8.20    4.90
  11  16   0    1.60    4.40
  11  16   0    0.40    4.90
 -12 -16   0    4.50    3.70
 -12 -16   0    5.10    4.20
 -12 -16   0    6.40    4.60
  12  16   0    6.20    4.80
  12  16   0   10.40    5.40
  12  16   0    7.90    5.50
 -13 -16   0   -1.00    3.30
 -13 -16   0    7.90    5.00
 -13 -16   0    3.50    4.60
  13  16   0    2.30    4.60
 -14 -16   0    6.40    4.70
  13 -17   0    6.10    3.90
  13 -17   0    5.50    3.70
  12 -17   0   31.20    5.20
  12 -17   0   28.50    4.50
  11 -17   0    6.60    3.90
  11 -17   0    5.40    3.30
  10 -17   0   13.50    3.60
  10 -17   0   12.00    4.00
   9 -17   0    6.50    3.70
   9 -17   0    3.80    3.00
   8 -17   0   44.70    5.70
   8 -17   0   32.80    4.50
   7 -17   0    2.20    3.00
   7 -17   0    2.80    3.50
   6 -17   0    2.70    3.00
   6 -17   0    1.70    2.50
   6 -17   0    0.40    2.90
  -6  17   0    3.00    3.20
   5 -17   0    5.90    2.80
   5 -17   0    5.50    3.00
   5 -17   0    9.30    3.50
  -5  17   0    8.20    3.80
  -5  17   0    6.00    3.90
   4 -17   0    8.60    3.60
   4 -17   0    8.80    3.80
   4 -17   0    9.30    3.20
  -4  17   0    8.10    5.00
  -4  17   0   10.20    5.80
  -4  17   0    8.50    3.60
  -4  17   0    6.20    3.80
  -4  17   0    9.30    4.00
  -4  17   0    9.70    5.30
   3 -17   0   30.10    4.90
   3 -17   0   27.90    5.20
   3 -17   0   20.00    4.10
   3 -17   0   20.10    3.80
  -3  17   0   29.50    4.90
  -3  17   0   27.70    4.60
  -3  17   0   23.50    4.00
  -3  17   0   21.20    4.30
  -3  17   0   24.20    5.10
  -3  17   0   27.00    5.10
   2 -17   0   48.80    6.50
   2 -17   0   42.90    5.20
   2 -17   0   43.10    5.00
  -2  17   0   43.30    5.60
  -2  17   0   46.70    5.20
  -2  17   0   46.10    6.10
  -2  17   0   43.00    6.50
  -2  17   0   50.99    5.80
  -2  17   0   38.30    5.50
   1 -17   0   16.00    4.40
   1 -17   0   18.60    4.60
   1 -17   0   14.50    3.20
   1 -17   0   17.30    3.40
   1 -17   0   19.80    3.80
   1 -17   0   19.90    4.10
  -1  17   0   15.30    4.00
  -1  17   0   17.60    3.90
  -1  17   0   17.20    4.70
  -1  17   0   18.00    5.20
  -1  17   0   16.50    4.40
  -1  17   0   15.40    4.40
   0 -17   0   -1.60    2.70
   0 -17   0   -0.80    3.10
   0 -17   0   -1.40    3.60
   0 -17   0   -0.90    3.00
   0 -17   0   -1.50    3.50
   0 -17   0   -0.40    2.80
   0  17   0   -1.20    3.30
   0  17   0    0.20    3.20
   0  17   0    1.80    3.30
   0  17   0   -0.60    3.60
   0  17   0   -1.10    3.40
   0  17   0   -0.20    2.60
  -1 -17   0   20.00    4.90
  -1 -17   0   14.20    3.70
  -1 -17   0   15.60    4.30
  -1 -17   0   17.60    4.00
  -1 -17   0   23.00    5.10
   1  17   0   19.70    4.90
   1  17   0   10.60    4.00
   1  17   0   18.10    4.40
   1  17   0   15.60    4.90
   1  17   0   13.30    3.60
   1  17   0   14.40    4.20
  -2 -17   0   46.60    6.50
  -2 -17   0   24.60    4.60
  -2 -17   0   46.50    6.60
  -2 -17   0   35.20    5.10
  -2 -17   0   44.70    6.00
  -2 -17   0   25.20    4.30
   2  17   0   45.10    6.90
   2  17   0   35.10    5.50
   2  17   0   35.20    5.40
   2  17   0   44.50    6.20
   2  17   0   36.10    4.80
  -3 -17   0   21.40    4.60
  -3 -17   0   27.60    5.50
  -3 -17   0   29.00    5.70
  -3 -17   0   22.70    4.70
  -3 -17   0   18.30    4.00
  -3 -17   0   21.90    4.90
   3  17   0   19.20    4.90
   3  17   0   20.20    4.50
   3  17   0   18.80    4.60
   3  17   0   22.50    5.40
   3  17   0   18.40    3.90
  -4 -17   0    9.60    4.90
  -4 -17   0    8.80    4.20
  -4 -17   0    9.20    4.50
  -4 -17   0    8.80    3.90
  -4 -17   0    5.80    3.60
   4  17   0    5.40    3.90
   4  17   0   10.50    4.20
   4  17   0    8.80    4.50
   4  17   0    5.10    4.50
  -5 -17   0    6.80    4.50
  -5 -17   0    5.90    4.30
  -5 -17   0    4.60    4.10
  -5 -17   0    5.00    4.00
  -5 -17   0    5.20    4.20
  -5 -17   0    7.60    4.10
   5  17   0    4.80    4.40
   5  17   0    1.70    4.20
   5  17   0    8.80    4.00
   5  17   0    4.80    4.40
   5  17   0    5.50    4.10
  -6 -17   0   -1.00    3.80
  -6 -17   0    2.50    4.40
  -6 -17   0    3.90    4.10
  -6 -17   0   -0.40    3.70
  -6 -17   0    0.00    3.10
  -6 -17   0    2.60    4.40
   6  17   0    3.50    4.60
   6  17   0    1.60    3.00
   6  17   0    1.00    3.50
   6  17   0    1.30    4.00
  -7 -17   0    2.00    3.70
  -7 -17   0    0.30    3.80
  -7 -17   0    0.40    3.20
  -7 -17   0    2.00    4.20
   7  17   0    1.90    4.20
   7  17   0    0.10    4.60
   7  17   0   -1.10    4.00
  -8 -17   0   15.30    4.70
  -8 -17   0   18.20    4.90
  -8 -17   0   19.40    4.40
   8  17   0   20.40    5.70
   8  17   0   16.50    5.50
   8  17   0   20.50    5.60
  -9 -17   0    1.00    4.20
  -9 -17   0    1.50    3.60
  -9 -17   0    4.30    4.00
   9  17   0    5.70    4.70
   9  17   0   -0.60    4.70
   9  17   0    4.70    4.80
 -10 -17   0    7.40    4.10
 -10 -17   0    8.10    4.50
 -10 -17   0    4.90    4.80
  10  17   0    6.00    4.90
  10  17   0    9.80    5.40
  10  17   0    3.00    4.50
 -11 -17   0    3.90    4.20
 -11 -17   0    4.40    3.80
 -11 -17   0    5.70    4.80
  11  17   0    6.60    5.10
  11  17   0    4.30    4.80
  11  17   0    7.30    5.50
 -12 -17   0    8.50    4.90
 -12 -17   0   12.10    5.00
  12  17   0   12.80    5.80
 -13 -17   0    2.70    4.80
  12 -18   0   70.99    6.40
  12 -18   0   80.29    6.00
  11 -18   0   12.10    3.70
  11 -18   0   18.10    4.40
  10 -18   0   -1.60    3.50
  10 -18   0   -0.90    3.10
   9 -18   0   23.70    5.30
   9 -18   0   14.30    3.70
   8 -18   0   42.60    5.10
   7 -18   0   94.09    6.30
   6 -18   0   23.30    5.00
   6 -18   0   15.50    3.80
   5 -18   0   11.50    3.60
   5 -18   0   13.60    4.00
   5 -18   0   16.90    4.50
   5 -18   0   16.00    4.10
  -5  18   0   17.00    4.80
   4 -18   0   17.80    4.70
   4 -18   0   15.40    3.70
   4 -18   0   20.20    4.70
   4 -18   0   19.80    4.50
  -4  18   0   10.60    4.40
  -4  18   0   22.60    5.20
   3 -18   0   54.09    6.80
   3 -18   0   30.00    4.50
   3 -18   0   33.40    4.80
  -3  18   0   37.00    5.80
  -3  18   0   28.30    5.60
  -3  18   0   38.60    5.30
   2 -18   0   87.89    6.90
   2 -18   0   81.79    6.30
   2 -18   0   88.89    7.10
   2 -18   0   82.39    6.20
  -2  18   0   83.19    6.90
  -2  18   0   78.29    7.10
  -2  18   0   80.79    6.80
  -2  18   0   82.39    6.20
  -2  18   0   84.79    6.70
  -2  18   0   71.39    7.20
   1 -18   0   23.10    4.50
   1 -18   0   26.20    3.90
   1 -18   0   36.50    5.90
   1 -18   0   30.90    5.50
   1 -18   0   20.60    3.60
   1 -18   0   24.00    4.30
  -1  18   0   31.90    4.70
  -1  18   0   28.70    5.60
  -1  18   0   32.00    5.10
  -1  18   0   23.10    5.00
  -1  18   0   24.50    5.60
  -1  18   0   22.40    5.00
   0 -18   0   22.80    4.20
   0 -18   0   21.70    4.10
   0 -18   0   28.60    5.40
   0 -18   0   22.00    4.50
   0 -18   0   30.30    5.70
   0 -18   0   17.60    4.10
   0  18   0   19.20    5.10
   0  18   0   22.90    4.80
   0  18   0   25.00    4.80
   0  18   0   24.40    4.30
   0  18   0   24.30    5.10
  -1 -18   0   31.10    5.60
  -1 -18   0   24.20    4.50
  -1 -18   0   22.10    4.20
  -1 -18   0   31.50    5.80
  -1 -18   0   28.00    4.90
  -1 -18   0   14.70    4.00
   1  18   0   43.10    9.60
   1  18   0   25.70    5.30
   1  18   0   32.90    5.50
   1  18   0   25.60    6.30
   1  18   0   23.20    4.10
   1  18   0   26.70    5.20
  -2 -18   0   77.19    6.40
  -2 -18   0   86.09    7.30
  -2 -18   0   83.99    6.90
  -2 -18   0   84.09    7.30
  -2 -18   0   69.29    5.80
  -2 -18   0   73.79    6.30
   2  18   0   61.09    7.30
   2  18   0   70.79    6.50
   2  18   0   78.19    6.10
   2  18   0   73.39    6.80
   2  18   0   70.99    7.10
  -3 -18   0   36.80    6.20
  -3 -18   0   26.90    5.00
  -3 -18   0   26.90    5.10
  -3 -18   0   37.90    6.40
  -3 -18   0   29.10    5.30
   3  18   0   22.10    5.70
   3  18   0   27.50    5.80
   3  18   0   29.60    5.40
   3  18   0   26.90    5.30
   3  18   0   33.00    4.90
  -4 -18   0    9.40    3.80
  -4 -18   0   16.00    5.30
  -4 -18   0   13.60    5.00
  -4 -18   0    7.90    4.00
  -4 -18   0   11.50    4.40
  -4 -18   0   12.30    4.60
   4  18   0   10.20    4.80
   4  18   0   10.70    4.90
   4  18   0    5.60    4.40
   4  18   0   14.20    4.50
   4  18   0   11.00    4.60
  -5 -18   0   11.40    4.40
  -5 -18   0    8.00    4.10
  -5 -18   0   13.90    5.00
  -5 -18   0   20.10    5.50
  -5 -18   0   14.60    5.30
  -5 -18   0    7.40    3.90
   5  18   0    5.70    3.20
   5  18   0   15.90    5.20
   5  18   0    9.30    4.90
   5  18   0   13.30    5.30
  -6 -18   0   18.10    5.30
  -6 -18   0    8.90    4.30
  -6 -18   0   11.00    4.30
  -6 -18   0   12.40    4.40
   6  18   0   13.10    5.00
   6  18   0   18.70    5.60
   6  18   0   12.10    5.30
  -7 -18   0   75.69    6.30
  -7 -18   0   68.39    7.00
   7  18   0   78.59    8.10
   7  18   0   79.49    8.00
  -8 -18   0   26.60    5.60
  -8 -18   0   34.70    5.40
  -8 -18   0   18.10    4.90
   8  18   0   16.70    5.20
   8  18   0   42.30    7.10
   8  18   0   29.00    6.70
  -9 -18   0    7.80    4.60
  -9 -18   0   10.20    4.10
  -9 -18   0    8.70    4.70
   9  18   0   13.90    5.50
   9  18   0    9.20    5.50
   9  18   0    9.50    5.10
 -10 -18   0    2.00    4.70
 -10 -18   0   -1.10    4.00
 -10 -18   0    1.30    4.00
  10  18   0   -1.40    4.40
  10  18   0    2.10    5.10
  10  18   0    0.50    4.70
 -11 -18   0    9.60    5.40
 -11 -18   0    9.40    4.20
 -11 -18   0    5.50    4.50
  11  18   0    5.20    5.20
 -12 -18   0   36.00    6.60
  11 -19   0   34.90    7.20
  11 -19   0   16.30    4.30
  10 -19   0    1.70    3.40
   9 -19   0   32.90    4.60
   8 -19   0    6.10    3.50
   8 -19   0   10.60    4.70
   7 -19   0   31.00    5.70
   7 -19   0   17.10    4.10
   6 -19   0   16.50    4.90
   6 -19   0    9.60    3.70
   5 -19   0    1.70    3.60
   5 -19   0    0.00    3.20
   5 -19   0    2.20    3.90
   4 -19   0   63.99    7.50
   4 -19   0   54.09    6.30
   4 -19   0   37.00    5.00
   4 -19   0   30.20    4.70
  -4  19   0   54.59    7.10
   3 -19   0   80.99    6.20
   3 -19   0   79.69    6.30
   3 -19   0   80.49    7.10
  -3  19   0   84.79    8.00
   2 -19   0    5.50    3.90
   2 -19   0    5.10    3.70
   2 -19   0    8.70    4.60
   2 -19   0    8.10    4.40
  -2  19   0    9.90    4.70
  -2  19   0    7.10    3.80
   1 -19   0  187.78   10.90
   1 -19   0  174.08    9.90
   1 -19   0  178.58    9.70
   1 -19   0  186.18   10.70
  -1  19   0  175.48   10.30
  -1  19   0  157.18   10.40
  -1  19   0  159.48   10.80
  -1  19   0  167.68   10.40
  -1  19   0  165.48    9.60
  -1  19   0  203.38   12.00
   0 -19   0   -2.00    3.30
   0 -19   0    0.40    3.10
   0 -19   0   -0.40    3.20
   0 -19   0   -1.00    3.80
   0 -19   0    2.90    4.20
   0 -19   0    0.60    3.60
   0  19   0    1.00    4.00
   0  19   0   -0.80    3.70
   0  19   0    0.50    3.90
   0  19   0    1.40    3.80
   0  19   0    2.10    3.30
  -1 -19   0  156.18    9.40
  -1 -19   0  182.48   10.70
  -1 -19   0  133.09    9.10
  -1 -19   0  175.58   10.60
  -1 -19   0  174.58    9.90
  -1 -19   0  161.28    9.80
   1  19   0  164.88   10.30
   1  19   0  155.98   10.60
   1  19   0  178.88   10.50
   1  19   0  165.08   10.70
   1  19   0  176.78    9.50
  -2 -19   0    4.30    3.90
  -2 -19   0    6.10    4.00
  -2 -19   0    4.20    4.20
  -2 -19   0    5.20    4.50
  -2 -19   0    4.10    3.90
   2  19   0    5.90    4.50
   2  19   0    3.10    4.00
   2  19   0    7.90    4.30
   2  19   0    6.90    5.00
   2  19   0    6.30    3.50
  -3 -19   0   68.49    6.20
  -3 -19   0   71.59    6.70
  -3 -19   0   78.49    7.10
  -3 -19   0   81.89    7.60
  -3 -19   0   80.99    7.60
   3  19   0   76.29    7.20
   3  19   0   84.69    7.10
   3  19   0   73.39    7.60
   3  19   0   59.49    8.10
  -4 -19   0   37.30    6.20
  -4 -19   0   44.80    7.10
  -4 -19   0   36.50    5.90
  -4 -19   0   26.40    4.70
   4  19   0   19.90    5.20
   4  19   0   27.50    6.00
   4  19   0   36.30    6.50
  -5 -19   0    1.30    3.80
  -5 -19   0   -2.20    3.90
  -5 -19   0    0.40    3.80
  -5 -19   0    1.70    4.20
  -5 -19   0   -1.10    4.40
   5  19   0    1.60    4.50
   5  19   0   -2.20    4.20
   5  19   0   -2.60    4.20
  -6 -19   0    6.50    4.40
  -6 -19   0   14.70    5.20
  -6 -19   0    6.20    4.20
  -6 -19   0    8.30    4.20
   6  19   0   10.20    5.10
   6  19   0    6.40    5.10
   6  19   0    1.90    4.70
  -7 -19   0   14.40    5.00
  -7 -19   0   11.20    4.70
  -7 -19   0   14.50    4.70
   7  19   0   16.70    5.50
   7  19   0   13.10    5.80
   7  19   0   13.30    5.30
  -8 -19   0    3.90    3.80
  -8 -19   0    3.40    4.60
  -8 -19   0    1.40    4.50
   8  19   0    3.10    4.80
   8  19   0   -2.10    4.80
   8  19   0   -0.70    4.20
  -9 -19   0   16.40    5.30
  -9 -19   0   17.60    5.20
  -9 -19   0   29.30    5.20
   9  19   0   20.50    6.20
   9  19   0   16.40    5.60
 -10 -19   0    1.00    4.50
 -10 -19   0    1.10    3.90
 -10 -19   0    2.40    4.60
  10  19   0    2.90    5.10
 -11 -19   0    9.80    5.30
 -11 -19   0    3.50    4.50
   9 -20   0    9.30    3.90
   9 -20   0   20.10    5.40
   8 -20   0   14.00    4.30
   8 -20   0   24.20    5.50
   7 -20   0    0.00    3.50
   7 -20   0    0.50    4.20
   6 -20   0    3.70    3.80
   6 -20   0    7.40    4.70
   5 -20   0    1.10    3.70
   5 -20   0    0.20    3.50
   5 -20   0    1.20    4.40
   4 -20   0   28.90    4.70
   4 -20   0   30.90    4.80
   4 -20   0   58.69    9.70
   3 -20   0  148.69    9.30
   3 -20   0  131.39    8.60
   3 -20   0  157.38    9.80
   2 -20   0   61.69    6.40
   2 -20   0   89.89    7.40
   2 -20   0   79.19    7.60
   2 -20   0   79.89    6.60
  -2  20   0   86.89    7.70
   1 -20   0    4.70    4.60
   1 -20   0    8.40    4.10
   1 -20   0   10.10    5.00
   1 -20   0    5.90    4.00
  -1  20   0    3.60    5.00
  -1  20   0    7.70    4.80
   0 -20   0   16.70    4.10
   0 -20   0   21.80    5.50
   0 -20   0   17.20    4.80
   0 -20   0   28.00    5.90
   0 -20   0   21.10    4.50
   0  20   0   19.10    5.00
   0  20   0   25.80    5.80
   0  20   0   23.40    5.00
   0  20   0   13.50    5.10
  -1 -20   0    7.40    4.90
  -1 -20   0    4.60    3.90
  -1 -20   0   10.40    5.00
  -1 -20   0    4.60    4.10
  -1 -20   0    8.00    4.00
  -1 -20   0    4.50    3.90
   1  20   0    6.80    4.50
   1  20   0    9.50    3.80
   1  20   0    7.30    4.80
   1  20   0    8.30    4.40
   1  20   0    8.60    4.20
   1  20   0    5.30    4.80
  -2 -20   0   84.39    7.90
  -2 -20   0   91.69    8.00
  -2 -20   0   85.59    7.20
  -2 -20   0   79.99    6.90
  -2 -20   0   71.69    6.30
   2  20   0   80.49    8.00
   2  20   0   55.99    7.60
   2  20   0   53.29    7.60
  -3 -20   0  136.79    9.30
  -3 -20   0  139.39    9.70
  -3 -20   0  118.19    8.70
  -3 -20   0  106.09    7.90
   3  20   0  115.39    9.70
   3  20   0   99.99    8.80
   3  20   0  125.19    9.60
  -4 -20   0   24.00    4.80
  -4 -20   0   29.10    5.50
  -4 -20   0   40.30    6.40
  -4 -20   0   41.90    6.80
  -4 -20   0   32.40    5.70
   4  20   0   25.40    5.70
   4  20   0   29.50    6.80
  -5 -20   0    0.60    4.20
  -5 -20   0   -1.10    3.60
  -5 -20   0    1.50    4.50
  -5 -20   0   -0.20    4.10
   5  20   0    1.10    5.00
   5  20   0    0.80    4.40
   5  20   0    2.90    4.50
  -6 -20   0    1.50    4.30
  -6 -20   0    3.70    4.20
   6  20   0    1.40    4.70
   6  20   0    4.80    5.20
   6  20   0    7.10    4.90
  -7 -20   0   -2.70    4.00
  -7 -20   0   -2.50    4.10
  -7 -20   0    0.70    4.70
   7  20   0   -2.80    4.30
   7  20   0   -0.70    5.00
   7  20   0    0.30    4.90
  -8 -20   0    4.10    4.90
  -8 -20   0    4.60    4.60
  -8 -20   0   14.70    5.10
   8  20   0   13.50    5.90
   8  20   0   10.30    5.80
  -9 -20   0    9.80    5.50
  -9 -20   0    4.00    5.00
  -9 -20   0    5.80    4.10
   9  20   0    3.20    5.00
 -10 -20   0    4.80    4.90
   7 -21   0   15.60    4.60
   7 -21   0   24.90    6.00
   6 -21   0    2.00    3.90
   6 -21   0   -0.30    4.50
   5 -21   0    7.00    4.10
   5 -21   0   15.20    4.60
   5 -21   0   23.30    5.80
   4 -21   0    2.40    3.80
   4 -21   0   -0.50    3.80
   4 -21   0    2.80    4.70
   3 -21   0    1.50    4.20
   3 -21   0    0.00    3.80
   3 -21   0   -3.30    4.30
   3 -21   0   -0.30    4.10
   2 -21   0   66.49    6.80
   2 -21   0   71.49    6.80
   2 -21   0   97.39    7.90
   2 -21   0  100.99    8.30
  -2  21   0   88.79    8.20
   1 -21   0   -0.10    4.40
   1 -21   0   -3.90    4.10
   1 -21   0    0.20    4.30
  -1  21   0   -0.90    4.30
   0 -21   0   -0.30    3.50
   0 -21   0   -1.00    4.40
   0 -21   0   -3.70    4.30
   0 -21   0   -0.30    4.30
   0 -21   0    2.50    4.00
   0 -21   0   -1.50    3.10
   0  21   0   -2.70    4.10
   0  21   0   -0.60    4.70
  -1 -21   0    1.90    4.60
  -1 -21   0   -0.40    4.20
  -1 -21   0   -0.40    5.00
  -1 -21   0    0.50    3.70
  -1 -21   0   -0.80    4.70
  -1 -21   0   -0.30    3.50
   1  21   0    0.50    4.30
   1  21   0    1.00    4.80
  -2 -21   0   87.19    8.10
  -2 -21   0   63.59    6.80
  -2 -21   0   84.59    7.20
  -2 -21   0   64.29    6.30
   2  21   0   54.19    8.00
   2  21   0   47.90    7.70
   2  21   0   87.79    8.30
  -3 -21   0   -3.30    4.50
  -3 -21   0   -1.20    3.60
  -3 -21   0   -0.10    4.10
  -3 -21   0    1.50    4.60
  -3 -21   0    1.50    4.10
   3  21   0   -0.60    4.40
   3  21   0   -0.70    5.00
   3  21   0   -3.50    4.30
  -4 -21   0    1.30    4.60
  -4 -21   0    0.40    3.90
  -4 -21   0    0.90    4.60
  -4 -21   0    3.20    4.50
   4  21   0    0.70    4.60
   4  21   0    3.00    5.20
   4  21   0    5.70    4.80
  -5 -21   0   13.50    5.50
  -5 -21   0    5.50    4.30
  -5 -21   0    7.60    4.90
  -5 -21   0    6.40    5.10
   5  21   0   10.80    5.30
   5  21   0   12.60    6.10
   5  21   0    9.10    5.20
  -6 -21   0    1.50    4.70
  -6 -21   0   -3.40    3.70
   6  21   0   -1.80    5.30
   6  21   0   -0.30    4.50
  -7 -21   0    6.70    5.20
  -7 -21   0    7.10    4.60
  -7 -21   0   10.20    4.90
   7  21   0    7.10    5.40
  -8 -21   0    4.40    4.90
   4 -22   0   17.50    5.90
   4 -22   0    3.90    4.40
   4 -22   0    7.40    5.50
   3 -22   0    0.00    5.30
   3 -22   0    5.80    5.30
   3 -22   0    5.90    4.90
   3 -22   0    4.60    4.50
   2 -22   0    2.60    4.90
   2 -22   0    1.40    4.70
   2 -22   0    0.90    4.50
   1 -22   0   -0.70    4.60
   1 -22   0   -1.30    4.30
   1 -22   0   -1.50    4.70
   1 -22   0   -2.30    4.60
  -1  22   0    0.50    4.60
   0 -22   0   20.90    5.00
   0 -22   0   16.00    5.20
  -1 -22   0    0.40    4.10
  -1 -22   0    2.10    4.50
  -1 -22   0    1.40    5.00
  -1 -22   0    0.30    3.90
   1  22   0    1.10    5.20
   1  22   0    0.40    4.60
  -2 -22   0   -0.20    4.30
  -2 -22   0    2.40    4.70
  -2 -22   0    0.30    4.20
  -2 -22   0    4.00    4.30
  -2 -22   0    2.10    5.00
   2  22   0    0.40    5.00
   2  22   0   -0.10    4.60
  -3 -22   0    2.60    4.90
  -3 -22   0    4.30    4.30
  -3 -22   0    5.70    4.70
  -3 -22   0    1.70    4.80
   3  22   0    4.40    5.10
   3  22   0    4.80    5.30
  -4 -22   0    9.70    5.00
  -4 -22   0    1.60    4.70
  -4 -22   0    5.10    5.20
  -4 -22   0    3.30    4.40
   4  22   0    8.10    5.30
   4  22   0    5.30    4.90
   4  22   0    7.60    5.50
  -5 -22   0    2.60    5.00
  -5 -22   0    2.00    4.20
  -5 -22   1   11.30    5.10
  -5 -22   1   10.70    4.70
   4  22  -1    1.40    4.80
   4  22  -1   -0.20    5.40
  -4 -22   1    3.40    5.20
  -4 -22   1    2.70    4.50
  -4 -22   1   -0.30    4.00
  -4 -22   1    1.00    4.70
   3  22  -1   22.00    6.40
   3  22  -1   41.10    7.20
  -3 -22   1   11.10    5.40
  -3 -22   1   41.80    7.40
  -3 -22   1   35.10    6.20
  -3 -22   1   25.10    5.60
  -3 -22   1   17.90    4.90
   2  22  -1   26.50    6.40
   2  22  -1   38.80    7.20
  -2 -22   1   30.90    5.30
  -2 -22   1   22.90    5.20
  -2 -22   1   18.90    5.00
  -2 -22   1   43.20    7.00
   1  22  -1   -2.00    4.60
  -1 -22   1   -1.60    4.70
  -1 -22   1    1.10    4.00
  -1 -22   1   -0.80    4.40
  -1 -22   1    0.10    4.30
   0  22  -1   -2.40    4.30
   0 -22   1    1.30    4.00
   0 -22   1    0.70    4.90
   0 -22   1   -0.80    4.50
   0 -22   1   -3.50    4.40
   1 -22   1   -0.60    4.40
   1 -22   1    0.70    4.80
   1 -22   1    2.80    4.90
   1 -22   1    2.00    4.40
   2 -22   1   24.00    5.60
   2 -22   1   42.20    7.10
   2 -22   1   46.20    6.70
   3 -22   1   10.40    4.60
   3 -22   1   24.50    6.10
   3 -22   1   23.00    7.00
   3 -22   1    9.50    4.50
   4 -22   1   -0.50    4.20
   4 -22   1    3.50    5.00
  -8 -21   1   10.00    5.00
  -8 -21   1    3.50    4.70
   7  21  -1    8.10    5.70
   7  21  -1    4.60    5.40
  -7 -21   1    6.20    5.20
  -7 -21   1    4.80    4.50
  -7 -21   1    2.90    4.60
   6  21  -1   28.10    6.40
   6  21  -1   31.70    6.80
   6  21  -1   58.59    8.10
  -6 -21   1   31.10    5.50
  -6 -21   1   43.30    6.80
  -6 -21   1   30.30    5.80
   5  21  -1    2.70    4.90
   5  21  -1    0.30    5.10
   5  21  -1   -0.40    4.60
  -5 -21   1   -2.00    4.40
  -5 -21   1   -0.80    3.70
  -5 -21   1   -1.90    4.00
  -5 -21   1    0.10    4.70
   4  21  -1   27.70    6.10
   4  21  -1   22.90    6.60
   4  21  -1   25.10    6.00
  -4 -21   1   32.70    6.00
  -4 -21   1   20.50    5.40
  -4 -21   1    9.40    4.90
  -4 -21   1   18.70    4.80
   3  21  -1   17.00    5.30
   3  21  -1   41.70    7.60
   3  21  -1   27.50    6.50
  -3 -21   1   33.50    5.80
  -3 -21   1   34.50    6.80
  -3 -21   1   23.40    5.10
  -3 -21   1   26.40    5.60
   2  21  -1   17.70    5.50
   2  21  -1   14.20    5.50
  -2 -21   1   20.90    6.00
  -2 -21   1   10.10    4.90
  -2 -21   1   12.50    4.60
  -2 -21   1   11.60    4.40
  -2 -21   1   15.70    4.60
   1  21  -1   20.70    5.70
   1  21  -1   10.50    5.10
  -1 -21   1   21.30    5.60
  -1 -21   1   13.40    4.80
  -1 -21   1   21.40    5.80
  -1 -21   1    9.40    4.20
  -1 -21   1   13.50    4.30
   0  21  -1   -1.70    4.30
   0 -21   1   -3.20    4.00
   0 -21   1   -3.70    4.20
   0 -21   1    1.40    4.40
  -1  21  -1    9.50    4.90
   1 -21   1    5.90    4.30
   1 -21   1    5.90    4.60
   1 -21   1   12.40    5.40
   1 -21   1    4.60    4.40
   2 -21   1   22.60    5.80
   2 -21   1   16.80    5.10
   2 -21   1    7.10    4.40
   2 -21   1    9.30    4.60
   3 -21   1    3.90    4.00
   3 -21   1    2.90    4.00
   3 -21   1    7.30    4.90
   4 -21   1   21.80    5.90
   4 -21   1   20.30    4.70
   4 -21   1    6.10    4.10
   5 -21   1    0.40    3.90
   5 -21   1   -0.90    4.70
   6 -21   1   22.60    4.70
   7 -21   1   17.40    4.60
   7 -21   1   36.70    6.50
 -10 -20   1    4.00    5.10
   9  20  -1   -1.90    4.50
  -9 -20   1    1.40    4.60
  -9 -20   1    1.50    4.00
  -9 -20   1    0.80    4.60
   8  20  -1    4.50    5.40
   8  20  -1    4.90    5.30
  -8 -20   1    4.00    4.70
  -8 -20   1   10.00    4.30
  -8 -20   1    8.60    5.20
   7  20  -1   20.10    6.10
   7  20  -1   15.00    5.80
   7  20  -1   34.20    6.80
  -7 -20   1   29.40    5.70
  -7 -20   1   14.60    5.00
   6  20  -1   10.50    5.50
   6  20  -1    2.80    5.00
   6  20  -1    2.50    5.20
  -6 -20   1    4.90    4.40
  -6 -20   1    7.70    5.00
  -6 -20   1    6.70    4.70
  -6 -20   1    3.40    4.20
   5  20  -1    1.30    4.60
   5  20  -1    5.60    5.10
   5  20  -1   -0.50    4.70
  -5 -20   1    0.30    3.70
  -5 -20   1    3.60    4.30
  -5 -20   1    2.10    4.20
  -5 -20   1    3.60    4.60
   4  20  -1    5.50    4.70
   4  20  -1    8.40    5.20
   4  20  -1    6.20    4.80
  -4 -20   1   13.30    5.50
  -4 -20   1    8.10    4.20
  -4 -20   1   13.20    4.90
  -4 -20   1    6.30    4.60
  -4 -20   1    6.30    4.50
   3  20  -1   15.00    5.90
   3  20  -1   30.60    6.40
   3  20  -1   15.00    4.00
   3  20  -1   14.80    5.10
  -3 -20   1   30.60    6.50
  -3 -20   1   15.70    4.80
  -3 -20   1   19.30    5.00
  -3 -20   1   15.00    4.30
  -3 -20   1   24.10    5.10
  -3 -20   1   27.60    6.00
   2  20  -1  109.49    9.40
   2  20  -1  126.29    8.90
   2  20  -1  127.99    8.80
   2  20  -1  121.79    9.40
   2  20  -1  100.99    8.80
  -2 -20   1  130.29    8.40
  -2 -20   1  105.29    8.30
  -2 -20   1  114.59    8.00
  -2 -20   1  113.79    9.00
  -2 -20   1  134.39    9.40
   1  20  -1   -0.10    3.80
   1  20  -1    1.50    4.50
   1  20  -1   -0.20    3.80
   1  20  -1    2.30    4.50
  -1 -20   1    1.20    4.50
  -1 -20   1    1.40    3.90
  -1 -20   1    1.80    5.90
  -1 -20   1    2.00    4.30
   0  20  -1   48.00    6.80
   0  20  -1   32.30    6.40
   0  20  -1   44.40    7.00
   0 -20   1   45.60    4.60
   0 -20   1   54.59    7.20
   0 -20   1   64.69    7.70
   0 -20   1   41.50    5.60
   0 -20   1   34.50    5.50
  -1  20  -1    0.60    4.30
   1 -20   1   -0.80    4.10
   1 -20   1    1.30    3.50
   1 -20   1   -1.30    3.60
   1 -20   1   -1.40    4.10
  -2  20  -1   32.20    6.20
   2 -20   1   41.30    6.40
   2 -20   1   24.50    4.90
   2 -20   1   35.10    6.10
   2 -20   1   24.10    4.70
   3 -20   1   36.00    6.10
   3 -20   1   14.80    4.10
   3 -20   1   20.80    4.40
   4 -20   1   -0.90    3.40
   4 -20   1   -0.10    3.50
   4 -20   1    0.90    4.30
   5 -20   1   53.49    6.80
   5 -20   1   28.00    4.80
   6 -20   1    7.30    3.80
   6 -20   1   11.00    4.70
   7 -20   1   21.50    4.70
   7 -20   1   40.40    6.70
   8 -20   1   -0.30    3.50
   9 -20   1    1.80    3.50
 -11 -19   1    2.00    4.50
 -11 -19   1    3.70    4.80
  10  19  -1   -1.40    4.50
 -10 -19   1   -0.80    4.40
 -10 -19   1    0.70    3.90
 -10 -19   1   -1.30    4.30
   9  19  -1    0.50    4.80
   9  19  -1   -0.10    4.70
   9  19  -1    0.70    5.50
  -9 -19   1   -1.10    4.40
  -9 -19   1   -1.10    3.70
  -9 -19   1   -0.50    4.40
   8  19  -1    5.20    4.80
   8  19  -1    4.30    4.70
   8  19  -1   -1.30    4.90
  -8 -19   1    3.70    4.40
  -8 -19   1    4.40    4.50
  -8 -19   1    2.50    3.80
   7  19  -1    1.30    4.80
   7  19  -1    3.90    4.70
   7  19  -1   -0.60    4.90
  -7 -19   1    4.10    3.80
  -7 -19   1    3.00    4.40
   6  19  -1   23.30    5.70
   6  19  -1   44.00    7.30
   6  19  -1   30.90    6.50
  -6 -19   1   43.90    6.30
  -6 -19   1   34.40    5.90
  -6 -19   1   25.60    5.50
  -6 -19   1   43.70    6.80
   5  19  -1   45.80    7.30
   5  19  -1   67.19    7.70
   5  19  -1   44.80    7.00
  -5 -19   1   76.19    7.00
  -5 -19   1   64.79    6.30
  -5 -19   1   75.79    7.30
  -5 -19   1   80.49    7.70
   4  19  -1   63.79    6.00
   4  19  -1   74.89    7.80
  -4 -19   1   68.19    6.80
  -4 -19   1   83.29    7.70
  -4 -19   1   60.89    6.10
  -4 -19   1   84.29    9.20
  -4 -19   1   79.89    7.30
   3  19  -1   68.69    7.50
   3  19  -1   53.09    7.80
   3  19  -1   68.79    6.90
   3  19  -1   72.59    6.80
  -3 -19   1   79.39    7.60
  -3 -19   1   77.19    6.90
  -3 -19   1   71.29    6.60
  -3 -19   1   71.79    6.20
  -3 -19   1   60.19    6.30
  -3 -19   1   76.19    7.30
   2  19  -1  167.28   10.50
   2  19  -1  146.99   11.00
   2  19  -1  173.08   10.30
   2  19  -1  168.68   11.00
  -2 -19   1  177.88   10.70
  -2 -19   1  183.08   10.10
  -2 -19   1  140.79    9.40
  -2 -19   1  177.78   10.70
   1  19  -1   35.70    5.80
   1  19  -1   34.40    5.60
   1  19  -1   29.60    5.80
   1  19  -1   31.70    5.70
   1  19  -1   33.00    4.80
  -1 -19   1   54.59    7.30
  -1 -19   1   26.50    5.00
  -1 -19   1   26.90    4.60
  -1 -19   1   45.60    6.70
   0  19  -1   27.80    4.50
   0  19  -1   32.30    5.70
   0  19  -1   28.70    5.80
   0  19  -1   34.90    5.90
   0  19  -1   27.60    5.30
   0 -19   1   36.20    6.10
   0 -19   1   36.30    6.30
   0 -19   1   20.40    4.70
   0 -19   1   26.90    4.80
   0 -19   1   26.70    4.00
   0 -19   1   21.10    3.80
  -1  19  -1    5.40    3.90
  -1  19  -1    6.60    4.60
   1 -19   1    5.50    4.20
   1 -19   1    5.40    4.40
   1 -19   1    5.20    3.70
   1 -19   1    3.40    3.40
  -2  19  -1   34.30    6.30
  -2  19  -1   31.00    6.20
   2 -19   1   30.00    4.90
   2 -19   1   24.30    4.70
   2 -19   1   41.10    6.40
  -3  19  -1   12.80    4.70
   3 -19   1    7.10    3.70
   3 -19   1    7.60    3.60
   3 -19   1   11.60    4.60
   3 -19   1   13.00    4.40
   4 -19   1   25.40    4.40
   4 -19   1   49.50    6.50
   4 -19   1   35.30    5.10
   5 -19   1   19.20    4.90
   5 -19   1   12.30    3.80
   6 -19   1    1.00    4.00
   6 -19   1    0.70    3.30
   7 -19   1   64.79    5.60
   8 -19   1   -1.90    3.10
   9 -19   1   25.40    4.40
   9 -19   1   38.70    5.90
  10 -19   1   -1.60    3.80
  10 -19   1   -1.00    3.30
 -12 -18   1    5.10    4.60
 -12 -18   1   11.90    5.30
  11  18  -1   16.80    5.90
 -11 -18   1   15.00    5.70
 -11 -18   1   17.30    4.80
 -11 -18   1   16.10    5.00
  10  18  -1  134.19   10.20
  10  18  -1  116.29   10.10
  10  18  -1  145.29   10.80
 -10 -18   1  128.39    9.70
 -10 -18   1  122.89    8.70
   9  18  -1    2.80    5.30
   9  18  -1   -0.20    4.60
   9  18  -1   -1.10    4.50
  -9 -18   1    0.20    4.20
  -9 -18   1    1.30    3.70
  -9 -18   1    0.40    4.10
   8  18  -1    1.10    5.10
   8  18  -1   -0.30    4.50
   8  18  -1    2.20    4.50
  -8 -18   1    1.80    4.20
  -8 -18   1   -1.30    3.40
  -8 -18   1    0.00    4.30
   7  18  -1    0.30    4.10
   7  18  -1    0.40    4.30
   7  18  -1    1.40    5.00
  -7 -18   1   -1.10    3.30
  -7 -18   1    0.30    3.50
  -7 -18   1    0.20    4.10
  -7 -18   1    2.70    4.20
   6  18  -1    1.90    4.40
   6  18  -1   -1.40    4.40
   6  18  -1    0.90    4.00
  -6 -18   1    1.80    3.40
  -6 -18   1   -0.80    4.20
  -6 -18   1    3.80    3.80
  -6 -18   1    1.80    4.10
  -6 -18   1    0.30    4.00
   5  18  -1    2.10    3.00
   5  18  -1    0.30    3.60
   5  18  -1    3.20    4.30
   5  18  -1   -0.30    4.20
   5  18  -1   -2.90    4.10
  -5 -18   1    0.70    3.60
  -5 -18   1   -0.10    3.60
  -5 -18   1    2.30    4.30
  -5 -18   1    2.70    4.20
  -5 -18   1    0.10    3.60
   4  18  -1    2.10    4.00
   4  18  -1   -0.60    4.00
   4  18  -1    0.10    3.50
   4  18  -1    1.90    2.90
   4  18  -1   -2.20    3.80
   4  18  -1    1.30    4.30
  -4 -18   1   -0.30    3.70
  -4 -18   1   -0.60    4.10
  -4 -18   1   -1.10    4.20
  -4 -18   1    1.00    3.70
  -4 -18   1    1.00    3.50
  -4 -18   1    1.30    3.80
   3  18  -1   16.20    5.20
   3  18  -1   25.10    5.20
   3  18  -1   29.10    6.00
   3  18  -1   27.50    5.20
  -3 -18   1   23.30    4.80
  -3 -18   1   22.70    5.00
  -3 -18   1   27.70    5.60
  -3 -18   1   33.20    6.20
  -3 -18   1   29.10    5.40
   2  18  -1   61.89    7.00
   2  18  -1   38.60    6.00
   2  18  -1   56.79    6.80
   2  18  -1   52.19    7.10
  -2 -18   1   57.99    7.10
  -2 -18   1   36.40    5.10
  -2 -18   1   35.90    5.40
  -2 -18   1   53.89    6.90
  -2 -18   1   52.19    5.60
  -2 -18   1   56.39    5.50
   1  18  -1   56.49    5.80
   1  18  -1   51.29    5.80
   1  18  -1   49.40    6.40
   1  18  -1   51.29    7.10
   1  18  -1   53.79    5.20
  -1 -18   1   54.29    6.70
  -1 -18   1   59.99    5.30
  -1 -18   1   66.59    7.50
  -1 -18   1   36.90    5.30
   0  18  -1   31.60    5.30
   0  18  -1   37.00    4.70
   0  18  -1   37.70    5.80
   0  18  -1   33.20    5.50
   0  18  -1   38.00    6.20
   0  18  -1   33.50    5.80
   0 -18   1   42.90    6.20
   0 -18   1   31.10    4.60
   0 -18   1   38.40    5.90
   0 -18   1   25.10    4.60
   0 -18   1   32.20    4.20
   0 -18   1   31.50    4.30
  -1  18  -1   28.00    5.60
  -1  18  -1   22.10    4.80
  -1  18  -1   32.80    5.80
  -1  18  -1   26.30    5.10
  -1  18  -1   27.50    4.40
  -1  18  -1   26.10    4.90
   1 -18   1   31.00    5.40
   1 -18   1   13.90    3.50
   1 -18   1   19.40    4.20
   1 -18   1   20.10    4.80
  -2  18  -1  285.87   14.80
  -2  18  -1  282.97   14.00
  -2  18  -1  276.27   14.90
  -2  18  -1  296.47   14.90
   2 -18   1  297.77   14.50
   2 -18   1  291.77   13.60
   2 -18   1  285.17   13.60
  -3  18  -1  156.38   10.00
  -3  18  -1  153.48    9.80
   3 -18   1  160.08    8.70
   3 -18   1  169.88    9.20
   3 -18   1  163.48    8.80
   3 -18   1  150.48    9.40
  -4  18  -1   52.09    6.50
   4 -18   1   35.40    4.70
   4 -18   1   51.69    6.40
   4 -18   1   52.39    5.70
   4 -18   1   27.70    5.30
   5 -18   1   87.79    6.10
   5 -18   1  118.39   11.40
   6 -18   1    6.40    3.30
   7 -18   1    3.80    3.10
   7 -18   1    6.30    4.00
   8 -18   1    2.20    3.60
   8 -18   1    4.30    3.20
   9 -18   1   70.69    5.30
   9 -18   1   65.79    6.00
  10 -18   1    9.00    3.40
  10 -18   1   10.30    4.20
  11 -18   1   14.30    4.40
  11 -18   1   15.20    4.50
 -13 -17   1   32.30    6.40
  12  17  -1    4.80    5.20
  12  17  -1   11.60    5.30
 -12 -17   1    7.90    4.60
 -12 -17   1    8.50    4.90
 -12 -17   1    7.20    3.90
  11  17  -1   40.10    7.60
  11  17  -1   28.50    6.30
  11  17  -1   37.30    7.00
 -11 -17   1   30.00    6.20
 -11 -17   1   19.80    5.00
 -11 -17   1   25.50    4.90
  10  17  -1    3.50    4.80
  10  17  -1    4.50    5.30
  10  17  -1    0.30    4.60
 -10 -17   1    0.50    3.90
 -10 -17   1    0.90    4.00
 -10 -17   1    3.10    3.80
   9  17  -1   64.79    8.20
   9  17  -1   96.39    8.90
   9  17  -1   80.59    8.10
  -9 -17   1   86.19    7.80
  -9 -17   1   83.59    6.80
   8  17  -1    1.80    4.80
   8  17  -1    3.80    4.70
   8  17  -1    5.50    5.10
  -8 -17   1    3.20    3.90
  -8 -17   1    2.40    3.50
   7  17  -1   79.89    8.10
   7  17  -1   58.29    7.40
   7  17  -1   50.69    7.50
  -7 -17   1   70.99    6.70
  -7 -17   1   77.39    7.30
  -7 -17   1   76.59    7.40
  -7 -17   1   52.99    6.20
  -7 -17   1   71.99    6.70
   6  17  -1   31.70    6.70
   6  17  -1   14.80    4.80
   6  17  -1   25.30    6.00
   6  17  -1   28.60    5.40
   6  17  -1   29.40    4.60
   6  17  -1   22.10    4.90
  -6 -17   1   27.30    5.60
  -6 -17   1   22.10    4.40
  -6 -17   1   21.90    4.80
  -6 -17   1   30.80    6.00
  -6 -17   1   34.10    6.20
   5  17  -1   49.60    6.30
   5  17  -1   48.60    6.10
   5  17  -1   38.80    5.30
   5  17  -1   31.70    6.20
   5  17  -1   56.39    8.10
   5  17  -1   38.60    6.70
  -5 -17   1   39.30    5.70
  -5 -17   1   46.70    6.10
  -5 -17   1   56.29    7.20
  -5 -17   1   49.30    6.80
  -5 -17   1   61.59    8.70
  -5 -17   1   51.99    7.10
   4  17  -1    8.60    4.10
   4  17  -1    8.50    4.70
   4  17  -1   12.00    4.30
   4  17  -1    4.10    2.90
   4  17  -1    4.40    4.40
  -4 -17   1    7.40    3.90
  -4 -17   1   10.50    4.30
  -4 -17   1    5.20    4.30
  -4 -17   1    4.90    4.40
  -4 -17   1    3.20    3.30
  -4 -17   1    7.60    3.70
   3  17  -1   15.10    5.40
   3  17  -1   13.20    4.20
   3  17  -1   15.40    4.70
   3  17  -1   15.30    4.40
  -3 -17   1   17.00    4.40
  -3 -17   1   17.30    4.00
  -3 -17   1   19.40    5.10
  -3 -17   1   17.00    4.30
  -3 -17   1   27.10    5.50
  -3 -17   1   16.70    4.30
   2  17  -1   36.70    6.20
   2  17  -1   35.00    5.40
   2  17  -1   31.90    5.50
   2  17  -1   33.30    5.30
   2  17  -1   39.30    4.90
   2  17  -1   28.50    5.50
  -2 -17   1   45.00    6.30
  -2 -17   1   27.90    4.80
  -2 -17   1   30.00    4.60
  -2 -17   1   38.90    5.60
  -2 -17   1   33.20    5.70
  -2 -17   1   28.20    4.50
   1  17  -1  222.88   12.40
   1  17  -1  211.28   11.60
   1  17  -1  226.98   12.80
   1  17  -1  207.68   11.70
   1  17  -1  231.38   11.00
   1  17  -1  186.78   11.40
  -1 -17   1  214.18   10.90
  -1 -17   1  207.68   11.50
  -1 -17   1  210.58   11.70
  -1 -17   1  225.28   11.90
   0  17  -1   41.40    5.80
   0  17  -1   39.60    5.40
   0  17  -1   38.20    5.60
   0  17  -1   39.20    4.80
   0  17  -1   37.90    5.90
   0  17  -1   41.30    6.40
   0 -17   1   46.20    6.10
   0 -17   1   30.70    4.20
   0 -17   1   35.00    4.50
   0 -17   1   48.80    6.30
   0 -17   1   25.20    4.50
   0 -17   1   31.10    4.50
  -1  17  -1  280.37   14.00
  -1  17  -1  265.17   14.20
  -1  17  -1  300.27   13.30
  -1  17  -1  267.77   14.30
  -1  17  -1  300.07   13.80
  -1  17  -1  254.27   13.70
   1 -17   1  286.57   13.20
   1 -17   1  278.47   14.00
   1 -17   1  283.47   13.30
  -2  17  -1  281.17   13.50
  -2  17  -1  301.47   15.00
  -2  17  -1  289.67   14.00
  -2  17  -1  275.97   14.10
  -2  17  -1  285.47   14.10
  -2  17  -1  309.37   14.80
   2 -17   1  307.27   13.50
   2 -17   1  290.37   14.00
   2 -17   1  271.67   13.40
   2 -17   1  283.97   14.20
  -3  17  -1   70.99    5.80
  -3  17  -1   72.69    6.50
  -3  17  -1   67.89    5.90
  -3  17  -1   64.39    5.50
  -3  17  -1   69.09    6.30
  -3  17  -1   71.99    5.40
   3 -17   1   67.29    5.30
   3 -17   1   75.29    5.80
   3 -17   1   73.29    6.20
  -4  17  -1   33.20    5.50
  -4  17  -1   39.50    5.50
  -4  17  -1   46.40    6.00
   4 -17   1   48.00    5.30
   4 -17   1   35.60    4.50
   4 -17   1   33.00    4.20
  -5  17  -1   37.00    5.50
   5 -17   1   36.80    4.50
   6 -17   1  126.09    7.20
   6 -17   1  120.19    7.80
   7 -17   1    6.20    3.60
   7 -17   1    6.40    3.10
   8 -17   1   87.09    5.80
   8 -17   1   78.39    6.10
   9 -17   1   17.10    3.60
   9 -17   1   21.50    4.60
  10 -17   1    9.80    3.80
  11 -17   1    1.10    3.40
  12 -17   1   15.20    4.30
 -14 -16   1    1.90    4.50
  13  16  -1    3.80    5.20
  13  16  -1   10.80    5.60
  13  16  -1    7.50    5.40
 -13 -16   1    2.00    3.60
 -13 -16   1    6.20    4.70
 -13 -16   1    6.90    4.40
  12  16  -1    1.70    5.00
  12  16  -1    2.80    4.70
  12  16  -1   -0.80    4.50
 -12 -16   1    1.50    4.40
 -12 -16   1    3.40    3.70
 -12 -16   1    1.70    4.30
  11  16  -1   -1.00    4.50
  11  16  -1   -0.50    4.60
  11  16  -1    0.30    4.50
 -11 -16   1    0.40    3.30
 -11 -16   1    2.00    4.10
 -11 -16   1   -0.50    4.10
  10  16  -1   95.99    8.70
  10  16  -1   88.79    8.60
  10  16  -1   77.99    7.80
 -10 -16   1   96.29    7.50
 -10 -16   1   82.59    6.80
 -10 -16   1   82.59    7.60
   9  16  -1   71.89    7.50
   9  16  -1   77.19    9.10
   9  16  -1   76.39    7.40
  -9 -16   1   66.79    6.90
  -9 -16   1   67.59    6.60
  -9 -16   1   73.39    6.30
   8  16  -1   11.30    4.80
   8  16  -1   16.10    5.40
   8  16  -1   10.80    4.70
  -8 -16   1   13.80    4.00
  -8 -16   1    9.70    4.20
  -8 -16   1   19.60    5.60
  -8 -16   1   17.10    5.10
   7  16  -1   90.19    8.20
   7  16  -1   91.09    7.50
   7  16  -1   95.59    7.30
   7  16  -1  107.09    7.10
   7  16  -1   91.79    8.40
   7  16  -1   92.49    7.90
  -7 -16   1   97.99    8.10
  -7 -16   1   91.09    6.70
  -7 -16   1   86.59    7.20
  -7 -16   1   89.29    7.80
  -7 -16   1   88.59    7.90
   6  16  -1   47.10    7.00
   6  16  -1   41.40    6.80
   6  16  -1   55.69    5.70
   6  16  -1   51.19    6.40
   6  16  -1   47.00    5.60
  -6 -16   1   47.60    6.00
  -6 -16   1   56.79    6.30
  -6 -16   1   57.89    7.30
  -6 -16   1   62.89    7.40
  -6 -16   1   49.50    5.60
   5  16  -1   69.79    7.20
   5  16  -1   54.89    7.10
   5  16  -1   64.69    6.30
   5  16  -1   65.49    5.60
   5  16  -1   74.89    6.40
  -5 -16   1   68.19    6.20
  -5 -16   1   77.29    6.90
  -5 -16   1   73.39    7.00
  -5 -16   1   66.69    6.20
  -5 -16   1   74.29    6.80
  -5 -16   1   67.19    5.60
   4  16  -1   -0.10    3.90
   4  16  -1   -0.20    3.60
   4  16  -1   -0.90    3.20
   4  16  -1    2.20    3.40
  -4 -16   1   -0.80    3.70
  -4 -16   1   -0.80    2.50
  -4 -16   1   -0.20    3.30
  -4 -16   1   -0.60    3.60
  -4 -16   1   -1.40    3.10
  -4 -16   1   -0.20    3.10
   3  16  -1  112.09    8.00
   3  16  -1  125.79    9.00
   3  16  -1  125.89    8.90
   3  16  -1  118.59    8.30
   3  16  -1  121.49    7.90
  -3 -16   1  113.39    8.20
  -3 -16   1  128.59    8.50
  -3 -16   1  125.39    7.80
  -3 -16   1  115.29    7.60
  -3 -16   1  124.59    7.60
  -3 -16   1  121.19    8.10
   2  16  -1  309.17   15.50
   2  16  -1  301.77   15.30
   2  16  -1  296.27   15.50
   2  16  -1  346.77   16.60
   2  16  -1  329.07   16.20
   2  16  -1  307.37   14.80
  -2 -16   1  317.87   14.70
  -2 -16   1  325.17   15.00
  -2 -16   1  343.37   17.00
  -2 -16   1  317.47   15.60
  -2 -16   1  334.97   15.80
   1  16  -1    3.10    2.70
   1  16  -1    2.00    3.20
   1  16  -1    2.10    3.60
   1  16  -1    2.80    3.30
   1  16  -1    0.90    3.80
   1  16  -1   -1.40    3.00
  -1 -16   1    0.40    2.80
  -1 -16   1    0.60    3.50
  -1 -16   1   -0.10    2.60
  -1 -16   1    1.50    2.90
  -1 -16   1    4.40    3.70
   0  16  -1   23.30    5.10
   0  16  -1   20.50    4.40
   0  16  -1   23.90    4.80
   0  16  -1   27.90    5.30
   0  16  -1   22.80    4.40
   0  16  -1   23.90    4.00
   0 -16   1   23.10    3.70
   0 -16   1   26.70    6.10
   0 -16   1   22.30    3.70
   0 -16   1   25.10    4.90
   0 -16   1   23.40    3.70
   0 -16   1   23.00    4.00
  -1  16  -1   -0.20    2.50
  -1  16  -1    0.80    3.40
  -1  16  -1   -0.40    2.90
  -1  16  -1   -1.10    3.20
  -1  16  -1   -1.10    2.80
  -1  16  -1    0.30    3.30
   1 -16   1   -0.40    2.80
   1 -16   1    1.20    2.70
   1 -16   1   -0.30    3.30
   1 -16   1   -0.40    2.00
   1 -16   1   -2.90    3.00
  -2  16  -1   45.10    4.80
  -2  16  -1   53.09    4.60
  -2  16  -1   52.69    6.50
  -2  16  -1   57.39    5.90
  -2  16  -1   48.80    5.40
   2 -16   1   51.49    5.90
   2 -16   1   49.99    4.50
   2 -16   1   60.49    6.40
   2 -16   1   51.99    4.60
  -3  16  -1   13.00    3.60
  -3  16  -1   10.40    4.10
  -3  16  -1   10.20    3.60
  -3  16  -1   13.30    4.10
   3 -16   1   14.80    3.80
   3 -16   1    8.30    3.00
  -4  16  -1   -0.40    3.00
  -4  16  -1    3.00    2.80
  -4  16  -1   -1.70    2.90
  -4  16  -1    2.40    3.50
  -4  16  -1    3.00    2.60
   4 -16   1    2.10    2.90
   4 -16   1   -0.40    3.00
   4 -16   1    2.90    2.70
   4 -16   1    1.50    2.50
  -5  16  -1  274.17   13.10
  -5  16  -1  264.77   13.30
   5 -16   1  251.27   12.60
   5 -16   1  255.37   11.60
   5 -16   1  266.87   12.10
   5 -16   1  257.17   11.90
  -6  16  -1  106.99    7.20
   6 -16   1  103.79    6.20
   6 -16   1   96.79    6.70
   7 -16   1    2.70    2.60
   7 -16   1    2.20    3.20
   8 -16   1    2.00    3.20
   9 -16   1    7.10    3.30
  10 -16   1  184.58    9.50
  11 -16   1   88.59    6.20
  14  15  -1   18.10    5.80
  14  15  -1   23.60    6.40
  14  15  -1   27.60    6.50
 -14 -15   1   12.30    4.10
 -14 -15   1   15.10    5.40
 -14 -15   1   27.50    5.80
  13  15  -1    2.20    4.80
  13  15  -1    2.60    4.80
  13  15  -1    5.50    5.50
 -13 -15   1    2.90    4.10
 -13 -15   1    0.40    3.50
 -13 -15   1    1.90    4.10
  12  15  -1   11.20    5.20
  12  15  -1   11.80    5.20
 -12 -15   1    7.70    3.80
 -12 -15   1   11.20    4.50
 -12 -15   1    7.80    4.40
  11  15  -1    9.60    5.10
  11  15  -1   11.60    5.10
  11  15  -1   12.80    5.00
 -11 -15   1    6.90    4.50
 -11 -15   1    7.90    3.70
 -11 -15   1   12.50    4.40
  10  15  -1    2.30    4.40
  10  15  -1   -2.10    3.90
  10  15  -1    1.30    4.50
 -10 -15   1   -1.30    3.50
 -10 -15   1    1.30    3.70
   9  15  -1    1.00    3.80
   9  15  -1   -0.90    4.20
   9  15  -1    0.40    4.60
  -9 -15   1    1.60    4.00
  -9 -15   1    1.60    3.70
  -9 -15   1   -0.40    3.10
   8  15  -1   81.39    6.10
   8  15  -1   58.29    7.20
   8  15  -1   80.49    7.70
   8  15  -1   69.49    8.30
   8  15  -1   52.89    6.90
   8  15  -1   75.09    6.60
  -8 -15   1   76.29    7.20
  -8 -15   1   62.39    5.60
  -8 -15   1   61.79    6.30
  -8 -15   1   73.49    7.10
  -8 -15   1   65.49    6.90
  -8 -15   1   68.59    6.30
   7  15  -1    2.40    4.50
   7  15  -1    4.80    3.60
   7  15  -1    2.70    3.10
   7  15  -1    1.30    3.40
   7  15  -1    1.10    3.10
  -7 -15   1    3.70    4.20
  -7 -15   1    3.30    3.90
  -7 -15   1   -0.60    3.70
  -7 -15   1    1.90    3.40
  -7 -15   1   -0.10    3.20
   6  15  -1   91.49    7.50
   6  15  -1   94.09    7.50
   6  15  -1   99.09    7.20
   6  15  -1   95.29    6.60
  -6 -15   1   94.19    7.10
  -6 -15   1   99.19    7.10
  -6 -15   1  100.69    7.80
  -6 -15   1  103.29    7.80
  -6 -15   1   95.59    6.70
  -6 -15   1   98.19    7.80
   5  15  -1   41.50    5.70
   5  15  -1   30.40    4.50
   5  15  -1   36.90    6.30
   5  15  -1   30.70    5.00
   5  15  -1   27.50    5.20
   5  15  -1   39.40    6.70
  -5 -15   1   28.10    4.80
  -5 -15   1   27.80    4.40
  -5 -15   1   31.50    5.50
  -5 -15   1   28.70    4.70
  -5 -15   1   38.80    6.10
  -5 -15   1   37.50    6.00
   4  15  -1   -0.50    3.80
   4  15  -1   -1.50    3.20
   4  15  -1    3.70    4.00
   4  15  -1   -0.70    3.00
   4  15  -1   -0.40    3.00
  -4 -15   1   -1.60    3.40
  -4 -15   1    0.50    2.90
  -4 -15   1    0.60    2.60
  -4 -15   1    2.00    3.40
  -4 -15   1    0.80    3.50
  -4 -15   1    1.10    3.20
   3  15  -1   50.39    5.40
   3  15  -1   51.99    6.80
   3  15  -1   47.60    5.70
   3  15  -1   39.60    5.80
   3  15  -1   46.40    5.80
   3  15  -1   55.39    6.90
  -3 -15   1   56.29    6.80
  -3 -15   1   37.40    5.10
  -3 -15   1   49.50    6.20
  -3 -15   1   44.30    4.80
  -3 -15   1   49.30    5.50
  -3 -15   1   48.50    6.00
   2  15  -1   44.90    5.90
   2  15  -1   53.79    6.70
   2  15  -1   47.60    4.50
   2  15  -1   48.60    5.80
   2  15  -1   55.09    6.10
   2  15  -1   46.90    6.30
  -2 -15   1   58.79    6.60
  -2 -15   1   46.20    4.80
  -2 -15   1   41.10    5.00
  -2 -15   1   40.40    4.60
  -2 -15   1   52.79    6.30
   1  15  -1   72.69    6.10
   1  15  -1   80.49    6.10
   1  15  -1   80.39    6.70
   1  15  -1   78.89    6.30
   1  15  -1   81.49    5.60
   1  15  -1   80.49    6.80
  -1 -15   1   82.39    6.10
  -1 -15   1   81.49    5.60
  -1 -15   1   82.89    5.80
  -1 -15   1   78.89    6.30
  -1 -15   1   81.49    5.90
  -1 -15   1   84.19    6.50
   0  15  -1   44.00    6.20
   0  15  -1   45.10    4.70
   0  15  -1   45.10    5.70
   0  15  -1   48.30    5.50
   0  15  -1   52.49    6.40
   0  15  -1   41.30    5.30
   0 -15   1   37.50    4.80
   0 -15   1   42.50    4.50
   0 -15   1   38.90    5.50
   0 -15   1   36.50    4.00
   0 -15   1   33.50    3.70
  -1  15  -1    5.60    3.20
  -1  15  -1    6.00    3.50
  -1  15  -1   10.70    3.60
  -1  15  -1    7.30    3.70
   1 -15   1    6.10    3.40
   1 -15   1    2.50    2.60
   1 -15   1    5.00    2.20
   1 -15   1    4.00    2.90
   1 -15   1    4.20    2.20
  -2  15  -1   40.20    5.00
  -2  15  -1   46.00    5.60
  -2  15  -1   39.60    5.40
  -2  15  -1   37.10    4.80
   2 -15   1   43.30    5.30
   2 -15   1   35.00    4.20
  -3  15  -1    1.50    2.50
  -3  15  -1    1.40    2.80
  -3  15  -1    0.50    2.60
  -3  15  -1    0.60    2.70
  -3  15  -1    1.80    3.40
   3 -15   1   -1.00    2.90
   3 -15   1    2.70    2.80
   3 -15   1    0.60    2.40
   3 -15   1    1.40    2.50
  -4  15  -1   76.49    5.90
  -4  15  -1   73.79    4.90
  -4  15  -1   69.49    5.30
  -4  15  -1   64.09    5.30
  -4  15  -1   71.89    5.90
  -4  15  -1   64.99    5.20
   4 -15   1   77.39    4.80
   4 -15   1   71.79    5.60
   4 -15   1   77.69    5.20
   4 -15   1   79.19    5.00
  -5  15  -1   29.20    3.60
  -5  15  -1   25.90    4.00
  -5  15  -1   26.30    4.10
  -5  15  -1   29.10    4.50
  -5  15  -1   26.70    3.90
  -5  15  -1   28.50    4.90
   5 -15   1   23.50    4.10
   5 -15   1   22.40    3.10
   5 -15   1   20.10    3.30
  -6  15  -1   71.89    5.20
  -6  15  -1   67.49    5.40
  -6  15  -1   73.69    5.60
   6 -15   1   73.69    5.50
  -7  15  -1   41.50    4.80
   7 -15   1   46.10    5.20
   8 -15   1   12.50    3.50
   9 -15   1  159.68    8.50
  10 -15   1   45.90    7.00
  10 -15   1   43.20    5.00
  11 -15   1   11.50    3.40
  12 -15   1   10.30    3.40
  13 -15   1   13.50    3.80
  15  14  -1   -1.30    4.50
  15  14  -1   -1.60    5.00
 -15 -14   1   -0.60    4.10
 -15 -14   1   -1.20    3.90
  14  14  -1    3.70    5.10
  14  14  -1    2.50    4.60
  14  14  -1    2.70    5.10
 -14 -14   1   -1.70    3.80
 -14 -14   1    0.70    4.10
 -14 -14   1    3.10    3.70
  13  14  -1   73.69    8.90
  13  14  -1   49.20    7.10
  13  14  -1   60.19    8.20
 -13 -14   1   40.00    6.20
 -13 -14   1   40.60    5.50
  12  14  -1   13.00    5.10
  12  14  -1   13.40    5.40
  12  14  -1   18.20    5.50
 -12 -14   1   17.80    4.90
 -12 -14   1   12.00    3.90
  11  14  -1   44.40    7.60
  11  14  -1   27.60    5.70
  11  14  -1   35.50    6.50
 -11 -14   1   39.40    5.80
 -11 -14   1   25.00    4.50
 -11 -14   1   28.90    5.60
  10  14  -1    2.90    4.10
  10  14  -1    2.90    4.30
  10  14  -1    5.20    4.70
 -10 -14   1    2.60    3.70
 -10 -14   1    0.70    3.70
 -10 -14   1    3.70    3.70
 -10 -14   1    3.70    3.40
   9  14  -1    2.30    4.20
   9  14  -1    3.80    4.30
   9  14  -1    2.10    3.90
   9  14  -1    5.10    3.60
   9  14  -1    4.70    3.10
  -9 -14   1    6.90    4.20
  -9 -14   1    5.80    4.20
  -9 -14   1    1.90    4.10
   8  14  -1    2.60    4.10
   8  14  -1    5.50    4.30
   8  14  -1    7.20    3.80
   8  14  -1    6.00    3.20
   8  14  -1    3.50    3.40
  -8 -14   1    3.60    4.20
  -8 -14   1    5.80    4.10
  -8 -14   1    3.70    4.10
  -8 -14   1    4.40    3.50
   7  14  -1    2.70    3.70
   7  14  -1    1.20    3.20
   7  14  -1    0.90    3.10
   7  14  -1    1.30    2.90
  -7 -14   1    0.50    3.00
  -7 -14   1    2.30    3.60
  -7 -14   1    1.00    3.70
  -7 -14   1    1.80    3.20
  -7 -14   1    4.50    3.10
  -7 -14   1   -1.00    3.40
   6  14  -1   24.80    5.00
   6  14  -1   19.80    5.00
   6  14  -1   23.00    4.10
   6  14  -1   25.70    4.80
   6  14  -1    8.60    3.90
   6  14  -1   21.70    4.90
  -6 -14   1   23.60    5.20
  -6 -14   1   23.30    5.10
  -6 -14   1   16.80    4.40
  -6 -14   1   19.30    3.90
  -6 -14   1   20.30    4.40
  -6 -14   1   16.00    3.90
   5  14  -1   15.50    4.30
   5  14  -1   14.80    3.50
   5  14  -1   22.10    5.00
   5  14  -1   23.30    4.60
   5  14  -1   27.50    5.30
   5  14  -1   25.90    4.80
  -5 -14   1   20.50    3.80
  -5 -14   1   19.40    4.60
  -5 -14   1   18.00    4.30
  -5 -14   1   25.50    5.20
  -5 -14   1   17.90    4.10
  -5 -14   1   15.80    4.60
   4  14  -1    0.80    2.90
   4  14  -1    3.40    3.70
   4  14  -1    2.20    4.00
   4  14  -1    4.00    3.50
   4  14  -1    3.30    3.10
  -4 -14   1    1.00    3.30
  -4 -14   1    2.70    3.30
  -4 -14   1    1.70    3.00
  -4 -14   1    1.80    2.60
  -4 -14   1    3.00    3.60
  -4 -14   1    3.10    3.20
   3  14  -1    2.40    2.60
   3  14  -1    1.50    3.40
   3  14  -1    1.60    3.00
   3  14  -1    1.40    2.80
   3  14  -1   -1.80    2.80
   3  14  -1    1.70    3.70
  -3 -14   1    0.50    2.70
  -3 -14   1    1.10    3.30
  -3 -14   1    2.00    2.40
  -3 -14   1    0.50    2.70
  -3 -14   1   -0.20    2.90
  -3 -14   1    2.00    3.40
   2  14  -1   -0.50    3.10
   2  14  -1    1.70    3.50
   2  14  -1    2.20    2.80
   2  14  -1    4.00    3.80
   2  14  -1    1.60    2.50
   2  14  -1    3.00    2.80
  -2 -14   1    2.40    3.30
  -2 -14   1    2.20    2.70
  -2 -14   1    0.90    3.20
  -2 -14   1    1.70    2.70
  -2 -14   1    1.10    2.70
  -2 -14   1    4.10    3.90
   1  14  -1   47.00    5.90
   1  14  -1   45.00    4.70
   1  14  -1   39.30    5.60
   1  14  -1   42.20    5.30
   1  14  -1   38.60    5.30
   1  14  -1   51.59    5.60
  -1 -14   1   41.60    5.40
  -1 -14   1   37.70    4.60
  -1 -14   1   37.80    4.00
  -1 -14   1   38.70    4.40
  -1 -14   1   41.00    4.90
   0  14  -1   24.80    4.60
   0  14  -1   19.90    3.90
   0  14  -1   26.30    4.80
   0 -14   1   20.30    3.30
   0 -14   1   25.40    3.70
   0 -14   1   20.30    3.30
   0 -14   1   22.30    4.30
   0 -14   1   24.80    3.80
  -1  14  -1   60.69    4.60
  -1  14  -1   59.39    5.10
  -1  14  -1   57.49    5.00
  -1  14  -1   58.89    5.40
  -1  14  -1   62.69    5.60
   1 -14   1   62.09    5.40
   1 -14   1   60.89    5.20
   1 -14   1   62.69    5.10
   1 -14   1   61.49    4.50
   1 -14   1   58.49    3.90
   1 -14   1   61.19    4.10
  -2  14  -1  168.88    8.80
  -2  14  -1  178.08    9.50
  -2  14  -1  178.18    9.40
  -2  14  -1  168.38    9.00
  -2  14  -1  177.58    8.60
  -2  14  -1  167.48    8.90
   2 -14   1  177.88    9.00
   2 -14   1  171.88    8.40
   2 -14   1  152.08    9.10
   2 -14   1  164.88    9.00
  -3  14  -1   38.70    4.50
  -3  14  -1   47.40    5.90
  -3  14  -1   42.10    4.20
  -3  14  -1   41.80    4.70
  -3  14  -1   41.00    5.00
  -3  14  -1   39.00    4.60
   3 -14   1   38.50    4.10
   3 -14   1   45.40    5.10
   3 -14   1   42.20    4.60
   3 -14   1   34.00    3.50
  -4  14  -1   30.80    4.60
  -4  14  -1   31.40    4.20
  -4  14  -1   37.30    3.90
  -4  14  -1   32.50    4.20
  -4  14  -1   31.80    4.20
  -4  14  -1   36.80    4.70
   4 -14   1   39.40    4.80
   4 -14   1   36.10    3.90
   4 -14   1   33.90    4.00
   4 -14   1   29.70    3.10
  -5  14  -1    2.40    2.60
  -5  14  -1    1.70    2.20
  -5  14  -1    1.70    2.90
  -5  14  -1    3.90    2.80
  -5  14  -1    1.30    2.50
   5 -14   1    1.70    2.30
   5 -14   1    3.10    2.80
  -6  14  -1   15.70    3.30
  -6  14  -1   17.40    3.00
  -6  14  -1   16.50    3.40
  -6  14  -1   17.10    3.40
  -6  14  -1   20.10    3.70
   6 -14   1   17.60    3.60
  -7  14  -1   58.89    4.50
  -7  14  -1   54.89    4.50
  -7  14  -1   56.39    4.70
  -7  14  -1   52.89    4.50
   7 -14   1   56.09    4.50
   7 -14   1   56.89    4.10
  -8  14  -1   60.59    5.40
  -8  14  -1   49.10    4.40
   8 -14   1   57.79    4.10
   8 -14   1   51.69    4.50
   9 -14   1    1.00    2.30
   9 -14   1    0.90    2.50
  10 -14   1    1.20    2.40
  10 -14   1    1.20    2.20
  11 -14   1    1.60    2.80
  12 -14   1   25.50    4.00
  12 -14   1   19.10    5.50
  13 -14   1    5.20    3.10
  14 -14   1    1.70    3.10
  15 -14   1    2.60    3.90
  15 -14   1    3.10    3.30
  16  13  -1   73.09    9.60
  15  13  -1    4.50    4.70
  15  13  -1    6.20    5.40
  15  13  -1    0.70    4.80
 -15 -13   1    2.20    3.80
 -15 -13   1    4.80    4.30
 -15 -13   1    3.00    4.20
  14  13  -1   29.30    6.10
  14  13  -1   38.20    7.00
  14  13  -1   44.00    8.20
 -14 -13   1   27.40    4.90
 -14 -13   1   44.10    6.60
 -14 -13   1   26.80    5.40
  13  13  -1   83.49    8.20
  13  13  -1   93.29    8.10
  13  13  -1   88.89    8.60
 -13 -13   1   88.49    7.80
 -13 -13   1   87.19    7.50
 -13 -13   1   74.29    6.60
  12  13  -1    1.10    4.60
  12  13  -1    0.50    4.20
  12  13  -1   -0.70    4.10
 -12 -13   1   -2.10    3.50
 -12 -13   1    0.30    3.60
 -12 -13   1    1.20    3.30
  11  13  -1   17.90    5.20
  11  13  -1   21.10    5.80
  11  13  -1   20.00    5.20
 -11 -13   1   17.30    4.10
 -11 -13   1   14.90    4.30
 -11 -13   1   18.20    4.70
  10  13  -1    3.20    3.00
  10  13  -1    3.70    4.10
  10  13  -1    2.00    4.00
  10  13  -1    2.60    3.20
  10  13  -1    2.10    4.00
  10  13  -1    1.30    3.10
 -10 -13   1    2.10    3.90
 -10 -13   1    3.30    4.30
 -10 -13   1    2.30    3.30
   9  13  -1   86.19    7.60
   9  13  -1   83.29    6.20
   9  13  -1   78.49    6.70
   9  13  -1   77.69    7.40
   9  13  -1  120.79   14.20
  -9 -13   1   79.79    6.80
  -9 -13   1   85.39    7.30
  -9 -13   1   80.79    7.30
   8  13  -1    0.00    2.80
   8  13  -1    1.60    2.80
   8  13  -1    1.90    3.60
   8  13  -1    1.70    3.20
  -8 -13   1    3.40    3.80
  -8 -13   1    1.70    2.80
  -8 -13   1   -0.80    3.60
  -8 -13   1    1.50    3.60
  -8 -13   1    3.70    3.40
  -8 -13   1   -0.10    3.00
   7  13  -1   87.19    7.00
   7  13  -1  100.39    7.70
   7  13  -1   97.09    6.80
   7  13  -1   98.99    6.70
   7  13  -1   88.29    7.70
   7  13  -1   98.09    7.40
  -7 -13   1   97.79    6.80
  -7 -13   1   95.19    7.50
  -7 -13   1   98.69    7.10
  -7 -13   1   93.99    6.30
  -7 -13   1   98.69    7.50
  -7 -13   1  103.39    7.50
   6  13  -1   74.29    6.30
   6  13  -1   71.99    5.90
   6  13  -1   66.59    6.20
   6  13  -1   68.99    5.40
   6  13  -1   72.09    6.70
   6  13  -1   74.39    6.80
  -6 -13   1   66.89    6.30
  -6 -13   1   73.29    5.50
  -6 -13   1   75.79    5.90
  -6 -13   1   70.99    6.40
  -6 -13   1   74.19    6.40
  -6 -13   1   79.09    6.30
   5  13  -1   37.00    5.10
   5  13  -1   35.70    5.40
   5  13  -1   35.90    5.80
   5  13  -1   32.60    4.30
   5  13  -1   22.20    5.20
   5  13  -1   38.10    5.30
  -5 -13   1   39.20    5.50
  -5 -13   1   45.50    6.00
  -5 -13   1   40.70    5.90
  -5 -13   1   39.30    4.90
  -5 -13   1   44.60    5.30
  -5 -13   1   33.70    4.40
   4  13  -1   49.50    6.20
   4  13  -1   50.39    5.70
   4  13  -1   49.40    6.30
   4  13  -1   44.90    6.20
   4  13  -1   41.60    4.80
  -4 -13   1   45.90    5.10
  -4 -13   1   48.30    6.10
  -4 -13   1   42.60    4.60
  -4 -13   1   49.40    6.30
  -4 -13   1   47.40    4.90
  -4 -13   1   44.70    5.80
   3  13  -1   43.30    4.80
   3  13  -1   45.40    4.20
   3  13  -1   53.89    6.00
   3  13  -1   62.09    6.80
   3  13  -1   52.19    5.60
   3  13  -1   51.49    4.80
  -3 -13   1   52.89    4.70
  -3 -13   1   56.89    6.40
  -3 -13   1   53.39    4.70
  -3 -13   1   56.19    6.00
  -3 -13   1   52.09    4.30
   2  13  -1   41.40    5.70
   2  13  -1   34.30    5.00
   2  13  -1   36.20    4.30
   2  13  -1   45.50    5.90
   2  13  -1   39.80    5.00
  -2 -13   1   41.40    5.00
  -2 -13   1   35.60    4.90
  -2 -13   1   39.60    4.50
  -2 -13   1   35.90    4.40
   1  13  -1  170.08    9.50
   1  13  -1  150.48    9.00
   1  13  -1  171.48    9.50
   1  13  -1  169.28    9.10
  -1 -13   1  167.48    8.40
  -1 -13   1  156.38    8.70
  -1 -13   1  163.58    8.30
  -1 -13   1  175.48    8.60
  -1 -13   1  163.58    9.10
   0  13  -1    1.50    2.30
   0  13  -1    1.30    2.40
   0  13  -1    2.00    2.70
   0  13  -1    1.30    2.90
   0  13  -1    1.30    3.10
   0  13  -1    2.10    2.70
   0 -13   1    1.40    2.40
   0 -13   1    3.30    2.40
   0 -13   1    1.80    2.80
   0 -13   1    2.70    2.90
   0 -13   1    2.20    2.20
   0 -13   1    0.90    2.00
  -1  13  -1  492.65   20.60
  -1  13  -1  468.15   19.40
  -1  13  -1  426.56   19.60
  -1  13  -1  470.15   20.30
  -1  13  -1  436.36   19.50
  -1  13  -1  467.55   19.90
   1 -13   1  475.35   19.40
   1 -13   1  445.46   19.90
   1 -13   1  454.05   19.00
   1 -13   1  457.75   19.80
   1 -13   1  445.96   18.80
  -2  13  -1  175.28    8.50
  -2  13  -1  179.18    9.40
  -2  13  -1  189.18    9.40
  -2  13  -1  158.68    8.80
  -2  13  -1  158.58    8.60
  -2  13  -1  179.08    9.00
   2 -13   1  183.78    8.50
   2 -13   1  175.58    8.90
   2 -13   1  181.88    8.50
   2 -13   1  176.08    9.10
  -3  13  -1  313.07   14.00
  -3  13  -1  296.37   14.00
  -3  13  -1  309.97   13.20
  -3  13  -1  285.07   13.40
  -3  13  -1  299.47   13.50
   3 -13   1  305.07   13.00
   3 -13   1  305.67   13.70
   3 -13   1  290.37   13.40
  -4  13  -1  311.77   13.90
  -4  13  -1  299.97   13.50
  -4  13  -1  303.77   13.20
  -4  13  -1  300.17   14.00
  -4  13  -1  281.17   13.40
   4 -13   1  316.67   13.40
   4 -13   1  315.27   13.00
   4 -13   1  295.77   13.60
  -5  13  -1   40.20    3.80
  -5  13  -1   39.60    3.80
  -5  13  -1   48.40    4.20
  -5  13  -1   42.70    3.50
  -5  13  -1   40.40    3.60
   5 -13   1   42.50    4.00
   5 -13   1   45.20    3.50
  -6  13  -1  128.29    9.80
  -6  13  -1  140.39    7.40
  -6  13  -1  149.19    7.50
  -6  13  -1  149.59    7.20
  -6  13  -1  147.09    7.20
   6 -13   1  145.19    7.60
   6 -13   1  153.58    7.20
  -7  13  -1   16.60    2.70
  -7  13  -1   17.20    3.00
  -7  13  -1   16.90    3.20
  -7  13  -1   13.50    2.90
  -7  13  -1   16.80    4.80
   7 -13   1   20.00    3.40
   7 -13   1   19.20    2.90
  -8  13  -1   54.39    3.80
  -8  13  -1   49.30    4.10
  -8  13  -1   56.19    4.30
  -8  13  -1   53.99    3.80
  -8  13  -1   52.89    4.80
   8 -13   1   57.19    3.90
   8 -13   1   53.09    4.20
  -9  13  -1   34.20    4.10
  -9  13  -1   35.70    4.50
   9 -13   1   33.30    4.00
   9 -13   1   29.90    3.60
  10 -13   1   14.80    3.10
  10 -13   1   11.90    2.80
  11 -13   1    1.10    2.40
  11 -13   1    1.30    2.50
  12 -13   1   15.90    3.60
  12 -13   1   13.40    3.20
  13 -13   1    0.50    2.70
  14 -13   1   60.69    5.10
  15 -13   1   -0.70    2.90
  15 -13   1    0.10    3.60
  16 -13   1   67.79    6.30
  16 -13   1   58.59    5.40
  17  12  -1  121.59   10.40
  16  12  -1   20.20    6.20
  16  12  -1   15.40    5.80
  16  12  -1    6.80    4.80
 -16 -12   1    9.70    4.70
 -16 -12   1    6.90    3.90
 -16 -12   1    8.00    4.40
  15  12  -1   22.00    6.00
  15  12  -1   21.60    5.80
  15  12  -1   16.10    5.30
 -15 -12   1   14.30    4.30
 -15 -12   1   11.20    4.40
  14  12  -1   50.59    7.20
  14  12  -1   56.99    8.10
  14  12  -1   64.39    8.60
 -14 -12   1   39.60    6.10
 -14 -12   1   38.40    5.50
 -14 -12   1   39.50    5.80
  13  12  -1   61.89    8.80
  13  12  -1   39.60    6.30
  13  12  -1   39.90    6.80
 -13 -12   1   30.60    4.80
 -13 -12   1   33.30    5.50
  12  12  -1   59.49    7.40
  12  12  -1   53.29    7.60
  12  12  -1   63.29    8.40
 -12 -12   1   63.79    6.30
 -12 -12   1   61.09    5.70
 -12 -12   1   61.99    6.50
  11  12  -1   56.89    5.20
  11  12  -1   51.59    5.80
  11  12  -1   49.60    7.00
  11  12  -1   40.00    6.50
  11  12  -1   54.09    5.50
  11  12  -1   48.50    6.80
 -11 -12   1   40.40    5.40
 -11 -12   1   49.99    6.60
 -11 -12   1   47.50    6.40
 -11 -12   1   58.89    7.50
 -11 -12   1   59.19    7.60
 -11 -12   1   50.39    6.80
  10  12  -1   88.29    6.30
  10  12  -1   80.09    7.20
  10  12  -1   98.09    7.10
  10  12  -1   85.29    7.60
  10  12  -1   87.09    6.90
  10  12  -1   83.69    7.70
 -10 -12   1   89.89    7.60
 -10 -12   1   85.79    7.50
 -10 -12   1   86.29    6.50
 -10 -12   1   99.09    7.50
   9  12  -1   11.90    4.30
   9  12  -1    9.40    3.50
   9  12  -1    8.80    3.30
  -9 -12   1   11.30    4.20
  -9 -12   1   11.70    4.40
  -9 -12   1    9.00    3.30
  -9 -12   1    7.80    4.00
  -9 -12   1    5.90    3.30
  -9 -12   1   10.50    4.10
   8  12  -1   10.00    3.30
   8  12  -1    8.80    4.00
   8  12  -1    8.00    3.70
   8  12  -1    4.40    3.60
   8  12  -1    7.90    4.00
   8  12  -1    7.90    3.20
  -8 -12   1    9.10    3.30
  -8 -12   1    6.90    4.00
  -8 -12   1   13.50    4.40
  -8 -12   1   10.10    3.70
   7  12  -1  133.89    8.90
   7  12  -1  120.29    8.10
   7  12  -1  148.09    8.00
   7  12  -1  136.69    8.10
   7  12  -1  121.59    8.70
   7  12  -1  126.79    8.50
  -7 -12   1  125.89    8.40
  -7 -12   1  125.59    7.40
  -7 -12   1  116.09    8.80
  -7 -12   1  135.19    8.20
  -7 -12   1  122.69    8.60
  -7 -12   1  138.39    8.00
   6  12  -1   54.59    5.70
   6  12  -1   56.29    6.00
   6  12  -1   59.89    5.30
   6  12  -1   62.29    4.90
   6  12  -1   61.09    5.70
   6  12  -1   56.99    5.50
  -6 -12   1   65.79    6.90
  -6 -12   1   51.09    4.70
  -6 -12   1   56.69    5.30
  -6 -12   1   59.69    5.90
  -6 -12   1   61.19    5.20
  -6 -12   1   54.49    5.60
   5  12  -1  223.98   12.00
   5  12  -1  223.98   11.80
   5  12  -1  205.18   11.00
   5  12  -1  201.88   11.10
  -5 -12   1  213.68   10.60
  -5 -12   1  224.28   11.20
  -5 -12   1  215.78   11.50
  -5 -12   1  214.58   10.90
  -5 -12   1  230.58   11.70
  -5 -12   1  216.98   11.60
   4  12  -1   49.40    5.70
   4  12  -1   39.40    5.90
   4  12  -1   45.50    5.40
   4  12  -1   48.70    6.00
   4  12  -1   48.30    6.20
  -4 -12   1   45.40    5.70
  -4 -12   1   40.10    4.70
  -4 -12   1   40.50    5.70
  -4 -12   1   41.50    5.50
  -4 -12   1   47.70    5.00
  -4 -12   1   45.40    5.10
   3  12  -1  273.87   13.40
   3  12  -1  274.37   13.80
   3  12  -1  276.07   13.10
   3  12  -1  286.57   13.80
   3  12  -1  272.67   12.60
  -3 -12   1  269.77   13.50
  -3 -12   1  289.57   13.00
  -3 -12   1  253.97   13.20
  -3 -12   1  287.57   12.70
  -3 -12   1  270.57   12.80
   2  12  -1  736.83   31.00
   2  12  -1  702.63   30.50
   2  12  -1  769.92   31.30
   2  12  -1  707.13   30.50
  -2 -12   1  727.83   30.50
  -2 -12   1  708.83   29.90
  -2 -12   1  768.32   30.20
  -2 -12   1  723.13   30.70
   1  12  -1   17.00    3.50
   1  12  -1   14.10    3.70
   1  12  -1   15.80    3.10
   1  12  -1   18.50    4.00
   1  12  -1   15.40    3.30
   1  12  -1   16.90    3.80
  -1 -12   1   14.00    3.20
  -1 -12   1   15.50    3.60
  -1 -12   1   13.70    3.00
  -1 -12   1   16.10    3.10
  -1 -12   1   16.50    3.80
   0  12  -1  234.98   11.00
   0  12  -1  242.88   11.90
   0  12  -1  230.08   11.40
   0  12  -1  228.78   11.10
   0  12  -1  247.48   11.50
   0  12  -1  246.18   11.90
   0 -12   1  227.28   11.40
   0 -12   1  233.68   11.40
   0 -12   1  241.58   11.10
   0 -12   1  251.27   10.80
   0 -12   1  241.58   10.90
  -1  12  -1   11.00    3.10
  -1  12  -1   11.90    3.40
  -1  12  -1    8.80    2.70
  -1  12  -1   10.40    3.40
  -1  12  -1   12.40    3.00
  -1  12  -1   11.20    2.60
   1 -12   1    8.10    2.10
   1 -12   1    9.70    2.30
   1 -12   1    9.10    3.00
   1 -12   1   10.00    2.50
   1 -12   1   10.10    2.40
   1 -12   1   11.40    3.10
  -2  12  -1  342.97   15.50
  -2  12  -1  333.37   15.50
  -2  12  -1  361.36   15.30
  -2  12  -1  374.36   16.20
  -2  12  -1  363.06   16.00
   2 -12   1  357.36   15.80
   2 -12   1  364.66   15.70
   2 -12   1  365.66   15.20
  -3  12  -1  605.64   25.30
  -3  12  -1  620.14   25.00
  -3  12  -1  601.14   25.20
  -3  12  -1  583.64   25.20
   3 -12   1  670.83   25.00
   3 -12   1  611.84   25.50
   3 -12   1  597.64   25.20
   3 -12   1  622.54   25.00
  -4  12  -1    9.00    2.60
  -4  12  -1    5.90    2.40
  -4  12  -1    6.90    2.30
  -4  12  -1    5.50    2.50
   4 -12   1    8.80    2.80
   4 -12   1    8.80    2.50
   4 -12   1    8.70    2.40
   4 -12   1    8.70    2.10
  -5  12  -1 1109.99   43.10
  -5  12  -1 1071.79   43.20
  -5  12  -1 1071.89   43.40
  -5  12  -1 1066.69   43.80
  -5  12  -1 1101.99   44.80
  -5  12  -1 1040.80   43.20
   5 -12   1 1161.58   43.10
   5 -12   1 1069.59   43.40
  -6  12  -1  106.69    6.00
  -6  12  -1   89.09    5.40
  -6  12  -1   99.99    5.70
  -6  12  -1  101.69    5.40
  -6  12  -1  114.49    5.50
  -6  12  -1  100.29    5.80
   6 -12   1   92.19    5.30
   6 -12   1  105.09    5.80
  -7  12  -1  123.09    6.10
  -7  12  -1  117.69    6.60
  -7  12  -1  121.59    6.40
  -7  12  -1  112.89    6.40
  -7  12  -1  130.19    6.20
  -7  12  -1  140.09    7.20
   7 -12   1  120.49    6.50
   7 -12   1  125.59    6.20
  -8  12  -1   48.10    3.30
  -8  12  -1   44.50    3.80
  -8  12  -1   43.30    3.80
  -8  12  -1   45.00    3.40
   8 -12   1   48.80    3.50
   8 -12   1   40.70    3.70
  -9  12  -1   62.69    4.50
  -9  12  -1   63.99    3.90
  -9  12  -1   59.79    4.00
  -9  12  -1   60.79    4.40
   9 -12   1   63.19    4.10
   9 -12   1   62.29    4.40
 -10  12  -1   81.99    5.20
 -10  12  -1   91.49    5.50
  10 -12   1   88.69    5.30
  10 -12   1   89.99    5.20
  11 -12   1   15.70    3.20
  11 -12   1   17.00    3.30
  12 -12   1   95.29    6.00
  12 -12   1  116.39    6.50
  13 -12   1   23.00    3.70
  14 -12   1   31.50    4.20
  14 -12   1   31.50    5.00
  15 -12   1   10.90    4.00
  15 -12   1   11.70    3.50
  16 -12   1    0.80    3.90
  16 -12   1    0.70    3.10
  17 -12   1  100.99    7.90
  18  11  -1    4.90    5.40
  17  11  -1   37.10    7.30
  17  11  -1   30.90    6.50
  17  11  -1   38.10    7.40
 -17 -11   1   16.10    5.00
 -17 -11   1   18.30    4.70
 -17 -11   1   21.80    5.40
  16  11  -1    2.80    4.70
  16  11  -1   -0.20    4.70
 -16 -11   1    0.50    4.00
 -16 -11   1   -0.70    3.60
 -16 -11   1    0.60    3.80
  15  11  -1   10.90    5.10
  15  11  -1   10.50    5.20
  15  11  -1   10.30    5.20
 -15 -11   1    5.00    4.10
 -15 -11   1    6.90    4.20
 -15 -11   1    6.50    3.80
  14  11  -1   71.39    8.00
  14  11  -1   62.79    8.10
  14  11  -1   67.29    8.20
 -14 -11   1   69.39    6.20
 -14 -11   1   71.39    6.80
 -14 -11   1   69.29    6.90
  13  11  -1   54.89    7.40
  13  11  -1   61.29    8.00
  13  11  -1   49.20    7.20
 -13 -11   1   47.30    5.80
 -13 -11   1   57.29    6.20
 -13 -11   1   38.30    5.50
  12  11  -1   -0.20    3.00
  12  11  -1   -0.80    4.00
  12  11  -1   -0.20    3.70
  12  11  -1    0.70    2.80
  12  11  -1   -0.80    2.30
  12  11  -1    0.00    4.10
 -12 -11   1    0.80    3.20
 -12 -11   1   -0.80    3.80
 -12 -11   1    2.00    3.30
 -12 -11   1   -0.20    3.90
 -12 -11   1   -0.80    2.80
 -12 -11   1    1.00    3.90
  11  11  -1   45.50    5.70
  11  11  -1   43.40    5.70
  11  11  -1   46.10    6.80
  11  11  -1   44.40    6.40
  11  11  -1   48.90    5.70
  11  11  -1   48.90    7.00
 -11 -11   1   51.09    6.80
 -11 -11   1   42.40    6.60
 -11 -11   1   47.70    6.30
 -11 -11   1   50.39    5.80
 -11 -11   1   44.80    6.70
  10  11  -1    3.90    3.20
  10  11  -1    3.30    2.80
  10  11  -1    2.80    3.10
 -10 -11   1    2.20    3.70
 -10 -11   1    5.80    3.90
 -10 -11   1    3.70    3.60
 -10 -11   1    6.50    4.20
   9  11  -1    1.40    2.60
   9  11  -1    3.60    3.70
   9  11  -1    2.20    2.80
   9  11  -1    2.60    3.70
   9  11  -1    2.60    3.40
   9  11  -1    1.80    2.80
  -9 -11   1    2.80    3.60
  -9 -11   1    3.60    3.60
  -9 -11   1    1.00    3.20
  -9 -11   1    4.00    3.80
  -9 -11   1    3.10    3.20
  -9 -11   1    1.10    2.60
   8  11  -1  580.34   23.50
   8  11  -1  525.55   23.80
   8  11  -1  513.85   24.20
   8  11  -1  551.24   24.70
   8  11  -1  521.55   23.60
  -8 -11   1  538.85   23.10
  -8 -11   1  562.24   23.90
  -8 -11   1  526.25   23.40
  -8 -11   1  545.75   24.00
  -8 -11   1  526.15   24.10
  -8 -11   1  512.35   24.20
   7  11  -1   59.49    6.10
   7  11  -1   40.60    5.10
   7  11  -1   54.99    6.60
   7  11  -1   43.60    6.30
   7  11  -1   51.99    5.80
   7  11  -1   45.90    6.20
  -7 -11   1   38.10    5.60
  -7 -11   1   48.50    6.30
  -7 -11   1   44.20    4.90
  -7 -11   1   40.60    6.00
  -7 -11   1   39.70    5.30
   6  11  -1 2007.20   82.39
   6  11  -1 2089.29   82.09
   6  11  -1 2085.19   81.79
   6  11  -1 1998.00   81.89
   6  11  -1 2040.30   81.49
   6  11  -1 2118.99   82.79
  -6 -11   1 2041.60   82.29
  -6 -11   1 2155.98   81.39
  -6 -11   1 2013.50   81.89
  -6 -11   1 2020.50   81.89
   5  11  -1   46.20    5.00
   5  11  -1   42.60    5.60
   5  11  -1   51.29    6.20
   5  11  -1   47.40    6.00
   5  11  -1   43.90    4.60
   5  11  -1   42.80    4.70
  -5 -11   1   45.60    5.60
  -5 -11   1   60.19    5.80
  -5 -11   1   61.79    6.60
  -5 -11   1   37.80    4.30
   4  11  -1   54.39    6.20
   4  11  -1   46.60    4.70
   4  11  -1   49.60    5.50
   4  11  -1   51.39    5.20
  -4 -11   1   49.20    4.40
  -4 -11   1   48.70    4.30
  -4 -11   1   48.80    4.00
  -4 -11   1   56.49    5.80
   3  11  -1    2.60    2.50
   3  11  -1    1.30    2.90
   3  11  -1    4.70    3.00
   3  11  -1    3.40    3.00
  -3 -11   1    4.00    2.50
  -3 -11   1    3.10    3.00
  -3 -11   1    3.10    2.40
  -3 -11   1    4.30    2.70
  -3 -11   1    4.90    2.30
   2  11  -1  764.12   31.40
   2  11  -1  764.42   31.50
   2  11  -1  732.83   31.30
   2  11  -1  772.62   31.90
   2  11  -1  775.32   31.80
   2  11  -1  766.92   30.80
  -2 -11   1  731.43   31.30
  -2 -11   1  820.12   31.20
  -2 -11   1  727.63   31.30
  -2 -11   1  711.53   31.40
  -2 -11   1  752.42   30.80
  -2 -11   1  757.42   31.00
   1  11  -1  779.02   33.50
   1  11  -1  821.92   33.70
   1  11  -1  818.42   34.10
   1  11  -1  814.12   33.10
   1  11  -1  824.22   34.00
   1  11  -1  814.02   33.40
  -1 -11   1  907.31   33.30
  -1 -11   1  833.32   33.30
  -1 -11   1  794.92   33.50
  -1 -11   1  789.52   33.60
  -1 -11   1  809.12   33.60
   0  11  -1  676.43   27.30
   0  11  -1  673.03   27.80
   0  11  -1  656.93   27.00
   0  11  -1  663.33   27.90
   0  11  -1  655.83   27.30
   0 -11   1  644.64   27.40
   0 -11   1  672.93   26.80
   0 -11   1  650.93   27.00
   0 -11   1  680.73   27.60
   0 -11   1  641.64   27.10
  -1  11  -1  292.97   13.10
  -1  11  -1  296.17   13.00
  -1  11  -1  287.47   12.80
   1 -11   1  303.57   12.70
   1 -11   1  288.57   13.20
   1 -11   1  295.57   13.30
   1 -11   1  293.97   12.40
   1 -11   1  301.87   12.80
  -2  11  -1   31.30    3.30
  -2  11  -1   33.20    7.00
  -2  11  -1   41.20    4.00
  -2  11  -1   31.20    2.90
  -2  11  -1   44.20    4.20
   2 -11   1   31.60    2.90
   2 -11   1   46.80    4.50
   2 -11   1   35.30    3.50
   2 -11   1   31.40    2.90
  -3  11  -1  320.57   14.70
  -3  11  -1  342.27   14.50
  -3  11  -1  356.36   15.40
  -3  11  -1  334.47   14.70
  -3  11  -1  336.87   15.20
  -3  11  -1  366.36   15.00
   3 -11   1  354.56   14.40
   3 -11   1  364.96   14.90
   3 -11   1  328.17   14.90
   3 -11   1  353.86   14.50
  -4  11  -1    1.50    2.00
  -4  11  -1    1.00    1.90
  -4  11  -1    2.10    2.40
  -4  11  -1    0.50    1.70
  -4  11  -1    1.60    1.80
  -4  11  -1    0.30    2.00
   4 -11   1   -0.20    1.90
   4 -11   1    2.00    1.60
   4 -11   1    2.10    1.80
   4 -11   1    2.40    2.00
  -5  11  -1  184.58    8.20
  -5  11  -1  177.88    8.60
  -5  11  -1  183.18    8.50
  -5  11  -1  162.88    8.20
  -5  11  -1  170.48    8.20
  -5  11  -1  179.18    8.10
   5 -11   1  173.28    8.40
   5 -11   1  177.08    8.00
  -6  11  -1  873.51   33.90
  -6  11  -1  820.62   33.60
  -6  11  -1  804.02   33.50
  -6  11  -1  844.02   33.80
  -6  11  -1  810.72   33.30
  -6  11  -1  865.31   33.50
   6 -11   1  826.92   33.60
   6 -11   1  854.91   33.40
  -7  11  -1  129.89    6.40
  -7  11  -1  112.29    6.10
  -7  11  -1  116.69    5.90
  -7  11  -1  122.49    6.20
  -7  11  -1  109.29    6.10
  -7  11  -1  122.09    5.90
   7 -11   1  118.09    5.90
   7 -11   1  118.69    6.20
  -8  11  -1    1.50    1.90
  -8  11  -1    1.80    1.60
  -8  11  -1    0.40    1.90
  -8  11  -1    2.10    2.00
  -8  11  -1    2.80    2.20
  -8  11  -1    2.40    1.90
   8 -11   1    3.20    2.00
   8 -11   1    2.90    2.10
  -9  11  -1  372.36   16.30
  -9  11  -1  398.06   16.60
  -9  11  -1  399.56   17.50
  -9  11  -1  379.26   16.50
  -9  11  -1  404.86   16.10
  -9  11  -1  357.66   15.90
   9 -11   1  368.36   16.20
   9 -11   1  396.56   16.20
 -10  11  -1   64.19    4.50
 -10  11  -1   60.49    4.00
 -10  11  -1   62.49    4.60
 -10  11  -1   61.69    3.80
  10 -11   1   59.79    4.20
  10 -11   1   63.89    4.30
 -11  11  -1  277.67   12.30
 -11  11  -1  278.47   12.20
  11 -11   1  258.87   12.10
  11 -11   1  260.77   12.00
  12 -11   1   22.00    3.40
  12 -11   1   22.60    3.90
  13 -11   1  309.87   13.90
  14 -11   1   42.30    4.20
  14 -11   1   49.80    5.60
  15 -11   1    2.90    2.80
  15 -11   1    5.10    3.60
  16 -11   1    0.20    4.60
  16 -11   1    2.70    3.90
  17 -11   1   22.20    5.20
  18 -11   1   -1.50    4.40
  18 -11   1    4.90    3.50
  19  10  -1    3.00    5.20
  18  10  -1   32.40    7.10
  18  10  -1   34.00    7.30
  17  10  -1   -0.20    4.50
  17  10  -1    0.70    4.60
  17  10  -1    4.60    5.20
 -17 -10   1    0.70    4.00
 -17 -10   1    2.20    4.00
 -17 -10   1    1.30    3.80
  16  10  -1   -1.00    4.50
  16  10  -1    2.40    4.60
  16  10  -1    0.10    4.60
 -16 -10   1   -1.80    3.50
 -16 -10   1    0.20    3.70
 -16 -10   1   -0.90    3.50
  15  10  -1    7.60    4.90
  15  10  -1    7.00    4.80
  15  10  -1    6.30    6.30
 -15 -10   1    8.20    3.80
 -15 -10   1    3.70    3.80
 -15 -10   1    6.70    3.90
  14  10  -1    3.50    4.40
  14  10  -1    1.70    4.20
  14  10  -1   -1.20    4.20
 -14 -10   1    3.40    3.60
 -14 -10   1    0.40    3.50
 -14 -10   1   -0.90    3.10
  13  10  -1   52.99    7.60
  13  10  -1   47.90    5.00
  13  10  -1   47.60    6.70
 -13 -10   1   43.90    5.70
 -13 -10   1   43.00    5.50
 -13 -10   1   53.49    6.00
  12  10  -1    5.30    4.20
  12  10  -1    7.60    3.00
  12  10  -1    5.50    3.50
  12  10  -1    3.30    4.10
  12  10  -1    2.10    4.10
  12  10  -1    6.30    3.20
 -12 -10   1    4.40    3.60
 -12 -10   1    8.90    3.50
 -12 -10   1    3.40    3.30
 -12 -10   1    7.00    4.20
 -12 -10   1    3.40    3.90
 -12 -10   1    5.70    4.20
  11  10  -1   -0.10    2.70
  11  10  -1    2.60    2.70
 -11 -10   1   -0.50    3.50
 -11 -10   1    1.40    3.00
 -11 -10   1   -0.70    3.50
 -11 -10   1   -1.70    3.40
  10  10  -1    0.80    2.70
  10  10  -1   -2.70    3.30
  10  10  -1   -0.70    3.50
  10  10  -1   -0.30    2.50
  10  10  -1    1.00    2.70
  10  10  -1    0.60    3.50
 -10 -10   1   -1.70    3.50
 -10 -10   1   -3.10    3.10
 -10 -10   1    2.70    3.10
 -10 -10   1    1.90    2.80
 -10 -10   1    0.20    3.50
 -10 -10   1    0.50    2.90
   9  10  -1  296.97   14.80
   9  10  -1  295.97   13.90
   9  10  -1  301.47   15.40
   9  10  -1  295.27   15.10
   9  10  -1  288.17   14.20
   9  10  -1  279.77   14.30
  -9 -10   1  291.17   14.90
  -9 -10   1  300.37   13.90
  -9 -10   1  300.27   15.20
  -9 -10   1  295.37   14.50
  -9 -10   1  286.47   14.60
  -9 -10   1  313.27   14.70
   8  10  -1    4.00    3.20
   8  10  -1    2.10    2.60
   8  10  -1    0.70    3.30
   8  10  -1    1.00    2.30
   8  10  -1    0.80    3.20
  -8 -10   1    1.90    3.20
  -8 -10   1    3.00    3.50
  -8 -10   1    3.50    3.00
  -8 -10   1    3.20    2.70
  -8 -10   1    1.00    3.30
   7  10  -1   54.59    5.90
   7  10  -1   39.20    4.50
   7  10  -1   57.39    5.70
   7  10  -1   53.49    5.50
   7  10  -1   49.20    4.80
   7  10  -1   47.10    4.30
  -7 -10   1   51.39    5.30
  -7 -10   1   56.99    5.40
  -7 -10   1   54.09    4.50
  -7 -10   1   51.79    5.40
  -7 -10   1   58.89    5.00
  -7 -10   1   47.10    4.60
   6  10  -1   78.89    6.00
   6  10  -1   82.89    6.60
   6  10  -1   80.69    5.90
   6  10  -1   85.59    6.50
   6  10  -1   90.99    5.60
   6  10  -1   81.19    6.20
  -6 -10   1   87.19    6.20
  -6 -10   1   85.69    6.00
  -6 -10   1   81.69    6.30
  -6 -10   1   84.99    5.80
  -6 -10   1   88.69    5.50
  -6 -10   1   82.69    6.40
   5  10  -1   -0.60    2.80
   5  10  -1    0.20    2.80
   5  10  -1    0.60    2.10
   5  10  -1   -0.30    2.40
   5  10  -1   -0.30    2.70
   5  10  -1    3.10    3.00
  -5 -10   1    1.10    2.20
  -5 -10   1    0.90    3.00
  -5 -10   1   -0.10    2.20
   4  10  -1   79.09    5.90
   4  10  -1   75.69    5.60
   4  10  -1   73.49    5.30
   4  10  -1   76.69    6.00
  -4 -10   1   75.49    5.10
  -4 -10   1   75.79    5.70
  -4 -10   1   73.09    5.10
  -4 -10   1   69.99    5.50
   3  10  -1   14.80    2.90
   3  10  -1   13.00    3.20
   3  10  -1   12.60    3.00
   3  10  -1   15.80    3.70
   3  10  -1   17.10    3.70
   3  10  -1   11.20    3.30
  -3 -10   1   13.80    2.90
  -3 -10   1   10.80    3.20
  -3 -10   1   14.80    3.50
  -3 -10   1   10.80    3.30
  -3 -10   1   14.30    2.80
   2  10  -1  851.71   34.50
   2  10  -1  879.81   35.00
   2  10  -1  837.62   33.90
   2  10  -1  812.32   34.30
   2  10  -1  859.71   34.50
   2  10  -1  850.81   34.80
  -2 -10   1  831.02   33.90
  -2 -10   1  829.22   34.50
  -2 -10   1  820.52   34.50
  -2 -10   1  849.52   34.10
  -2 -10   1  829.32   34.40
   1  10  -1  920.71   36.30
   1  10  -1  876.11   35.70
   1  10  -1  889.01   35.30
   1  10  -1  863.61   35.50
   1  10  -1  850.11   36.10
  -1 -10   1  902.11   35.30
  -1 -10   1  888.01   35.70
  -1 -10   1  873.61   35.70
  -1 -10   1  866.91   35.80
  -1 -10   1  859.91   35.40
   0  10  -1    9.20    2.70
   0  10  -1    8.30    2.60
   0  10  -1    8.70    2.30
   0  10  -1    9.80    2.80
   0 -10   1    8.60    2.30
   0 -10   1    7.60    2.80
   0 -10   1    8.30    2.40
   0 -10   1    9.30    2.70
   0 -10   1   10.60    2.30
   0 -10   1    8.40    2.40
  -1  10  -1  997.60   39.90
  -1  10  -1  972.90   39.60
  -1  10  -1  933.21   39.40
  -1  10  -1  937.51   39.20
  -1  10  -1  963.70   39.90
  -1  10  -1  993.70   39.50
   1 -10   1 1051.39   39.40
   1 -10   1 1013.80   38.90
   1 -10   1 1001.50   39.70
   1 -10   1 1015.20   39.20
   1 -10   1  994.60   39.10
   1 -10   1  975.00   39.60
  -2  10  -1   26.50    2.60
  -2  10  -1   26.90    2.90
  -2  10  -1   42.60    4.40
  -2  10  -1   40.10    3.80
   2 -10   1   40.80    4.00
   2 -10   1   27.00    2.50
   2 -10   1   39.40    3.90
   2 -10   1   26.90    2.60
  -3  10  -1   22.50    2.70
  -3  10  -1   33.90    3.20
  -3  10  -1   25.40    3.10
  -3  10  -1   32.10    3.70
  -3  10  -1   32.90    3.90
  -3  10  -1   35.60    3.50
   3 -10   1   23.00    2.40
   3 -10   1   37.00    3.60
   3 -10   1   36.20    3.90
   3 -10   1   35.30    3.10
  -4  10  -1  484.25   20.00
  -4  10  -1  521.65   20.20
  -4  10  -1  477.95   20.30
  -4  10  -1  502.65   19.90
  -4  10  -1  461.35   19.90
  -4  10  -1  479.05   20.10
   4 -10   1  475.75   20.10
   4 -10   1  478.85   19.60
   4 -10   1  506.15   19.80
   4 -10   1  488.65   19.80
  -5  10  -1  142.99    7.10
  -5  10  -1  149.59    6.90
  -5  10  -1  158.08    7.40
  -5  10  -1  162.08    7.10
  -5  10  -1  151.78    7.20
  -5  10  -1  141.29    7.00
   5 -10   1  150.58    7.20
   5 -10   1  145.99    6.80
  -6  10  -1   60.99    3.90
  -6  10  -1   61.79    4.00
  -6  10  -1   58.79    3.80
  -6  10  -1   58.89    3.80
  -6  10  -1   62.89    3.70
  -6  10  -1   64.49    3.70
   6 -10   1   67.79    3.80
   6 -10   1   59.29    3.90
  -7  10  -1    3.00    1.80
  -7  10  -1    4.80    2.10
  -7  10  -1    3.90    1.80
  -7  10  -1    3.30    1.50
  -7  10  -1    6.30    2.10
  -7  10  -1    4.60    1.80
   7 -10   1    5.60    1.90
   7 -10   1    3.00    1.90
  -8  10  -1    0.10    1.80
  -8  10  -1    0.20    1.40
  -8  10  -1    0.00    1.90
  -8  10  -1   -0.60    1.70
  -8  10  -1    0.00    1.70
  -8  10  -1    0.20    1.60
   8 -10   1   -1.40    1.70
   8 -10   1   -1.20    1.60
  -9  10  -1   20.70    2.80
  -9  10  -1   19.00    2.50
  -9  10  -1   20.20    3.00
  -9  10  -1   24.00    2.90
  -9  10  -1   20.20    3.00
  -9  10  -1   28.10    3.40
   9 -10   1   19.80    3.00
   9 -10   1   26.90    3.20
 -10  10  -1  266.57   11.50
 -10  10  -1  261.87   11.90
 -10  10  -1  268.67   11.50
 -10  10  -1  271.97   12.40
  10 -10   1  265.17   11.80
  10 -10   1  262.47   11.70
 -11  10  -1   11.40    2.90
 -11  10  -1    7.70    2.70
 -11  10  -1   10.40    2.60
 -11  10  -1    8.30    2.40
 -11  10  -1   10.30    2.30
 -11  10  -1    9.90    2.10
  11 -10   1    8.00    2.50
  11 -10   1    9.40    2.80
 -12  10  -1   32.90    3.20
 -12  10  -1   33.30    3.40
  12 -10   1   36.90    4.00
  12 -10   1   46.70    6.10
  13 -10   1    0.60    2.20
  14 -10   1    0.20    2.30
  14 -10   1   -0.50    3.00
  15 -10   1   16.30    4.30
  15 -10   1   14.50    3.30
  16 -10   1    8.30    4.20
  17 -10   1   -0.10    2.90
  17 -10   1   -0.30    3.90
  18 -10   1   40.40    6.70
  18 -10   1   42.60    5.60
  19   9  -1   19.40    6.70
  19   9  -1   14.40    5.90
  18   9  -1   -2.00    4.70
  18   9  -1    3.00    4.90
  18   9  -1    3.70    4.90
 -18  -9   1    3.20    4.00
 -18  -9   1    3.30    4.30
 -18  -9   1    4.90    4.00
  17   9  -1    6.20    5.30
  17   9  -1    6.50    5.10
  17   9  -1    4.60    4.80
 -17  -9   1    4.90    4.20
 -17  -9   1    4.50    4.00
 -17  -9   1    6.00    4.00
  16   9  -1   17.30    5.30
  16   9  -1   16.80    5.70
  16   9  -1   17.00    5.60
 -16  -9   1   13.40    4.20
 -16  -9   1   19.10    4.90
 -16  -9   1   10.30    4.30
  15   9  -1    1.20    4.10
  15   9  -1    0.90    4.70
  15   9  -1   -0.30    4.20
 -15  -9   1    0.00    3.20
 -15  -9   1    0.20    3.40
 -15  -9   1   -1.30    3.50
  14   9  -1    0.70    4.10
  14   9  -1    4.70    4.40
  14   9  -1    6.50    4.20
 -14  -9   1    4.60    3.70
 -14  -9   1    4.40    3.40
 -14  -9   1    3.90    3.60
  13   9  -1   60.39    5.80
  13   9  -1   50.49    6.70
  13   9  -1   49.90    7.90
  13   9  -1   60.19    5.50
  13   9  -1   62.69    5.30
  13   9  -1   63.79    7.80
 -13  -9   1   63.39    6.20
 -13  -9   1   57.59    5.90
 -13  -9   1   61.39    7.80
 -13  -9   1   59.59    5.40
 -13  -9   1   56.89    7.30
 -13  -9   1   63.39    7.60
  12   9  -1   17.50    5.20
  12   9  -1   20.80    3.70
  12   9  -1   19.70    4.10
  12   9  -1   25.60    4.70
 -12  -9   1   19.00    4.90
 -12  -9   1   12.80    4.50
 -12  -9   1   16.10    4.70
  11   9  -1   25.70    3.90
  11   9  -1   29.20    5.70
  11   9  -1   29.20    5.50
  11   9  -1   32.90    5.50
  11   9  -1   26.90    4.40
  11   9  -1   34.30    4.70
 -11  -9   1   30.70    4.60
 -11  -9   1   30.30    4.90
 -11  -9   1   19.60    4.70
 -11  -9   1   33.10    5.10
 -11  -9   1   27.80    5.30
 -11  -9   1   26.10    5.20
  10   9  -1  165.68   10.00
  10   9  -1  150.48    8.60
  10   9  -1  170.38   10.30
  10   9  -1  154.88    9.00
  10   9  -1  150.78    9.50
 -10  -9   1  173.18    9.40
 -10  -9   1  161.18    9.90
 -10  -9   1  155.98    9.50
 -10  -9   1  164.68   10.10
 -10  -9   1  169.18    8.90
 -10  -9   1  170.48    9.50
   9   9  -1   69.99    6.20
   9   9  -1   70.89    5.80
   9   9  -1   80.39    6.70
   9   9  -1   67.69    5.50
   9   9  -1   79.79    6.80
   9   9  -1   78.69    5.40
  -9  -9   1   78.19    6.00
  -9  -9   1   79.49    6.00
  -9  -9   1   74.19    6.30
  -9  -9   1   72.59    6.40
  -9  -9   1   80.19    5.60
  -9  -9   1   77.49    6.40
   8   9  -1  124.69    7.70
   8   9  -1  140.59    8.80
   8   9  -1  134.69    8.50
   8   9  -1  135.79    8.40
   8   9  -1  128.99    7.50
   8   9  -1  132.09    7.40
  -8  -9   1  127.69    7.70
  -8  -9   1  124.29    8.30
  -8  -9   1  134.49    8.40
  -8  -9   1  123.59    7.80
  -8  -9   1  138.99    8.20
  -8  -9   1  130.89    7.40
   7   9  -1   17.50    3.50
   7   9  -1   18.40    3.30
   7   9  -1   18.60    4.20
   7   9  -1   18.40    4.00
   7   9  -1   15.00    4.10
   7   9  -1   24.30    4.20
  -7  -9   1   25.70    4.20
  -7  -9   1   18.90    4.40
  -7  -9   1   17.10    4.00
  -7  -9   1   24.00    4.10
  -7  -9   1   26.00    3.90
  -7  -9   1   18.70    4.20
   6   9  -1  288.57   13.50
   6   9  -1  286.87   13.60
   6   9  -1  305.77   14.10
   6   9  -1  301.77   13.40
   6   9  -1  286.47   14.20
   6   9  -1  282.47   13.00
  -6  -9   1  297.97   13.40
  -6  -9   1  267.37   13.80
  -6  -9   1  290.87   13.00
  -6  -9   1  263.37   13.50
  -6  -9   1  263.67   13.60
   5   9  -1   46.70    5.20
   5   9  -1   45.60    4.70
   5   9  -1   43.10    5.30
  -5  -9   1   42.60    4.10
  -5  -9   1   42.90    4.50
  -5  -9   1   43.30    3.90
  -5  -9   1   44.40    3.70
   4   9  -1  140.09    7.90
   4   9  -1  144.99    8.20
   4   9  -1  149.09    7.70
   4   9  -1  143.49    7.70
   4   9  -1  140.09    8.20
  -4  -9   1  146.29    7.20
  -4  -9   1  137.29    8.00
  -4  -9   1  135.49    7.70
  -4  -9   1  137.89    7.60
   3   9  -1    0.50    2.10
   3   9  -1    3.10    2.90
   3   9  -1    1.40    2.20
   3   9  -1    1.80    2.40
   3   9  -1    1.90    2.50
   3   9  -1    1.50    1.90
  -3  -9   1    2.00    2.60
  -3  -9   1    1.90    2.40
  -3  -9   1    1.70    2.00
  -3  -9   1    4.20    3.00
   2   9  -1  713.33   29.10
   2   9  -1  740.43   29.50
   2   9  -1  699.03   29.40
   2   9  -1  721.23   30.00
  -2  -9   1  707.73   29.60
  -2  -9   1  715.63   29.70
  -2  -9   1  749.13   29.30
  -2  -9   1  697.13   29.50
   1   9  -1    7.60    2.50
   1   9  -1    9.20    2.20
   1   9  -1    6.30    2.30
   1   9  -1    8.50    2.50
  -1  -9   1   10.40    2.30
  -1  -9   1    8.90    2.10
  -1  -9   1    8.00    2.60
  -1  -9   1    8.20    2.40
  -1  -9   1   10.40    2.30
  -1  -9   1    8.40    2.70
   0   9  -1  155.18    7.60
   0   9  -1  153.98    7.90
   0   9  -1  147.69    7.30
   0   9  -1  143.59    7.10
   0   9  -1  153.18    7.80
   0   9  -1  147.89    7.40
   0  -9   1  158.68    7.10
   0  -9   1  156.88    7.70
   0  -9   1  156.68    7.20
   0  -9   1  147.99    7.30
   0  -9   1  145.59    7.10
   0  -9   1  150.78    7.70
  -1   9  -1   53.69    3.80
  -1   9  -1   47.60    3.50
  -1   9  -1   49.30    3.60
  -1   9  -1   48.20    3.30
  -1   9  -1   47.20    3.90
  -1   9  -1   47.80    3.90
   1  -9   1   48.90    3.70
   1  -9   1   55.19    3.30
   1  -9   1   46.50    3.70
   1  -9   1   50.59    3.20
   1  -9   1   53.09    3.20
   1  -9   1   50.09    2.90
  -2   9  -1   14.30    2.20
  -2   9  -1   12.10    2.20
  -2   9  -1   16.90    2.50
  -2   9  -1   14.70    2.80
  -2   9  -1   13.90    2.70
  -2   9  -1   15.60    2.50
   2  -9   1   14.50    2.50
   2  -9   1   17.10    2.30
   2  -9   1   17.80    2.80
   2  -9   1   16.70    2.30
  -3   9  -1   88.99    4.70
  -3   9  -1   93.59    5.20
  -3   9  -1   84.29    4.50
  -3   9  -1   88.89    5.00
  -3   9  -1   82.79    4.60
  -3   9  -1   87.29    4.60
   3  -9   1   94.09    4.40
   3  -9   1   91.09    4.90
   3  -9   1   84.79    4.60
   3  -9   1   92.39    4.50
  -4   9  -1    4.30    1.90
  -4   9  -1    4.40    1.70
  -4   9  -1    3.30    1.80
  -4   9  -1    5.90    1.90
  -4   9  -1    4.50    1.70
  -4   9  -1    4.50    1.70
   4  -9   1    5.10    1.90
   4  -9   1    3.40    1.60
  -5   9  -1    1.50    1.60
  -5   9  -1    3.30    1.50
  -5   9  -1    1.20    1.40
  -5   9  -1    1.80    1.80
  -5   9  -1    2.60    1.60
  -5   9  -1    1.40    1.70
   5  -9   1    2.50    1.80
   5  -9   1    1.80    1.50
  -6   9  -1   94.59    4.90
  -6   9  -1   91.19    4.90
  -6   9  -1   93.09    4.90
  -6   9  -1  100.59    4.80
  -6   9  -1   91.59    4.70
  -6   9  -1  102.19    5.10
   6  -9   1   97.29    5.00
   6  -9   1   98.29    4.80
  -7   9  -1  345.87   15.00
  -7   9  -1  331.57   14.80
  -7   9  -1  383.16   15.10
  -7   9  -1  379.66   15.20
  -7   9  -1  359.96   14.90
  -7   9  -1  345.77   15.10
   7  -9   1  365.46   15.00
   7  -9   1  380.16   15.10
  -8   9  -1    4.50    1.90
  -8   9  -1    5.30    2.00
  -8   9  -1    6.40    1.70
  -8   9  -1    7.40    1.90
  -8   9  -1    4.80    1.90
  -8   9  -1    5.40    2.00
   8  -9   1    6.20    1.90
   8  -9   1    7.20    2.00
  -9   9  -1  270.67   11.50
  -9   9  -1  263.47   11.50
  -9   9  -1  273.67   11.70
  -9   9  -1  286.67   11.90
  -9   9  -1  257.97   12.00
  -9   9  -1  265.77   11.90
   9  -9   1  276.47   11.80
   9  -9   1  270.47   11.80
 -10   9  -1  139.39    7.10
 -10   9  -1  134.09    6.80
 -10   9  -1  144.19    7.20
 -10   9  -1  143.59    6.70
 -10   9  -1  149.19    7.70
 -10   9  -1  136.49    7.40
  10  -9   1  135.99    7.00
  10  -9   1  140.59    6.90
 -11   9  -1  101.69    5.20
 -11   9  -1   92.19    6.00
 -11   9  -1   85.19    5.20
 -11   9  -1   91.09    5.70
 -11   9  -1  110.79    5.60
  11  -9   1   87.89    5.60
  11  -9   1  101.69    5.40
 -12   9  -1   16.90    3.10
 -12   9  -1   16.70    2.70
 -12   9  -1   14.60    3.30
 -12   9  -1   14.90    3.00
 -12   9  -1   13.30    3.30
  12  -9   1   14.50    2.90
 -13   9  -1    8.00    2.60
 -13   9  -1    5.40    2.10
  13  -9   1    7.20    2.60
  13  -9   1    6.80    3.40
  14  -9   1    5.40    2.50
  14  -9   1    4.70    3.20
  15  -9   1   42.30    4.60
  15  -9   1   47.90    5.90
  16  -9   1    3.10    3.80
  17  -9   1   17.30    4.00
  17  -9   1   18.10    5.00
  18  -9   1   -0.60    4.30
  18  -9   1    0.70    3.10
  19  -9   1    9.00    5.30
  19  -9   1   10.70    4.10
  19   8  -1    0.20    4.70
  19   8  -1    4.60    5.50
  19   8  -1    2.60    5.00
 -19  -8   1    0.50    3.80
  18   8  -1   17.10    6.00
  18   8  -1   22.30    6.30
  18   8  -1   14.20    5.40
 -18  -8   1   20.30    5.00
 -18  -8   1   22.60    5.10
 -18  -8   1   13.00    4.80
  17   8  -1   10.50    5.00
  17   8  -1   13.90    5.80
  17   8  -1   12.50    5.70
 -17  -8   1   11.90    4.30
 -17  -8   1    8.50    3.90
 -17  -8   1    9.20    4.20
  16   8  -1   -0.60    4.10
  16   8  -1    1.20    4.60
 -16  -8   1   -1.10    3.40
 -16  -8   1   -0.80    3.10
 -16  -8   1   -0.70    3.20
  15   8  -1  126.49    9.70
  15   8  -1  113.19    9.10
  15   8  -1  111.19    8.70
 -15  -8   1  117.49    7.80
 -15  -8   1  124.49    8.50
 -15  -8   1  116.89    8.20
  14   8  -1   99.39    7.30
  14   8  -1   97.59    8.10
  14   8  -1  109.79    7.20
 -14  -8   1  106.49    8.60
 -14  -8   1   97.29    7.50
 -14  -8   1  107.09    8.20
 -14  -8   1  118.59    8.30
 -14  -8   1   84.89    7.20
 -14  -8   1   93.19    6.80
  13   8  -1   18.60    4.20
  13   8  -1   26.70    9.00
  13   8  -1   17.40    3.90
  13   8  -1   16.40    4.80
  13   8  -1   24.80    4.00
 -13  -8   1   15.10    4.90
 -13  -8   1   22.30    5.00
 -13  -8   1   20.50    4.50
 -13  -8   1   15.10    4.60
 -13  -8   1   13.40    4.60
 -13  -8   1   22.20    4.70
  12   8  -1    2.80    3.70
  12   8  -1    1.00    2.60
  12   8  -1    7.30    3.90
  12   8  -1    0.70    2.70
  12   8  -1    2.90    2.30
 -12  -8   1    2.10    2.90
 -12  -8   1    4.10    3.70
 -12  -8   1    5.10    3.80
 -12  -8   1    4.10    2.80
 -12  -8   1    1.10    3.20
 -12  -8   1    5.80    3.80
  11   8  -1   -2.60    3.00
  11   8  -1    0.40    3.40
  11   8  -1    0.00    3.40
  11   8  -1    2.40    2.60
  11   8  -1    0.30    2.70
  11   8  -1    1.50    2.30
 -11  -8   1    0.80    3.40
 -11  -8   1    0.30    3.30
 -11  -8   1   -0.40    2.80
 -11  -8   1    0.30    3.40
 -11  -8   1    0.50    2.60
 -11  -8   1    0.70    2.80
  10   8  -1   11.70    3.50
  10   8  -1   15.60    4.50
  10   8  -1   14.70    3.20
  10   8  -1   13.80    4.10
  10   8  -1   15.50    4.40
  10   8  -1   12.10    3.00
 -10  -8   1   11.50    3.80
 -10  -8   1   14.20    4.20
 -10  -8   1   15.70    3.40
 -10  -8   1   15.60    3.90
 -10  -8   1   12.30    3.90
 -10  -8   1   17.00    4.00
   9   8  -1   53.89    5.60
   9   8  -1   49.60    5.70
   9   8  -1   42.80    4.10
   9   8  -1   37.60    4.70
   9   8  -1   48.40    5.80
   9   8  -1   51.49    5.40
  -9  -8   1   49.50    5.60
  -9  -8   1   54.69    5.40
  -9  -8   1   49.99    4.90
  -9  -8   1   57.49    6.40
  -9  -8   1   46.40    4.20
  -9  -8   1   44.70    4.70
   8   8  -1   23.00    3.80
   8   8  -1   31.10    4.50
   8   8  -1   28.30    4.90
   8   8  -1   23.50    4.10
   8   8  -1   28.90    5.10
   8   8  -1   22.60    3.50
  -8  -8   1   27.70    4.70
  -8  -8   1   31.10    3.90
  -8  -8   1   24.50    3.90
  -8  -8   1   31.90    4.60
  -8  -8   1   24.80    4.00
  -8  -8   1   28.50    4.80
   7   8  -1  261.07   12.50
   7   8  -1  258.17   12.60
   7   8  -1  262.17   13.10
   7   8  -1  258.07   13.20
   7   8  -1  261.37   12.10
  -7  -8   1  273.97   12.60
  -7  -8   1  261.47   12.50
  -7  -8   1  257.97   13.00
  -7  -8   1  258.37   12.00
  -7  -8   1  258.57   12.70
  -7  -8   1  244.18   12.80
   6   8  -1    5.40    3.00
   6   8  -1    5.40    3.10
   6   8  -1    4.30    2.90
  -6  -8   1   10.90    3.00
  -6  -8   1    8.50    2.60
  -6  -8   1    7.70    2.80
   5   8  -1  904.91   37.70
   5   8  -1  933.51   37.30
   5   8  -1  914.01   36.90
   5   8  -1  904.51   37.10
   5   8  -1  939.11   37.50
   5   8  -1  925.71   37.90
  -5  -8   1  898.41   36.80
  -5  -8   1  922.41   37.20
  -5  -8   1  905.01   37.50
  -5  -8   1  943.91   37.30
  -5  -8   1  889.31   37.50
  -5  -8   1  864.41   37.20
   4   8  -1  150.38    8.20
   4   8  -1  136.89    7.50
   4   8  -1  152.78    7.90
   4   8  -1  145.09    7.70
   4   8  -1  142.89    8.00
  -4  -8   1  142.29    7.80
  -4  -8   1  147.99    7.40
  -4  -8   1  144.79    7.30
  -4  -8   1  136.89    7.80
  -4  -8   1  150.98    8.00
   3   8  -1  156.98    7.50
   3   8  -1  153.78   10.40
   3   8  -1  155.88    7.90
   3   8  -1  153.28    7.90
  -3  -8   1  153.88    8.10
  -3  -8   1  157.08    8.10
  -3  -8   1  149.79    8.00
  -3  -8   1  162.48    7.80
   2   8  -1  557.24   22.90
   2   8  -1  567.44   23.40
   2   8  -1  531.15   23.10
   2   8  -1  554.04   23.60
   2   8  -1  573.24   23.30
  -2  -8   1  597.04   23.10
  -2  -8   1  546.75   23.40
  -2  -8   1  566.34   23.10
  -2  -8   1  568.44   22.90
  -2  -8   1  545.55   23.40
   1   8  -1 3496.95  132.29
   1   8  -1 3349.76  132.39
   1   8  -1 3427.26  131.89
   1   8  -1 3186.58  131.89
   1   8  -1 3428.56  132.59
   1   8  -1 3211.18  132.09
  -1  -8   1 3376.56  132.19
  -1  -8   1 3297.87  132.19
  -1  -8   1 3451.45  131.89
  -1  -8   1 3574.64  131.89
  -1  -8   1 3392.86  132.19
  -1  -8   1 3550.84  131.99
   0   8  -1  455.35   19.20
   0   8  -1  476.25   18.70
   0   8  -1  429.86   18.70
   0   8  -1  431.86   18.80
   0   8  -1  471.75   19.10
   0  -8   1  460.45   19.10
   0  -8   1  472.65   18.70
   0  -8   1  442.96   18.80
   0  -8   1  453.25   18.70
   0  -8   1  460.65   18.60
   0  -8   1  479.75   19.20
  -1   8  -1    4.50    1.80
  -1   8  -1    5.80    2.00
  -1   8  -1    5.40    2.30
  -1   8  -1    6.10    1.70
  -1   8  -1    7.60    2.20
  -1   8  -1    4.90    1.90
   1  -8   1    5.00    1.60
   1  -8   1    4.70    1.50
   1  -8   1    6.60    2.10
   1  -8   1    3.70    2.00
   1  -8   1    5.80    1.40
   1  -8   1    5.20    1.60
  -2   8  -1    7.40    2.30
  -2   8  -1    7.10    2.00
  -2   8  -1    5.30    1.70
  -2   8  -1    6.10    2.00
  -2   8  -1    5.50    1.60
  -2   8  -1    6.30    1.80
   2  -8   1    8.50    1.80
   2  -8   1   10.20    2.20
   2  -8   1    9.00    1.70
   2  -8   1    7.30    2.00
  -3   8  -1  433.76   17.10
  -3   8  -1  445.66   17.40
  -3   8  -1  458.25   17.60
  -3   8  -1  400.26   17.00
  -3   8  -1  438.86   17.30
  -3   8  -1  390.16   17.10
   3  -8   1  415.26   17.10
   3  -8   1  411.06   17.30
   3  -8   1  426.46   16.90
   3  -8   1  403.86   17.00
  -4   8  -1    3.90    1.40
  -4   8  -1    3.50    1.50
  -4   8  -1    3.60    1.60
  -4   8  -1    3.60    1.60
  -4   8  -1    3.60    1.90
  -4   8  -1    4.30    1.50
   4  -8   1    2.90    1.40
   4  -8   1    3.50    1.50
  -5   8  -1  492.35   20.10
  -5   8  -1  469.05   19.70
  -5   8  -1  491.75   19.90
  -5   8  -1  494.85   19.90
  -5   8  -1  504.05   19.90
  -5   8  -1  495.65   19.90
   5  -8   1  500.85   19.90
   5  -8   1  509.45   20.00
  -6   8  -1  778.62   29.50
  -6   8  -1  733.43   29.50
  -6   8  -1  723.93   29.60
  -6   8  -1  809.12   29.80
  -6   8  -1  677.63   29.50
  -6   8  -1  701.83   29.40
   6  -8   1  751.62   29.60
   6  -8   1  782.62   29.60
  -7   8  -1  745.83   30.60
  -7   8  -1  760.02   30.40
  -7   8  -1  744.73   30.30
  -7   8  -1  820.52   30.70
  -7   8  -1  802.22   30.40
  -7   8  -1  740.83   30.50
   7  -8   1  756.12   30.40
   7  -8   1  760.72   30.50
  -8   8  -1   98.39    5.00
  -8   8  -1   91.09    5.00
  -8   8  -1   88.29    4.70
  -8   8  -1   99.99    4.80
  -8   8  -1   95.59    4.70
  -8   8  -1   93.09    5.00
   8  -8   1   91.29    4.80
   8  -8   1   91.29    4.90
  -9   8  -1   21.40    2.70
  -9   8  -1   26.20    2.70
  -9   8  -1   27.70    3.10
  -9   8  -1   21.10    2.30
  -9   8  -1   24.50    3.20
  -9   8  -1   17.70    2.80
   9  -8   1   19.10    2.90
   9  -8   1   29.80    3.10
 -10   8  -1  211.78    9.20
 -10   8  -1  192.58    9.10
 -10   8  -1  202.78    9.30
 -10   8  -1  199.58    9.70
 -10   8  -1  199.58    9.50
 -10   8  -1  207.58    9.00
  10  -8   1  202.48    9.20
  10  -8   1  197.78    9.40
 -11   8  -1    2.10    2.40
 -11   8  -1    1.20    1.70
 -11   8  -1   -0.10    2.20
 -11   8  -1    2.90    2.00
 -11   8  -1    2.50    2.10
  11  -8   1    3.30    2.30
  11  -8   1    0.80    1.80
 -12   8  -1   25.30    4.10
 -12   8  -1   25.90    3.90
 -12   8  -1   27.40    3.60
 -12   8  -1   24.20    3.10
 -12   8  -1   29.20    3.80
  12  -8   1   26.70    3.40
 -13   8  -1    4.70    2.40
 -13   8  -1   10.60    2.80
 -13   8  -1    6.20    2.30
 -13   8  -1    7.50    3.20
 -13   8  -1    6.00    3.00
 -13   8  -1    8.00    2.20
  13  -8   1    5.70    3.00
  13  -8   1    8.90    2.50
 -14   8  -1   32.00    3.40
 -14   8  -1   41.20    4.70
  14  -8   1   31.50    4.70
  14  -8   1   33.10    4.10
 -15   8  -1   44.70    5.30
  15  -8   1   36.40    5.30
  16  -8   1   29.10    4.30
  16  -8   1   30.00    4.50
  16  -8   1   31.70    5.40
  17  -8   1    2.30    4.10
  17  -8   1   -1.10    2.70
  17  -8   1   -1.50    3.30
  18  -8   1   60.79    6.20
  18  -8   1   56.79    7.30
  18  -8   1   47.70    5.60
  19  -8   1    9.10    5.10
  19  -8   1    7.00    3.70
  20   7  -1    1.00    5.20
  20   7  -1    1.90    5.40
  19   7  -1   56.89    7.80
  19   7  -1   57.19    8.80
  19   7  -1   67.09    9.10
 -19  -7   1   45.30    6.00
  18   7  -1   12.30    5.60
  18   7  -1    9.30    5.00
  18   7  -1   13.80    5.70
 -18  -7   1   10.70    4.30
 -18  -7   1    5.40    4.00
 -18  -7   1   17.90    4.60
  17   7  -1    0.80    4.60
  17   7  -1   -0.40    4.40
  17   7  -1    3.20    4.70
 -17  -7   1    0.80    3.70
 -17  -7   1    4.00    3.60
 -17  -7   1    5.40    3.90
  16   7  -1    5.50    4.60
  16   7  -1    5.80    4.80
  16   7  -1    6.50    4.70
 -16  -7   1    5.70    3.70
 -16  -7   1    9.60    4.00
 -16  -7   1    6.80    3.30
  15   7  -1   69.49    7.10
  15   7  -1   74.19    5.70
  15   7  -1   71.19    6.10
 -15  -7   1   61.69    6.10
 -15  -7   1   67.99    5.80
 -15  -7   1   71.09    6.40
  14   7  -1  128.99    7.50
  14   7  -1  106.79    8.30
  14   7  -1  118.99    7.60
  14   7  -1  113.59    8.80
 -14  -7   1  113.69    8.90
 -14  -7   1  113.99    8.60
 -14  -7   1  121.99    8.10
 -14  -7   1  118.39    8.40
 -14  -7   1  111.29    7.80
 -14  -7   1  116.69    7.40
  13   7  -1  128.59    9.20
  13   7  -1   88.39   13.30
  13   7  -1  111.69    8.00
  13   7  -1  145.79    8.00
  13   7  -1  133.99    8.20
 -13  -7   1  136.79    9.00
 -13  -7   1  134.79    8.80
 -13  -7   1  135.09    9.30
  12   7  -1  226.18   11.10
  12   7  -1  217.18   11.90
  12   7  -1  222.78   12.40
  12   7  -1  212.58   11.30
  12   7  -1  215.68   12.20
  12   7  -1  240.28   11.50
 -12  -7   1  220.78   11.60
 -12  -7   1  213.08   10.90
 -12  -7   1  211.18   11.30
 -12  -7   1  214.88   11.80
 -12  -7   1  220.58   12.10
 -12  -7   1  200.28   12.20
  11   7  -1   71.49    5.40
  11   7  -1   70.09    5.60
  11   7  -1   67.69    6.60
  11   7  -1   73.19    6.60
  11   7  -1   71.09    6.20
  11   7  -1   67.49    5.20
 -11  -7   1   72.09    6.60
 -11  -7   1   69.09    6.30
 -11  -7   1   74.39    6.40
 -11  -7   1   71.99    5.70
 -11  -7   1   72.79    5.30
 -11  -7   1   79.29    6.00
  10   7  -1   43.20    5.30
  10   7  -1   34.70    5.50
  10   7  -1   42.60    4.80
  10   7  -1   36.50    5.30
  10   7  -1   33.30    5.40
  10   7  -1   28.00    3.80
 -10  -7   1   40.80    4.50
 -10  -7   1   38.30    4.90
 -10  -7   1   40.70    4.90
 -10  -7   1   38.20    5.60
 -10  -7   1   38.90    5.40
 -10  -7   1   34.00    5.30
   9   7  -1   42.70    4.60
   9   7  -1   30.40    4.70
   9   7  -1   38.30    5.50
   9   7  -1   34.40    4.40
   9   7  -1   36.00    5.20
  -9  -7   1   30.90    5.00
  -9  -7   1   40.30    5.00
  -9  -7   1   36.00    5.00
  -9  -7   1   36.50    4.20
  -9  -7   1   38.30    4.30
  -9  -7   1   34.30    5.20
   8   7  -1    2.20    3.00
   8   7  -1    4.10    2.90
   8   7  -1    1.20    2.10
   8   7  -1    2.70    2.30
   8   7  -1    2.20    2.70
   8   7  -1    1.00    2.10
  -8  -7   1    2.50    2.90
  -8  -7   1    3.80    2.90
  -8  -7   1   -0.30    2.30
  -8  -7   1   -0.70    2.70
  -8  -7   1    1.80    2.20
  -8  -7   1    1.00    2.40
   7   7  -1  755.12   31.70
   7   7  -1  780.22   31.20
   7   7  -1  755.22   31.50
  -7  -7   1  704.13   30.30
  -7  -7   1  734.53   30.80
  -7  -7   1  736.73   30.90
   6   7  -1  863.61   35.20
   6   7  -1  858.41   35.80
   6   7  -1  856.31   35.60
   6   7  -1  817.62   35.00
   6   7  -1  884.21   35.20
   6   7  -1  857.21   34.70
  -6  -7   1  840.02   35.40
  -6  -7   1  873.51   35.10
  -6  -7   1  864.51   35.70
  -6  -7   1  852.61   34.70
  -6  -7   1  884.21   35.10
  -6  -7   1  834.32   35.20
   5   7  -1    3.70    2.30
   5   7  -1    3.50    1.90
   5   7  -1    5.30    2.70
   5   7  -1    4.00    2.10
   5   7  -1    4.50    2.50
   5   7  -1    4.30    2.50
  -5  -7   1    2.40    2.60
  -5  -7   1    0.80    2.40
  -5  -7   1    3.90    2.00
  -5  -7   1    4.40    2.20
  -5  -7   1    4.10    2.20
  -5  -7   1    2.30    2.60
   4   7  -1   12.30    2.80
   4   7  -1   15.20    3.00
   4   7  -1   14.60    2.60
  -4  -7   1   12.20    3.10
  -4  -7   1   18.10    3.40
  -4  -7   1   12.20    3.10
  -4  -7   1   15.90    2.80
   3   7  -1 1282.37   50.59
   3   7  -1 1288.57   50.99
   3   7  -1 1294.07   50.39
   3   7  -1 1238.18   50.19
   3   7  -1 1237.38   50.09
  -3  -7   1 1316.47   50.29
  -3  -7   1 1272.87   50.49
  -3  -7   1 1267.87   50.49
  -3  -7   1 1257.57   49.99
  -3  -7   1 1217.78   49.90
  -3  -7   1 1220.98   50.19
   2   7  -1   18.40    2.80
   2   7  -1   19.20    3.40
   2   7  -1   17.40    3.00
   2   7  -1   20.20    2.70
   2   7  -1   15.10    2.60
   2   7  -1   19.50    3.50
  -2  -7   1   17.80    2.60
  -2  -7   1   20.80    2.80
  -2  -7   1   14.80    2.30
  -2  -7   1   18.00    2.90
  -2  -7   1   13.40    2.70
  -2  -7   1   21.20    3.20
   1   7  -1 2229.78   86.59
   1   7  -1 2168.58   85.89
   1   7  -1 2183.48   86.19
   1   7  -1 2265.67   86.29
   1   7  -1 2078.89   85.99
   1   7  -1 2236.78   86.49
  -1  -7   1 2223.58   86.29
  -1  -7   1 2212.68   85.89
  -1  -7   1 2244.18   86.29
  -1  -7   1 2217.48   85.99
   0   7  -1   32.50    3.00
   0   7  -1   21.70    2.40
   0   7  -1   24.60    2.70
   0   7  -1   34.20    2.90
   0  -7   1   33.00    3.30
   0  -7   1   26.20    2.30
   0  -7   1   24.20    2.30
   0  -7   1   30.00    3.30
   0  -7   1   24.60    2.40
   0  -7   1   24.90    2.20
  -1   7  -1 1507.65   61.19
  -1   7  -1 1607.44   61.59
  -1   7  -1 1514.05   61.29
  -1   7  -1 1584.54   61.69
  -1   7  -1 1547.15   61.39
  -1   7  -1 1557.04   61.69
   1  -7   1 1564.34   61.19
   1  -7   1 1570.34   61.29
   1  -7   1 1641.94   61.59
   1  -7   1 1546.95   61.49
   1  -7   1 1585.74   61.29
   1  -7   1 1630.74   60.99
  -2   7  -1 2463.85  101.19
  -2   7  -1 2711.63  101.59
  -2   7  -1 2720.03  101.39
  -2   7  -1 2694.43  101.49
  -2   7  -1 2477.25  101.19
  -2   7  -1 2623.74  101.19
   2  -7   1 2618.14  101.19
   2  -7   1 2606.84  101.09
   2  -7   1 2532.55  101.39
   2  -7   1 2672.93  101.49
  -3   7  -1  666.53   28.30
  -3   7  -1  756.22   28.60
  -3   7  -1  728.03   28.60
  -3   7  -1  724.73   28.40
  -3   7  -1  739.23   28.70
  -3   7  -1  701.13   28.50
   3  -7   1  708.33   28.40
   3  -7   1  709.93   28.40
   3  -7   1  729.83   28.30
   3  -7   1  741.33   28.60
  -4   7  -1  294.57   12.00
  -4   7  -1  278.87   11.70
  -4   7  -1  273.27   11.60
  -4   7  -1  290.47   11.70
  -4   7  -1  279.57   11.70
  -4   7  -1  283.07   11.70
   4  -7   1  286.47   11.60
   4  -7   1  291.67   11.80
  -5   7  -1   51.89    2.80
  -5   7  -1   51.99    2.90
  -5   7  -1   48.40    2.70
  -5   7  -1   41.20    2.90
  -5   7  -1   40.40    2.60
   5  -7   1   51.99    2.80
   5  -7   1   42.70    2.80
  -6   7  -1 1080.49   42.90
  -6   7  -1 1146.39   42.90
  -6   7  -1 1128.99   42.80
  -6   7  -1 1137.69   43.10
  -6   7  -1 1051.89   42.80
  -6   7  -1 1044.90   43.00
   6  -7   1 1093.09   42.90
   6  -7   1 1065.49   42.90
  -7   7  -1   27.80    2.50
  -7   7  -1   21.70    2.60
  -7   7  -1   16.20    1.90
  -7   7  -1   21.70    2.70
  -7   7  -1   24.10    2.60
  -7   7  -1   19.80    2.30
   7  -7   1   19.50    2.40
   7  -7   1   25.60    2.60
  -8   7  -1   15.30    2.00
  -8   7  -1   11.30    2.30
  -8   7  -1   17.70    2.40
  -8   7  -1   19.50    2.40
  -8   7  -1   13.70    2.50
  -8   7  -1   12.10    2.10
   8  -7   1   18.00    2.30
   8  -7   1   12.80    2.30
  -9   7  -1   27.20    2.30
  -9   7  -1   26.50    2.50
  -9   7  -1   27.70    2.60
  -9   7  -1   25.80    2.30
  -9   7  -1   24.60    2.80
  -9   7  -1   39.90    3.90
   9  -7   1   35.20    3.50
   9  -7   1   26.10    2.50
 -10   7  -1  188.98    8.80
 -10   7  -1  193.08    8.60
 -10   7  -1  195.38    8.70
 -10   7  -1  187.88    8.90
 -10   7  -1  180.38    9.30
 -10   7  -1  192.98    9.20
  10  -7   1  195.88    8.80
  10  -7   1  199.28    9.10
 -11   7  -1  249.58   11.50
 -11   7  -1  275.37   11.80
 -11   7  -1  273.87   11.90
 -11   7  -1  294.17   12.50
 -11   7  -1  280.37   12.60
  11  -7   1  252.27   11.40
  11  -7   1  251.17   11.60
  11  -7   1  255.37   11.70
  11  -7   1  261.17   12.00
 -12   7  -1   20.70    2.90
 -12   7  -1   14.90    3.50
 -12   7  -1   22.00    3.40
 -12   7  -1   21.50    3.30
 -12   7  -1   16.40    3.50
  12  -7   1   19.70    2.80
  12  -7   1   18.80    3.30
  12  -7   1   19.30    3.00
 -13   7  -1  232.68   11.00
 -13   7  -1  229.08   11.70
 -13   7  -1  257.57   11.20
 -13   7  -1  248.98   11.30
 -13   7  -1  237.38   12.10
 -13   7  -1  252.57   11.40
  13  -7   1  244.78   10.90
  13  -7   1  223.58   11.50
  13  -7   1  232.38   11.10
  13  -7   1  249.88   11.30
 -14   7  -1   21.90    3.50
 -14   7  -1   24.50    3.50
 -14   7  -1   26.50    3.90
 -14   7  -1   22.00    4.50
 -14   7  -1   23.10    3.50
  14  -7   1   30.90    4.30
  14  -7   1   29.20    3.90
  14  -7   1   21.30    4.30
  14  -7   1   20.30    3.20
 -15   7  -1    0.10    1.80
 -15   7  -1    0.60    2.30
  15  -7   1    1.20    2.40
  15  -7   1    0.70    3.30
  15  -7   1   -0.40    3.00
 -16   7  -1   16.40    3.30
  16  -7   1   17.80    3.60
  16  -7   1   16.80    3.50
  16  -7   1   18.20    4.50
  16  -7   1   24.30    7.00
  17  -7   1   94.59    6.30
  17  -7   1   86.39    6.00
  17  -7   1   81.59    7.20
  18  -7   1   18.10    4.00
  18  -7   1   19.60    5.40
  18  -7   1   16.90    5.10
  18  -7   1   15.10    3.80
  19  -7   1   64.09    8.40
  19  -7   1   70.09    6.70
  19  -7   1   49.99    6.10
  19  -7   1   60.79    7.40
  20   6  -1   39.10    7.00
  20   6  -1   32.90    7.40
  20   6  -1   39.80    7.70
 -20  -6   1   36.10    5.90
  19   6  -1    4.70    4.90
  19   6  -1    4.90    5.30
  19   6  -1    7.20    5.30
 -19  -6   1    4.50    3.80
 -19  -6   1    5.70    4.00
 -19  -6   1    2.50    3.90
  18   6  -1   62.09    7.90
  18   6  -1   60.19    8.50
  18   6  -1   68.49    9.00
 -18  -6   1   60.89    6.40
 -18  -6   1   60.99    6.00
 -18  -6   1   49.30    6.60
  17   6  -1    0.10    4.20
  17   6  -1    2.80    4.90
  17   6  -1   -0.50    4.30
 -17  -6   1    1.10    3.30
 -17  -6   1    0.70    3.30
 -17  -6   1   -1.10    3.10
  16   6  -1    0.20    4.10
  16   6  -1   -0.60    4.10
  16   6  -1   -0.80    2.40
 -16  -6   1   -1.20    3.30
 -16  -6   1   -0.40    3.10
 -16  -6   1   -0.70    3.00
  15   6  -1   37.30    6.40
  15   6  -1   44.50    5.70
  15   6  -1   33.60    6.30
  15   6  -1   35.00    5.80
  15   6  -1   41.40    5.30
  15   6  -1   30.20    4.40
 -15  -6   1   30.60    5.70
 -15  -6   1   24.60    4.60
 -15  -6   1   35.60    6.30
 -15  -6   1   42.80    5.90
 -15  -6   1   20.50    4.90
 -15  -6   1   40.70    5.80
  14   6  -1   10.70    3.00
  14   6  -1   14.70    4.90
  14   6  -1    7.30    3.40
  14   6  -1    7.50    4.30
 -14  -6   1   14.10    3.80
 -14  -6   1    9.40    4.40
 -14  -6   1   10.70    4.50
 -14  -6   1   12.40    4.30
  13   6  -1   70.29    6.70
  13   6  -1   70.39    5.50
  13   6  -1   77.29    5.40
  13   6  -1   66.69    6.30
  13   6  -1   67.89    6.70
 -13  -6   1   71.19    5.80
 -13  -6   1   67.99    6.80
 -13  -6   1   64.89    5.30
 -13  -6   1   67.69    6.50
 -13  -6   1   72.59    6.50
 -13  -6   1   69.49    5.80
  12   6  -1    1.50    2.40
  12   6  -1    2.10    3.50
  12   6  -1    0.40    2.10
  12   6  -1    2.90    2.80
  12   6  -1    5.10    3.80
  12   6  -1    0.20    3.30
 -12  -6   1    2.50    3.40
 -12  -6   1    1.50    3.50
 -12  -6   1   -0.30    2.70
 -12  -6   1    1.40    2.60
 -12  -6   1    0.60    2.50
 -12  -6   1    3.50    3.50
  11   6  -1    0.30    2.50
  11   6  -1    0.80    1.90
  11   6  -1    0.30    3.10
  11   6  -1    0.40    3.40
  11   6  -1   -2.70    2.90
  11   6  -1    0.20    2.30
 -11  -6   1   -1.00    3.00
 -11  -6   1   -0.80    3.10
 -11  -6   1   -0.10    3.10
 -11  -6   1    0.50    2.50
 -11  -6   1   -0.60    2.50
 -11  -6   1   -0.70    2.30
  10   6  -1  115.49    7.20
  10   6  -1  124.69    7.00
  10   6  -1  127.59    7.80
  10   6  -1  127.69    8.30
  10   6  -1  122.29    7.00
  10   6  -1  113.39    8.00
 -10  -6   1  122.29    6.90
 -10  -6   1  119.79    7.90
 -10  -6   1  128.29    7.30
 -10  -6   1  115.49    8.00
 -10  -6   1  119.19    7.70
 -10  -6   1  129.89    7.50
   9   6  -1  757.32   32.10
   9   6  -1  759.32   31.90
   9   6  -1  786.32   33.20
   9   6  -1  769.32   32.90
   9   6  -1  753.42   31.90
   9   6  -1  774.62   32.50
  -9  -6   1  767.42   31.80
  -9  -6   1  794.22   32.30
  -9  -6   1  794.02   32.90
  -9  -6   1  812.12   32.50
  -9  -6   1  766.52   32.90
  -9  -6   1  782.72   32.60
   8   6  -1   56.09    4.90
   8   6  -1   53.79    5.00
   8   6  -1   54.09    5.10
  -8  -6   1   62.79    4.70
  -8  -6   1   59.59    4.30
  -8  -6   1   51.59    4.40
   7   6  -1  397.86   18.70
   7   6  -1  484.45   19.50
   7   6  -1  459.75   19.90
   7   6  -1  391.86   18.90
   7   6  -1  483.05   19.80
   7   6  -1  420.76   18.60
  -7  -6   1  460.65   19.10
  -7  -6   1  460.75   19.30
  -7  -6   1  414.46   19.10
  -7  -6   1  452.95   18.70
  -7  -6   1  439.56   19.70
  -7  -6   1  435.96   19.50
   6   6  -1   82.99    5.60
   6   6  -1   80.19    5.20
   6   6  -1   82.09    4.90
   6   6  -1   79.89    5.70
   6   6  -1   80.49    5.40
  -6  -6   1   86.59    5.30
  -6  -6   1   84.49    5.70
  -6  -6   1   82.09    5.50
  -6  -6   1   74.59    5.00
  -6  -6   1   80.99    4.80
  -6  -6   1   82.79    5.80
   5   6  -1  508.15   20.90
   5   6  -1  484.85   20.70
   5   6  -1  521.75   20.70
  -5  -6   1  485.95   21.10
  -5  -6   1  492.55   20.90
  -5  -6   1  471.05   21.20
   4   6  -1    7.60    2.60
   4   6  -1    8.30    2.40
   4   6  -1    6.20    2.40
   4   6  -1    6.70    2.30
   4   6  -1    3.50    2.40
   4   6  -1    7.30    2.00
  -4  -6   1    6.80    2.20
  -4  -6   1    8.00    2.20
  -4  -6   1    4.40    2.40
  -4  -6   1    3.90    1.80
  -4  -6   1    3.70    2.20
  -4  -6   1    5.60    2.50
   3   6  -1  175.28    8.30
   3   6  -1  166.48    8.40
   3   6  -1  172.78    8.40
   3   6  -1  163.98    7.90
   3   6  -1  159.38    8.00
  -3  -6   1  158.98    7.60
  -3  -6   1  162.18    7.80
  -3  -6   1  164.58    8.20
  -3  -6   1  165.38    8.10
  -3  -6   1  182.18    8.00
  -3  -6   1  165.88    8.30
   2   6  -1  662.33   27.00
   2   6  -1  651.03   26.80
   2   6  -1  672.33   26.90
   2   6  -1  659.23   27.20
   2   6  -1  650.03   26.60
   2   6  -1  660.23   27.20
  -2  -6   1  660.03   26.90
  -2  -6   1  701.33   26.90
  -2  -6   1  684.83   26.90
  -2  -6   1  664.53   26.60
  -2  -6   1  671.23   27.10
  -2  -6   1  639.54   27.00
   1   6  -1  247.58   10.70
   1   6  -1  242.78   10.60
   1   6  -1  247.58   11.00
   1   6  -1  259.67   11.00
   1   6  -1  260.17   10.80
   1   6  -1  253.47   10.50
  -1  -6   1  230.68   10.80
  -1  -6   1  252.77   10.50
  -1  -6   1  231.88   10.70
  -1  -6   1  241.08   10.40
  -1  -6   1  241.48   10.70
   0   6  -1  468.15   19.70
   0   6  -1  483.65   19.80
   0   6  -1  475.45   20.00
   0   6  -1  490.25   20.00
   0   6  -1  474.35   19.60
   0   6  -1  477.55   19.60
   0  -6   1  518.25   19.60
   0  -6   1  484.45   20.90
   0  -6   1  481.05   19.50
   0  -6   1  482.95   19.80
   0  -6   1  539.25   20.50
  -1   6  -1   20.50    2.20
  -1   6  -1   23.70    2.20
  -1   6  -1   21.10    2.10
  -1   6  -1   32.60    2.80
  -1   6  -1   19.70    1.90
   1  -6   1   25.70    1.60
   1  -6   1   22.40    1.90
   1  -6   1   22.20    1.60
   1  -6   1   21.60    1.80
   1  -6   1   20.80    2.20
   1  -6   1   32.40    2.80
  -2   6  -1  187.18    8.00
  -2   6  -1  182.28    8.10
  -2   6  -1  193.48    8.20
  -2   6  -1  175.98    8.30
  -2   6  -1  190.98    8.00
  -2   6  -1  202.38    8.20
   2  -6   1  196.98    8.00
   2  -6   1  191.18    8.00
   2  -6   1  199.48    8.20
   2  -6   1  198.58    8.30
  -3   6  -1 1054.69   41.20
  -3   6  -1 1085.29   41.30
  -3   6  -1 1066.39   41.30
  -3   6  -1 1034.40   41.30
  -3   6  -1 1055.99   41.50
   3  -6   1 1051.69   41.40
   3  -6   1 1052.69   41.20
  -4   6  -1   21.50    1.70
  -4   6  -1   20.30    1.70
  -4   6  -1   22.70    2.00
  -4   6  -1   19.20    1.80
   4  -6   1   23.10    1.80
   4  -6   1   20.10    1.70
  -5   6  -1 1005.70   40.70
  -5   6  -1 1020.40   40.80
  -5   6  -1 1045.40   40.70
  -5   6  -1 1085.39   40.90
   5  -6   1 1040.60   40.70
   5  -6   1 1054.39   40.80
  -6   6  -1   22.10    2.00
  -6   6  -1   23.70    1.80
  -6   6  -1   23.50    2.00
  -6   6  -1   19.70    2.00
  -6   6  -1   20.20    1.90
  -6   6  -1   23.40    1.80
   6  -6   1   23.40    1.90
   6  -6   1   20.50    1.90
  -7   6  -1   21.40    1.90
  -7   6  -1   20.10    2.10
  -7   6  -1   22.50    1.90
  -7   6  -1   30.50    2.60
  -7   6  -1   29.70    3.00
  -7   6  -1   31.70    3.00
   7  -6   1   20.80    2.00
   7  -6   1   26.80    2.70
  -8   6  -1   62.79    3.90
  -8   6  -1   59.49    3.90
  -8   6  -1   60.59    3.50
  -8   6  -1   60.19    3.50
  -8   6  -1   59.89    3.40
  -8   6  -1   60.99    3.30
   8  -6   1   56.79    3.30
   8  -6   1   60.39    3.70
   8  -6   1   58.19    3.40
  -9   6  -1   42.20    2.90
  -9   6  -1   42.60    3.60
  -9   6  -1   42.00    3.10
  -9   6  -1   41.30    3.40
  -9   6  -1   42.30    2.90
  -9   6  -1   40.70    3.10
   9  -6   1   44.20    3.00
   9  -6   1   44.10    3.20
   9  -6   1   43.40    2.90
   9  -6   1   46.00    3.40
 -10   6  -1  709.93   28.80
 -10   6  -1  731.23   28.30
 -10   6  -1  700.23   28.00
 -10   6  -1  706.83   28.30
 -10   6  -1  668.13   28.50
 -10   6  -1  714.03   28.20
  10  -6   1  679.83   28.10
  10  -6   1  675.03   28.00
  10  -6   1  688.23   28.40
  10  -6   1  688.03   27.90
 -11   6  -1   69.49    5.20
 -11   6  -1   55.29    4.40
 -11   6  -1   70.59    4.50
 -11   6  -1   72.99    4.30
 -11   6  -1   69.99    4.90
  11  -6   1   68.99    4.60
  11  -6   1   86.79    7.30
  11  -6   1   70.59    4.30
  11  -6   1   75.59    4.30
 -12   6  -1  181.78    9.70
 -12   6  -1  176.48    8.70
 -12   6  -1  186.08    8.80
 -12   6  -1  177.08    8.90
 -12   6  -1  198.38    9.70
 -12   6  -1  186.38    8.90
  12  -6   1  185.18    8.80
  12  -6   1  175.58    9.30
  12  -6   1  185.38    8.70
  12  -6   1  189.78    9.10
 -13   6  -1   35.40    3.40
 -13   6  -1   32.10    4.10
 -13   6  -1   37.00    5.10
 -13   6  -1   35.30    3.30
 -13   6  -1   35.70    4.80
 -13   6  -1   33.20    3.30
  13  -6   1   37.30    4.80
  13  -6   1   31.50    3.30
  13  -6   1   36.30    4.50
  13  -6   1   39.80    4.10
 -14   6  -1   12.20    2.60
 -14   6  -1   10.10    2.60
 -14   6  -1   10.30    2.90
 -14   6  -1   13.10    4.00
  14  -6   1   10.20    3.60
  14  -6   1    8.90    3.30
  14  -6   1    9.80    2.80
  14  -6   1   10.90    3.00
 -15   6  -1    2.40    2.50
 -15   6  -1    1.80    2.00
 -15   6  -1    2.00    3.10
 -15   6  -1    0.20    2.30
 -15   6  -1    1.00    3.20
 -15   6  -1    0.40    3.20
  15  -6   1    0.30    3.10
  15  -6   1    1.30    2.30
  15  -6   1    0.30    2.50
 -16   6  -1    8.30    3.00
 -16   6  -1    6.40    2.50
  16  -6   1    7.50    4.00
  16  -6   1    6.90    2.90
  16  -6   1    9.90    3.20
  16  -6   1    8.80    4.10
 -17   6  -1   31.30    4.40
  17  -6   1   31.30    5.40
  17  -6   1   23.20    4.20
  17  -6   1   29.20    5.60
  17  -6   1   28.40    4.40
  18  -6   1   34.40    6.10
  18  -6   1   32.50    4.70
  18  -6   1   31.90    5.90
  19  -6   1    8.80    4.20
  19  -6   1    7.60    4.90
  19  -6   1   11.00    5.40
  19  -6   1    8.70    3.70
  20  -6   1   -1.30    5.00
  20  -6   1    0.00    3.70
  20   5  -1    9.70    5.50
  20   5  -1   10.40    5.50
  20   5  -1    8.40    5.70
 -20  -5   1    8.30    4.50
 -20  -5   1    7.30    4.30
  19   5  -1    7.60    5.10
  19   5  -1    8.30    5.20
  19   5  -1    4.30    5.20
 -19  -5   1    5.30    3.70
 -19  -5   1    4.30    3.70
 -19  -5   1    1.90    3.70
  18   5  -1    2.60    4.80
  18   5  -1    2.00    4.50
  18   5  -1    2.10    4.30
 -18  -5   1    4.80    3.60
 -18  -5   1    3.20    3.50
 -18  -5   1    3.20    3.90
  17   5  -1   -1.10    4.10
  17   5  -1    1.50    2.70
  17   5  -1    1.30    4.30
 -17  -5   1    2.00    3.30
 -17  -5   1    0.50    3.40
 -17  -5   1    0.70    3.10
  16   5  -1    1.60    3.00
  16   5  -1    1.50    4.10
  16   5  -1    0.90    3.70
  16   5  -1    2.00    2.50
  16   5  -1    1.70    3.10
  16   5  -1    1.00    4.10
 -16  -5   1    1.60    3.30
 -16  -5   1    2.00    3.20
 -16  -5   1   -0.20    2.80
 -16  -5   1   -0.40    4.30
 -16  -5   1    0.90    3.70
  15   5  -1    1.60    2.90
  15   5  -1    0.90    2.80
  15   5  -1   -0.10    3.80
  15   5  -1    0.30    3.90
  15   5  -1    1.50    2.50
 -15  -5   1    0.80    2.90
 -15  -5   1    1.10    3.50
 -15  -5   1    2.00    2.90
 -15  -5   1   -0.20    3.40
 -15  -5   1    1.00    2.80
 -15  -5   1    1.80    3.90
  14   5  -1    2.00    3.90
  14   5  -1    3.20    3.80
  14   5  -1    3.10    2.70
  14   5  -1    5.10    3.90
  14   5  -1    5.90    2.70
  14   5  -1    4.60    3.10
 -14  -5   1    7.40    3.30
 -14  -5   1    7.00    4.00
 -14  -5   1    4.20    4.00
 -14  -5   1    3.90    3.50
  13   5  -1  115.49    8.20
  13   5  -1  116.09    7.30
  13   5  -1  116.99    7.00
  13   5  -1  113.29    8.20
 -13  -5   1  117.09    7.50
 -13  -5   1  117.79    7.40
 -13  -5   1  111.69    7.80
 -13  -5   1  104.99    8.30
 -13  -5   1  110.49    8.00
  12   5  -1    1.10    3.40
  12   5  -1    0.10    2.50
  12   5  -1    0.60    3.20
  12   5  -1    1.80    3.40
  12   5  -1    1.00    2.30
  12   5  -1    3.50    3.80
 -12  -5   1    0.80    2.40
 -12  -5   1    2.30    2.70
 -12  -5   1    0.10    3.10
 -12  -5   1    0.80    3.30
 -12  -5   1    6.30    3.70
  11   5  -1    5.50    2.30
  11   5  -1    3.50    3.30
  11   5  -1    3.00    2.40
  11   5  -1    2.30    3.10
  11   5  -1    2.80    3.30
  11   5  -1    4.50    2.60
 -11  -5   1    2.70    3.10
 -11  -5   1    3.40    3.20
 -11  -5   1    4.20    2.60
 -11  -5   1    5.90    3.40
 -11  -5   1    4.70    2.60
  10   5  -1  181.98    9.70
  10   5  -1  176.88    9.30
  10   5  -1  200.28   10.60
  10   5  -1  189.58    9.60
  10   5  -1  199.98   10.30
 -10  -5   1  185.38    9.80
 -10  -5   1  202.88   10.50
 -10  -5   1  193.58    9.70
 -10  -5   1  193.08   10.20
 -10  -5   1  194.28   10.60
   9   5  -1   41.10    4.60
   9   5  -1   40.80    4.00
   9   5  -1   52.79    5.90
   9   5  -1   37.50    3.70
   9   5  -1   35.30    4.90
   9   5  -1   51.19    5.60
  -9  -5   1   43.60    5.50
  -9  -5   1   48.80    5.50
  -9  -5   1   45.00    5.60
  -9  -5   1   43.30    4.00
  -9  -5   1   40.60    4.00
   8   5  -1  149.99    8.40
   8   5  -1  152.28    7.70
   8   5  -1  155.38    8.30
   8   5  -1  144.09    7.60
   8   5  -1  146.79    8.60
   8   5  -1  143.09    7.80
  -8  -5   1  154.08    8.00
  -8  -5   1  145.99    8.50
  -8  -5   1  147.69    8.30
  -8  -5   1  154.38    7.90
  -8  -5   1  152.98    8.70
   7   5  -1   25.20    3.30
   7   5  -1   24.90    3.80
   7   5  -1   26.90    3.70
   7   5  -1   25.80    4.10
   7   5  -1   25.90    4.00
  -7  -5   1   23.20    3.90
  -7  -5   1   24.90    3.10
  -7  -5   1   30.30    3.90
  -7  -5   1   24.20    3.80
  -7  -5   1   20.00    3.70
  -7  -5   1   30.00    3.70
   6   5  -1    6.10    2.20
   6   5  -1    7.90    2.80
   6   5  -1    6.60    2.20
   6   5  -1    7.20    3.30
   6   5  -1    7.00    2.10
   6   5  -1    7.70    2.80
  -6  -5   1    6.80    2.70
  -6  -5   1    3.30    2.40
  -6  -5   1    3.30    1.80
  -6  -5   1    8.20    2.80
  -6  -5   1    4.00    2.60
  -6  -5   1    7.20    2.40
   5   5  -1    0.60    2.30
   5   5  -1    1.90    2.20
   5   5  -1    2.10    1.70
   5   5  -1    0.10    1.60
   5   5  -1    1.30    2.30
  -5  -5   1    1.00    1.70
  -5  -5   1    2.30    1.80
  -5  -5   1    1.40    2.20
  -5  -5   1    1.20    1.70
  -5  -5   1    3.00    2.40
  -5  -5   1    1.10    2.30
   4   5  -1   30.70    3.00
   4   5  -1   33.20    3.80
   4   5  -1   39.20    3.90
   4   5  -1   26.30    2.60
   4   5  -1   37.90    3.60
   4   5  -1   31.50    3.20
  -4  -5   1   45.00    4.50
  -4  -5   1   25.70    2.80
  -4  -5   1   27.10    2.90
  -4  -5   1   32.20    3.80
  -4  -5   1   41.40    4.30
  -4  -5   1   26.10    2.50
   3   5  -1  281.27   12.40
   3   5  -1  281.17   12.20
   3   5  -1  281.57   12.50
   3   5  -1  290.07   12.20
   3   5  -1  285.17   11.90
   3   5  -1  276.37   12.10
  -3  -5   1  290.17   11.90
  -3  -5   1  274.97   12.30
  -3  -5   1  279.57   12.50
  -3  -5   1  263.77   12.00
  -3  -5   1  283.07   12.10
  -3  -5   1  267.77   12.30
   2   5  -1   95.89    5.20
   2   5  -1   92.79    5.20
   2   5  -1   89.09    4.90
   2   5  -1  100.29    5.00
   2   5  -1   97.29    4.70
   2   5  -1   90.99    5.30
  -2  -5   1  105.99    5.00
  -2  -5   1   90.89    5.10
  -2  -5   1   86.59    5.10
  -2  -5   1   98.49    4.90
  -2  -5   1   94.29    4.70
  -2  -5   1   94.29    5.10
   1   5  -1  893.81   35.40
   1   5  -1  895.81   35.80
   1   5  -1  922.21   35.60
   1   5  -1  903.71   35.90
   1   5  -1  886.91   35.50
   1   5  -1  891.11   35.70
  -1  -5   1  902.61   35.70
  -1  -5   1  877.51   35.70
  -1  -5   1  890.01   35.70
  -1  -5   1  893.51   35.40
  -1  -5   1  923.21   35.50
  -1  -5   1  918.71   35.50
   0   5  -1  619.24   23.90
   0   5  -1  600.54   24.00
   0   5  -1  615.34   24.00
   0   5  -1  581.84   23.70
   0   5  -1  606.94   23.70
   0   5  -1  587.04   23.70
   0  -5   1  582.14   23.70
   0  -5   1  580.14   23.90
   0  -5   1  612.74   24.00
   0  -5   1  620.14   23.80
   0  -5   1  600.44   23.60
   0  -5   1  576.84   23.70
  -1   5  -1   46.30    2.60
  -1   5  -1   47.60    2.80
  -1   5  -1   47.30    3.00
  -1   5  -1   47.40    2.80
  -1   5  -1   43.90    2.50
  -1   5  -1   45.50    2.60
   1  -5   1   44.90    2.50
   1  -5   1   45.70    2.80
   1  -5   1   55.79    3.00
   1  -5   1   46.70    2.80
  -2   5  -1  243.18    9.60
  -2   5  -1  231.38    9.60
  -2   5  -1  231.28    9.60
  -2   5  -1  229.78    9.70
  -2   5  -1  248.08    9.90
   2  -5   1  247.38   10.00
   2  -5   1  239.98    9.70
   2  -5   1  246.88    9.50
   2  -5   1  215.78    9.70
  -3   5  -1   14.30    1.40
  -3   5  -1   16.20    1.50
  -3   5  -1   19.20    2.00
  -3   5  -1   23.40    1.60
   3  -5   1   20.80    1.50
   3  -5   1   19.20    1.60
  -4   5  -1  427.86   16.30
  -4   5  -1  391.26   16.20
  -4   5  -1  416.96   16.40
  -4   5  -1  411.86   16.30
   4  -5   1  397.56   16.20
   4  -5   1  407.86   16.30
  -5   5  -1   24.80    1.90
  -5   5  -1   25.70    1.70
  -5   5  -1   25.40    1.90
  -5   5  -1   24.30    2.00
  -5   5  -1   25.70    1.70
   5  -5   1   23.30    1.80
   5  -5   1   25.20    1.80
  -6   5  -1  131.09    5.80
  -6   5  -1  129.29    6.00
  -6   5  -1  131.89    5.70
  -6   5  -1  124.49    5.90
  -6   5  -1  128.29    5.60
  -6   5  -1  134.29    5.80
   6  -5   1  127.89    5.90
   6  -5   1  122.89    5.70
  -7   5  -1   22.00    2.00
  -7   5  -1   18.10    1.80
  -7   5  -1   21.50    1.80
  -7   5  -1   30.30    2.70
   7  -5   1   20.30    2.10
   7  -5   1   31.00    2.90
   7  -5   1   20.60    1.90
   7  -5   1   17.80    1.80
  -8   5  -1  387.46   15.50
  -8   5  -1  373.36   15.90
  -8   5  -1  369.86   15.60
  -8   5  -1  371.66   15.50
  -8   5  -1  360.86   15.50
  -8   5  -1  407.76   16.10
   8  -5   1  393.56   15.50
   8  -5   1  374.26   15.70
   8  -5   1  370.66   15.60
   8  -5   1  358.86   15.50
  -9   5  -1   28.10    2.40
  -9   5  -1   33.50    3.50
  -9   5  -1   37.40    3.90
  -9   5  -1   38.10    4.00
  -9   5  -1   29.10    2.60
  -9   5  -1   25.90    2.40
   9  -5   1   38.30    3.80
   9  -5   1   26.50    2.50
   9  -5   1   38.30    3.60
   9  -5   1   34.40    3.10
 -10   5  -1  282.67   13.30
 -10   5  -1  317.77   12.90
 -10   5  -1  290.27   13.60
 -10   5  -1  281.07   13.00
  10  -5   1  324.37   13.10
  10  -5   1  294.17   13.10
  10  -5   1  313.47   12.90
  10  -5   1  294.27   13.20
 -11   5  -1    2.00    1.70
 -11   5  -1    0.60    2.40
 -11   5  -1    2.70    2.40
 -11   5  -1    1.70    2.10
 -11   5  -1    1.20    1.50
  11  -5   1    1.50    1.70
  11  -5   1    2.00    2.40
  11  -5   1    2.00    1.80
 -12   5  -1   22.40    3.10
 -12   5  -1   18.70    2.70
 -12   5  -1   22.80    3.30
 -12   5  -1   23.90    3.50
 -12   5  -1   23.90    4.20
 -12   5  -1   21.30    3.80
  12  -5   1   21.70    3.10
  12  -5   1   24.70    3.90
  12  -5   1   22.50    3.20
  12  -5   1   20.60    3.70
 -13   5  -1    4.10    2.50
 -13   5  -1    7.80    2.30
 -13   5  -1    3.60    3.00
 -13   5  -1    9.30    2.50
 -13   5  -1    6.20    2.50
 -13   5  -1    6.40    3.50
  13  -5   1    5.00    2.30
  13  -5   1    6.20    3.20
  13  -5   1    3.50    3.00
  13  -5   1    6.20    2.30
 -14   5  -1   10.60    2.80
 -14   5  -1   13.50    3.80
 -14   5  -1   11.90    2.70
 -14   5  -1   12.50    2.90
  14  -5   1    9.30    2.70
  14  -5   1    9.70    3.50
 -15   5  -1   18.30    3.60
 -15   5  -1   17.00    3.30
 -15   5  -1   17.80    4.50
 -15   5  -1   17.90    3.80
 -15   5  -1   17.30    4.20
 -15   5  -1   17.70    3.30
  15  -5   1   21.30    3.60
  15  -5   1   17.90    4.30
  15  -5   1   19.00    3.50
  15  -5   1   18.20    4.40
 -16   5  -1    8.70    4.60
 -16   5  -1    9.20    3.30
 -16   5  -1    8.20    2.70
 -16   5  -1    3.90    3.40
  16  -5   1    8.30    3.00
  16  -5   1    9.10    4.10
  16  -5   1    6.00    3.90
  16  -5   1    7.10    3.30
 -17   5  -1    1.90    2.30
 -17   5  -1    1.90    2.90
  17  -5   1    1.00    3.60
  17  -5   1    0.10    3.70
  17  -5   1    2.70    2.90
 -18   5  -1    2.30    2.50
  18  -5   1    0.70    3.00
  18  -5   1    4.30    3.10
  18  -5   1    3.40    4.30
  18  -5   1    5.60    4.70
  19  -5   1    0.30    4.50
  19  -5   1    3.00    4.60
  19  -5   1    3.80    3.40
  19  -5   1    1.30    3.30
  20  -5   1   22.90    6.20
  20  -5   1   26.40    5.20
  20  -5   1   23.30    4.80
 -21  -4   1    3.00    4.20
  20   4  -1   41.10    7.20
  20   4  -1   42.80    7.30
  20   4  -1   38.10    7.70
 -20  -4   1   27.10    5.20
 -20  -4   1   24.80    5.40
 -20  -4   1   36.60    6.00
  19   4  -1    6.90    5.10
  19   4  -1    9.00    5.50
 -19  -4   1    4.30    3.80
 -19  -4   1    3.30    3.70
 -19  -4   1    8.00    4.00
  18   4  -1    8.90    5.60
  18   4  -1    8.20    4.90
  18   4  -1   10.70    3.40
  18   4  -1   13.70    5.20
 -18  -4   1   11.70    4.00
 -18  -4   1   12.50    4.40
 -18  -4   1   13.50    4.10
  17   4  -1    4.10    4.50
  17   4  -1    2.00    4.00
  17   4  -1    3.30    4.40
  17   4  -1    4.50    3.40
  17   4  -1    2.80    2.70
 -17  -4   1    3.50    3.40
 -17  -4   1    3.50    3.30
 -17  -4   1    3.00    3.30
  16   4  -1  122.89    7.70
  16   4  -1  128.09    9.50
  16   4  -1  126.39    8.20
  16   4  -1  126.19    7.90
  16   4  -1  128.69    9.10
 -16  -4   1  127.59    9.60
 -16  -4   1  138.59    8.60
 -16  -4   1  138.09    8.50
 -16  -4   1  110.69    8.60
 -16  -4   1  135.89    9.30
  15   4  -1   82.99    5.80
  15   4  -1   77.99    6.10
  15   4  -1   68.09    7.00
  15   4  -1   73.09    7.20
  15   4  -1   79.29    6.10
 -15  -4   1   74.09    6.70
 -15  -4   1   74.99    6.90
 -15  -4   1   76.19    7.30
 -15  -4   1   80.29    6.30
  14   4  -1    1.70    3.40
  14   4  -1    5.90    2.70
  14   4  -1    3.80    2.90
  14   4  -1    3.50    2.80
  14   4  -1    2.20    3.60
  14   4  -1    4.70    3.80
 -14  -4   1    2.10    3.50
 -14  -4   1    1.90    2.70
 -14  -4   1    2.00    3.30
 -14  -4   1    3.90    3.00
 -14  -4   1    1.90    3.70
  13   4  -1   20.90    3.70
  13   4  -1   23.30    4.10
  13   4  -1   16.10    4.50
  13   4  -1   16.00    4.30
  13   4  -1   20.70    3.60
  13   4  -1   18.30    4.30
 -13  -4   1   16.20    3.50
 -13  -4   1   18.50    4.40
 -13  -4   1   18.30    4.60
 -13  -4   1   22.40    4.40
 -13  -4   1   16.30    4.10
  12   4  -1   10.50    3.20
  12   4  -1    5.60    3.50
  12   4  -1    5.50    3.50
  12   4  -1    9.20    2.70
 -12  -4   1    6.80    3.40
 -12  -4   1    7.60    3.80
 -12  -4   1    8.20    3.90
 -12  -4   1    8.20    2.90
 -12  -4   1    9.00    3.20
 -12  -4   1    7.80    2.90
  11   4  -1  376.66   18.10
  11   4  -1  395.76   18.00
  11   4  -1  448.26   19.50
  11   4  -1  409.96   18.70
 -11  -4   1  428.26   19.00
 -11  -4   1  392.26   18.30
 -11  -4   1  408.46   18.10
 -11  -4   1  430.06   19.40
 -11  -4   1  417.56   18.50
 -11  -4   1  437.36   18.90
  10   4  -1   22.50    3.20
  10   4  -1   16.30    3.70
  10   4  -1   23.00    3.50
  10   4  -1   11.30    3.30
  10   4  -1   16.40    4.00
  10   4  -1   23.10    3.60
 -10  -4   1   18.30    3.40
 -10  -4   1   24.60    3.70
 -10  -4   1   13.80    3.70
 -10  -4   1   18.10    4.10
 -10  -4   1   12.80    3.60
 -10  -4   1   11.70    2.80
   9   4  -1   68.89    5.60
   9   4  -1   67.89    5.50
   9   4  -1   69.69    5.30
  -9  -4   1   72.09    4.60
  -9  -4   1   71.39    4.90
  -9  -4   1   69.99    5.00
   8   4  -1  267.67   13.00
   8   4  -1  301.37   14.20
   8   4  -1  302.37   13.20
   8   4  -1  307.07   13.80
   8   4  -1  303.27   14.10
   8   4  -1  302.17   13.40
  -8  -4   1  308.17   13.30
  -8  -4   1  297.67   13.70
  -8  -4   1  274.67   13.30
  -8  -4   1  293.27   14.10
  -8  -4   1  294.87   13.90
  -8  -4   1  328.87   13.80
   7   4  -1  966.50   38.80
   7   4  -1  979.10   38.40
   7   4  -1  955.80   38.50
   7   4  -1  955.40   38.30
   7   4  -1  842.72   39.40
   7   4  -1  945.31   38.90
  -7  -4   1  971.70   38.60
  -7  -4   1  975.30   39.20
  -7  -4   1  957.90   39.00
  -7  -4   1  966.70   38.80
  -7  -4   1  980.40   38.40
  -7  -4   1  956.00   38.60
   6   4  -1   76.69    4.70
   6   4  -1   82.19    4.60
   6   4  -1   85.19    4.50
  -6  -4   1   77.89    5.40
  -6  -4   1   76.59    5.10
  -6  -4   1   76.39    5.20
   5   4  -1 1406.16   53.29
   5   4  -1 1371.46   52.89
   5   4  -1 1326.17   52.49
   5   4  -1 1377.76   53.19
   5   4  -1 1269.97   52.69
   5   4  -1 1280.87   52.59
  -5  -4   1 1227.48   52.89
  -5  -4   1 1489.75   52.89
  -5  -4   1 1411.46   52.69
  -5  -4   1 1213.08   52.69
  -5  -4   1 1280.37   53.09
   4   4  -1   57.69    3.60
   4   4  -1   56.49    3.80
   4   4  -1   58.59    4.00
   4   4  -1   59.59    4.10
   4   4  -1   60.59    4.20
  -4  -4   1   62.99    3.50
  -4  -4   1   60.49    3.70
  -4  -4   1   59.79    4.10
  -4  -4   1   60.79    4.20
  -4  -4   1   60.39    3.90
  -4  -4   1   60.29    4.30
   3   4  -1    3.20    1.90
   3   4  -1    2.70    1.40
   3   4  -1    4.90    2.10
   3   4  -1    3.40    1.70
   3   4  -1    4.30    2.10
   3   4  -1    1.80    1.50
  -3  -4   1    4.40    2.00
  -3  -4   1    5.90    1.80
  -3  -4   1    5.20    1.80
  -3  -4   1    5.90    2.20
  -3  -4   1    4.10    1.50
  -3  -4   1    3.80    2.10
   2   4  -1    6.00    1.80
   2   4  -1    6.70    1.90
   2   4  -1    8.60    2.20
   2   4  -1    6.70    2.10
   2   4  -1    8.50    2.30
  -2  -4   1    9.20    1.90
  -2  -4   1    7.20    2.00
  -2  -4   1    9.50    2.20
  -2  -4   1    8.40    1.90
  -2  -4   1    9.70    1.70
  -2  -4   1    6.70    2.00
   1   4  -1 7269.17  277.17
   1   4  -1 7025.50  277.07
   1   4  -1 6892.01  277.07
   1   4  -1 7109.29  277.27
   1   4  -1 6926.21  277.27
   1   4  -1 7262.17  276.97
  -1  -4   1 7506.85  277.17
  -1  -4   1 7382.16  277.27
  -1  -4   1 7355.46  277.27
  -1  -4   1 6799.42  277.07
  -1  -4   1 6879.01  276.97
  -1  -4   1 7761.92  276.97
   0   4  -1  962.30   38.00
   0   4  -1  949.71   38.00
   0   4  -1  964.90   38.20
   0   4  -1  963.00   38.00
   0   4  -1 1020.10   38.20
   0   4  -1 1006.60   38.30
   0  -4   1  992.70   38.10
   0  -4   1  968.70   38.00
   0  -4   1  997.40   38.20
   0  -4   1  945.91   38.20
   0  -4   1  964.20   38.00
   0  -4   1  963.80   38.00
  -1   4  -1  389.56   15.90
  -1   4  -1  384.06   15.90
  -1   4  -1  411.56   16.10
  -1   4  -1  417.56   16.00
  -1   4  -1  414.16   16.10
   1  -4   1  415.66   16.10
   1  -4   1  401.26   15.90
   1  -4   1  393.76   15.90
  -2   4  -1 1019.90   39.60
  -2   4  -1 1036.10   39.50
   2  -4   1  994.70   39.50
  -3   4  -1   35.10    2.10
  -3   4  -1   34.80    1.90
  -3   4  -1   36.80    1.90
  -4   4  -1    6.10    1.30
  -4   4  -1    1.50    0.70
  -4   4  -1    1.40    0.70
  -4   4  -1    0.30    0.50
   4  -4   1    2.10    0.90
   4  -4   1    4.70    1.10
  -5   4  -1  123.89    5.80
  -5   4  -1  136.89    5.70
  -5   4  -1  133.99    5.90
  -5   4  -1  134.49    5.80
  -5   4  -1  136.79    6.10
   5  -4   1  126.79    5.90
   5  -4   1  141.79    5.80
  -6   4  -1  239.78    9.60
  -6   4  -1  222.98    9.80
  -6   4  -1  216.78    9.70
  -6   4  -1  212.98    9.50
  -6   4  -1  239.78    9.50
  -6   4  -1  232.08    9.40
   6  -4   1  226.58    9.60
   6  -4   1  235.18    9.50
   6  -4   1  224.08    9.50
   6  -4   1  223.18    9.70
  -7   4  -1  183.18    7.60
  -7   4  -1  163.08    7.90
  -7   4  -1  167.78    7.50
  -7   4  -1  164.38    7.60
  -7   4  -1  169.08    7.40
  -7   4  -1  178.38    8.00
   7  -4   1  176.58    7.50
   7  -4   1  171.58    7.50
   7  -4   1  164.98    7.60
   7  -4   1  174.68    7.70
  -8   4  -1  591.34   24.90
  -8   4  -1  591.84   24.50
  -8   4  -1  620.64   24.40
  -8   4  -1  601.04   24.50
  -8   4  -1  600.64   24.90
  -8   4  -1  593.14   24.40
   8  -4   1  646.44   24.50
   8  -4   1  608.84   24.50
   8  -4   1  596.84   24.70
   8  -4   1  631.14   24.80
  -9   4  -1  263.37   11.20
  -9   4  -1  256.17   11.30
  -9   4  -1  246.28   11.10
  -9   4  -1  252.57   11.80
  -9   4  -1  253.17   11.80
  -9   4  -1  270.27   11.50
   9  -4   1  270.47   11.20
   9  -4   1  267.37   11.60
   9  -4   1  256.27   11.20
   9  -4   1  264.27   11.60
 -10   4  -1  632.74   25.30
 -10   4  -1  638.54   25.50
 -10   4  -1  619.74   26.00
 -10   4  -1  614.44   25.90
  10  -4   1  629.34   25.30
  10  -4   1  602.34   25.60
  10  -4   1  597.94   25.60
  10  -4   1  636.54   25.30
 -11   4  -1  127.39    7.40
 -11   4  -1  127.59    7.60
 -11   4  -1  128.39    7.00
 -11   4  -1  137.69    6.70
 -11   4  -1  137.59    6.90
  11  -4   1  124.19    7.10
  11  -4   1  144.19    6.90
  11  -4   1  139.39    6.80
 -12   4  -1   45.60    4.40
 -12   4  -1   45.70    3.60
 -12   4  -1   49.40    4.70
 -12   4  -1   46.90    4.00
 -12   4  -1   42.10    3.70
 -12   4  -1   42.50    3.50
  12  -4   1   43.20    4.30
  12  -4   1   48.30    5.10
  12  -4   1   42.80    3.70
  12  -4   1   43.30    3.60
 -13   4  -1   10.70    3.20
 -13   4  -1   11.40    3.70
 -13   4  -1   12.30    2.60
 -13   4  -1   11.50    2.80
 -13   4  -1   11.80    2.70
  13  -4   1   11.90    2.80
  13  -4   1   11.30    3.40
  13  -4   1   11.20    2.90
 -14   4  -1  149.99    8.00
 -14   4  -1  158.98    7.90
 -14   4  -1  144.29    8.20
 -14   4  -1  156.08    7.80
 -14   4  -1  144.29    8.70
  14  -4   1  141.99    8.50
  14  -4   1  147.59    8.60
  14  -4   1  118.59    8.20
  14  -4   1  149.39    7.90
 -15   4  -1   42.50    6.10
 -15   4  -1   34.90    4.70
 -15   4  -1   41.60    5.80
 -15   4  -1   36.50    3.80
 -15   4  -1   44.80    4.80
 -15   4  -1   39.40    4.90
  15  -4   1   40.20    5.40
  15  -4   1   46.30    7.40
  15  -4   1   46.20    5.80
  15  -4   1   38.30    4.60
 -16   4  -1   -0.30    3.30
 -16   4  -1   -0.20    2.20
 -16   4  -1   -1.00    2.50
 -16   4  -1   -0.70    2.50
 -16   4  -1    0.60    3.30
 -16   4  -1    1.60    3.10
  16  -4   1    0.60    3.70
  16  -4   1   -1.10    3.20
  16  -4   1    1.40    2.40
 -17   4  -1    0.80    2.90
 -17   4  -1   -0.40    3.60
  17  -4   1    0.50    3.80
  17  -4   1    1.20    2.80
  17  -4   1    2.70    3.90
  17  -4   1    2.20    2.90
 -18   4  -1   21.90    4.00
  18  -4   1   19.70    5.40
  18  -4   1   20.50    4.30
  18  -4   1   21.50    5.60
  18  -4   1   22.20    4.40
 -19   4  -1    2.00    2.70
  19  -4   1    1.60    3.30
  19  -4   1    0.90    5.00
  19  -4   1    1.60    4.60
  19  -4   1    1.80    3.30
  20  -4   1   -0.10    3.60
  20  -4   1    1.80    3.50
  20  -4   1   -0.10    4.70
  20  -4   1   -0.20    4.90
  21   3  -1   -1.10    5.00
  21   3  -1   -1.40    5.30
 -21  -3   1    0.60    4.10
 -21  -3   1    1.90    4.00
  20   3  -1    4.00    5.00
  20   3  -1    4.30    5.40
 -20  -3   1    5.90    4.10
 -20  -3   1    2.20    4.00
 -20  -3   1    3.40    3.60
  19   3  -1   99.19    9.00
  19   3  -1  101.79    8.80
  19   3  -1  105.39    9.20
  19   3  -1  110.29    7.30
 -19  -3   1   98.49    7.50
 -19  -3   1   96.49    7.90
 -19  -3   1  109.89    8.10
  18   3  -1  113.69    8.00
  18   3  -1  124.79    7.70
  18   3  -1  116.59    9.40
  18   3  -1  122.39    9.30
  18   3  -1  124.99    9.20
 -18  -3   1   98.69    8.00
 -18  -3   1  121.59    8.40
  17   3  -1    0.60    2.90
  17   3  -1   -0.10    2.80
  17   3  -1   -1.40    3.70
  17   3  -1    0.60    4.20
  17   3  -1   -0.30    2.50
 -17  -3   1    0.40    3.40
 -17  -3   1    1.80    3.10
 -17  -3   1   -0.30    3.80
 -17  -3   1    1.70    4.00
  16   3  -1   63.99    7.90
  16   3  -1   65.39    5.40
  16   3  -1   72.89    6.00
  16   3  -1   74.69    5.80
  16   3  -1   71.99    7.10
 -16  -3   1   64.89    7.10
 -16  -3   1   72.09    6.10
 -16  -3   1   76.29    7.10
 -16  -3   1   60.49    7.20
  15   3  -1  192.48   11.40
  15   3  -1  182.78   10.00
  15   3  -1  186.48    9.90
  15   3  -1  185.08   11.20
  15   3  -1  195.38   11.00
  15   3  -1  182.38   10.20
 -15  -3   1  187.38   10.80
 -15  -3   1  192.28   11.30
 -15  -3   1  198.98   11.70
  14   3  -1   82.99    5.80
  14   3  -1   88.79    6.90
  14   3  -1   79.69    7.00
  14   3  -1   75.99    6.80
  14   3  -1   84.89    5.70
  14   3  -1   85.89    6.10
 -14  -3   1   80.09    7.20
 -14  -3   1   84.19    6.70
 -14  -3   1   85.19    6.90
 -14  -3   1   79.29    5.80
 -14  -3   1   78.99    6.20
  13   3  -1   28.40    5.00
  13   3  -1   33.50    5.10
  13   3  -1   31.20    4.00
  13   3  -1   27.40    4.20
  13   3  -1   32.60    5.30
  13   3  -1   30.90    4.20
 -13  -3   1   30.70    4.40
 -13  -3   1   27.10    3.80
 -13  -3   1   27.70    4.80
 -13  -3   1   32.20    5.10
 -13  -3   1   33.00    5.50
  12   3  -1  224.28   12.00
  12   3  -1  221.48   11.10
  12   3  -1  224.68   10.80
  12   3  -1  231.38   11.00
  12   3  -1  215.58   11.70
  12   3  -1  254.47   12.20
 -12  -3   1  212.38   10.80
 -12  -3   1  241.78   11.70
 -12  -3   1  203.08   11.80
 -12  -3   1  222.08   11.70
 -12  -3   1  223.28   11.40
  11   3  -1  433.56   20.10
  11   3  -1  439.16   19.90
  11   3  -1  481.45   21.20
  11   3  -1  477.05   21.00
 -11  -3   1  476.15   20.50
 -11  -3   1  487.85   21.10
 -11  -3   1  474.65   21.30
 -11  -3   1  461.55   20.10
 -11  -3   1  443.86   20.10
 -11  -3   1  505.35   20.80
  10   3  -1   14.20    3.30
  10   3  -1   11.30    3.30
 -10  -3   1   14.10    2.80
 -10  -3   1   12.80    3.10
 -10  -3   1   15.20    2.80
   9   3  -1   13.80    2.70
   9   3  -1   11.10    2.50
   9   3  -1   14.70    2.50
   9   3  -1   10.80    3.60
   9   3  -1   14.70    3.50
   9   3  -1   12.20    3.10
  -9  -3   1   12.60    2.60
  -9  -3   1   11.50    2.50
  -9  -3   1   10.60    3.30
  -9  -3   1   11.60    3.30
  -9  -3   1   14.70    3.30
  -9  -3   1   11.00    2.40
   8   3  -1  189.38    9.10
   8   3  -1  195.98    9.30
   8   3  -1  209.48   10.10
   8   3  -1  191.38    9.60
   8   3  -1  176.68    9.90
   8   3  -1  194.58    9.10
  -8  -3   1  199.98    9.70
  -8  -3   1  195.28    9.80
  -8  -3   1  191.08    9.20
  -8  -3   1  198.88    9.10
  -8  -3   1  200.88   10.00
  -8  -3   1  194.78    9.40
   7   3  -1  289.87   12.40
   7   3  -1  285.77   12.40
   7   3  -1  286.37   12.60
  -7  -3   1  278.57   13.10
  -7  -3   1  286.87   12.90
  -7  -3   1  273.37   13.00
   6   3  -1  791.62   32.90
   6   3  -1  806.72   32.20
   6   3  -1  777.82   32.70
   6   3  -1  814.72   32.60
   6   3  -1  777.02   32.30
   6   3  -1  826.02   32.30
  -6  -3   1  801.92   32.20
  -6  -3   1  816.32   32.60
  -6  -3   1  791.12   32.80
  -6  -3   1  796.12   32.40
  -6  -3   1  840.42   33.10
   5   3  -1  145.59    7.00
   5   3  -1  144.39    7.20
   5   3  -1  141.89    6.80
   5   3  -1  141.69    6.80
   5   3  -1  144.99    7.50
   5   3  -1  147.49    7.40
  -5  -3   1  145.89    7.00
  -5  -3   1  145.09    7.30
  -5  -3   1  142.29    7.50
  -5  -3   1  145.99    7.40
  -5  -3   1  160.28    7.20
  -5  -3   1  151.38    6.80
   4   3  -1 1083.29   44.00
   4   3  -1 1183.58   44.30
   4   3  -1 1036.50   44.00
   4   3  -1 1103.69   44.40
   4   3  -1 1061.39   44.20
   4   3  -1 1161.38   44.60
  -4  -3   1 1107.79   44.60
  -4  -3   1 1040.10   44.20
  -4  -3   1 1176.78   44.30
  -4  -3   1 1019.80   44.30
  -4  -3   1 1244.98   44.30
  -4  -3   1 1204.18   44.10
   3   3  -1 3242.28  126.19
   3   3  -1 3091.09  126.39
   3   3  -1 3274.47  126.29
   3   3  -1 3494.95  126.69
   3   3  -1 3131.09  125.99
  -3  -3   1 3131.49  126.09
  -3  -3   1 3488.25  126.59
  -3  -3   1 3449.85  126.19
  -3  -3   1 3134.99  126.29
  -3  -3   1 3368.86  126.29
  -3  -3   1 2994.70  126.29
   2   3  -1  270.17   11.40
   2   3  -1  274.77   11.30
   2   3  -1  275.47   11.40
   2   3  -1  275.17   11.60
   2   3  -1  270.67   11.60
   2   3  -1  285.37   11.50
  -2  -3   1  281.17   11.60
  -2  -3   1  255.47   11.20
  -2  -3   1  282.17   11.50
  -2  -3   1  274.77   11.40
  -2  -3   1  274.57   11.60
  -2  -3   1  269.87   11.40
   1   3  -1    7.70    1.40
   1   3  -1    7.80    1.80
   1   3  -1    8.60    1.60
   1   3  -1    7.30    1.70
   1   3  -1    9.90    2.00
   1   3  -1    6.50    1.60
  -1  -3   1    8.30    1.60
  -1  -3   1    9.60    1.90
  -1  -3   1    6.80    1.60
  -1  -3   1    7.40    1.40
  -1  -3   1    5.90    1.50
  -1  -3   1    7.60    1.70
   0   3  -1   29.20    2.10
   0   3  -1   29.10    1.90
   0   3  -1   30.80    2.00
   0   3  -1   29.00    2.10
   0   3  -1   25.50    1.70
   0  -3   1   29.10    2.00
   0  -3   1   28.90    2.10
   0  -3   1   27.20    1.70
   0  -3   1   24.40    1.70
   0  -3   1   29.60    1.80
  -1   3  -1 4772.32  181.68
  -1   3  -1 4651.33  181.68
  -2   3  -1 3023.20  113.19
   2  -3   1 2848.62  113.19
  -3   3  -1   58.49    2.80
  -3   3  -1   59.09    2.80
   3  -3   1   67.69    2.90
  -4   3  -1 4756.52  179.18
  -4   3  -1 4603.64  178.98
  -4   3  -1 4587.34  179.08
  -4   3  -1 4487.15  179.18
  -4   3  -1 4769.32  179.28
   4  -3   1 4654.43  179.18
  -5   3  -1   94.99    4.50
  -5   3  -1  106.89    4.50
  -5   3  -1  104.29    4.60
  -5   3  -1   96.49    4.70
   5  -3   1  100.59    4.70
   5  -3   1  102.79    4.50
   5  -3   1  105.09    4.60
   5  -3   1   95.99    4.70
  -6   3  -1 1859.61   75.39
  -6   3  -1 1949.80   75.19
  -6   3  -1 1931.31   75.29
  -6   3  -1 1932.51   75.09
  -6   3  -1 1895.91   75.39
  -6   3  -1 1897.81   75.09
   6  -3   1 1961.90   75.19
   6  -3   1 2112.69   75.29
   6  -3   1 1931.61   75.29
   6  -3   1 1860.61   75.29
  -7   3  -1   38.90    3.10
  -7   3  -1   39.40    2.90
  -7   3  -1   41.00    2.60
  -7   3  -1   39.40    2.60
  -7   3  -1   40.60    3.20
  -7   3  -1   39.00    2.50
   7  -3   1   41.30    3.00
   7  -3   1   38.60    2.90
   7  -3   1   38.00    2.60
   7  -3   1   40.50    2.60
  -8   3  -1  150.48    6.70
  -8   3  -1  167.98    6.90
  -8   3  -1  144.29    6.80
  -8   3  -1  138.19    6.90
  -8   3  -1  135.99    7.20
  -8   3  -1  137.59    7.20
   8  -3   1  142.29    7.00
   8  -3   1  145.39    7.10
   8  -3   1  150.78    6.80
   8  -3   1  127.19    6.60
   8  -3   1  145.69    6.30
  -9   3  -1   31.40    3.90
  -9   3  -1   22.70    2.20
  -9   3  -1   22.70    2.40
  -9   3  -1   35.40    3.70
  -9   3  -1   26.00    2.40
  -9   3  -1   34.50    4.10
   9  -3   1   22.80    2.50
   9  -3   1   24.10    2.30
   9  -3   1   24.90    1.90
   9  -3   1   26.10    3.40
   9  -3   1   34.10    3.80
   9  -3   1   28.30    3.00
 -10   3  -1   73.69    5.10
 -10   3  -1   74.39    4.70
 -10   3  -1   78.09    5.20
 -10   3  -1   61.49    5.30
  10  -3   1   72.09    4.40
  10  -3   1   72.79    4.10
  10  -3   1   75.59    4.90
  10  -3   1   71.69    3.70
  10  -3   1   72.89    4.40
 -11   3  -1  451.85   18.90
 -11   3  -1  438.56   19.40
 -11   3  -1  441.96   18.60
 -11   3  -1  437.66   19.60
 -11   3  -1  456.55   19.10
 -11   3  -1  452.35   18.70
  11  -3   1  434.56   19.10
  11  -3   1  440.46   19.20
  11  -3   1  439.06   18.70
  11  -3   1  469.75   18.80
  11  -3   1  435.86   18.30
  11  -3   1  428.66   18.00
 -12   3  -1  130.09    7.50
 -12   3  -1  128.59    7.90
 -12   3  -1  146.89    7.20
 -12   3  -1  140.99    7.40
 -12   3  -1  143.69    7.20
 -12   3  -1  135.19    8.20
  12  -3   1  139.89    6.50
  12  -3   1  138.69    6.90
  12  -3   1  140.39    7.20
  12  -3   1  131.89    7.70
  12  -3   1  144.09    7.30
 -13   3  -1    2.50    2.20
 -13   3  -1    3.40    3.90
 -13   3  -1    2.00    1.80
 -13   3  -1    2.90    2.30
  13  -3   1    3.70    3.10
  13  -3   1    1.20    1.50
  13  -3   1    3.20    2.20
  13  -3   1    2.10    2.20
  13  -3   1    3.90    3.00
 -14   3  -1    1.90    1.90
 -14   3  -1    2.50    3.30
 -14   3  -1   -0.20    2.30
 -14   3  -1    0.40    3.00
 -14   3  -1    2.60    2.50
 -14   3  -1    0.60    2.80
  14  -3   1    1.70    2.40
  14  -3   1    0.40    2.20
  14  -3   1    2.10    3.20
  14  -3   1    1.70    1.60
  14  -3   1    1.40    3.10
  14  -3   1    1.90    2.20
 -15   3  -1    4.80    2.70
 -15   3  -1    2.90    3.60
 -15   3  -1    1.70    3.60
 -15   3  -1    2.70    3.10
 -15   3  -1    1.50    2.50
 -15   3  -1    3.10    2.10
  15  -3   1    2.60    3.20
  15  -3   1    2.80    3.30
  15  -3   1    4.30    1.90
  15  -3   1    2.50    2.50
  15  -3   1    2.20    2.40
 -16   3  -1   73.99    5.70
 -16   3  -1   71.79    5.40
 -16   3  -1   80.39    5.40
 -16   3  -1   65.79    5.90
 -16   3  -1   69.99    6.50
 -16   3  -1   72.29    7.10
  16  -3   1   75.49    5.70
  16  -3   1   69.09    4.50
  16  -3   1   74.19    5.60
  16  -3   1   66.89    6.30
  16  -3   1   72.99    5.10
  16  -3   1   82.69    6.80
 -17   3  -1    8.20    3.80
 -17   3  -1   10.60    4.50
 -17   3  -1    9.00    3.40
 -17   3  -1    8.70    4.40
 -17   3  -1   13.50    3.70
  17  -3   1   11.90    4.60
  17  -3   1   15.70    3.90
  17  -3   1    7.90    4.40
  17  -3   1   10.90    3.10
  17  -3   1   11.60    2.40
  17  -3   1   14.10    3.60
 -18   3  -1   88.29    6.10
 -18   3  -1   78.19    6.50
 -18   3  -1   73.79    7.20
  18  -3   1   87.49    6.40
  18  -3   1   79.99    7.50
  18  -3   1   82.69    6.50
  18  -3   1   79.69    5.40
  18  -3   1   79.29    5.00
  18  -3   1   85.99    7.50
 -19   3  -1   24.40    6.60
 -19   3  -1   31.10    4.60
  19  -3   1   30.50    5.20
  19  -3   1   28.10    6.30
  19  -3   1   35.20    5.40
 -20   3  -1    7.60    3.30
  20  -3   1    2.30    5.30
  20  -3   1    5.60    4.10
  20  -3   1    8.60    5.40
  20  -3   1    9.50    4.20
  21   2  -1   -2.70    5.10
  21   2  -1    0.20    3.00
  21   2  -1   -2.00    4.90
  21   2  -1   -0.40    4.80
 -21  -2   1    2.40    4.00
 -21  -2   1    2.20    4.30
  20   2  -1    4.10    3.10
  20   2  -1    4.50    5.20
  20   2  -1    3.40    4.90
  20   2  -1    5.80    4.90
 -20  -2   1    3.30    3.70
 -20  -2   1    1.40    4.00
 -20  -2   1    4.20    3.70
  19   2  -1   11.00    5.10
  19   2  -1    9.30    3.40
  19   2  -1    4.60    4.50
 -19  -2   1   10.00    4.10
  18   2  -1   30.10    6.30
  18   2  -1   22.80    4.70
  18   2  -1   21.80    5.40
  18   2  -1   26.00    4.20
  18   2  -1   15.90    5.20
 -18  -2   1   28.30    5.40
  17   2  -1   -0.60    2.70
  17   2  -1   -0.90    2.80
  17   2  -1   -0.90    2.20
  17   2  -1   -0.60    3.70
  17   2  -1    0.50    3.90
  17   2  -1    0.60    4.20
 -17  -2   1    0.90    4.00
 -17  -2   1   -0.50    3.90
 -17  -2   1   -0.70    3.30
  16   2  -1   13.60    3.40
  16   2  -1    9.40    4.20
  16   2  -1   17.20    3.90
  16   2  -1   14.70    3.40
  16   2  -1   11.50    4.70
 -16  -2   1   13.50    4.70
 -16  -2   1   18.10    5.20
 -16  -2   1   11.80    4.20
  15   2  -1  262.57   13.90
  15   2  -1  254.27   12.50
  15   2  -1  235.98   13.50
  15   2  -1  264.17   13.60
  15   2  -1  261.37   12.40
  15   2  -1  245.48   12.60
 -15  -2   1  250.47   12.60
 -15  -2   1  255.07   13.30
 -15  -2   1  273.27   13.90
 -15  -2   1  262.87   14.10
 -15  -2   1  247.48   12.50
  14   2  -1  530.25   24.70
  14   2  -1  559.24   24.90
  14   2  -1  547.45   24.00
  14   2  -1  535.45   24.50
  14   2  -1  532.05   23.70
  14   2  -1  520.15   23.60
 -14  -2   1  572.34   24.90
 -14  -2   1  580.44   24.60
 -14  -2   1  560.84   25.30
 -14  -2   1  561.74   23.80
 -14  -2   1  593.64   24.40
  13   2  -1  321.07   15.80
  13   2  -1  312.37   15.40
  13   2  -1  319.67   14.60
  13   2  -1  326.97   14.80
  13   2  -1  330.37   15.00
  13   2  -1  313.67   15.70
 -13  -2   1  323.77   15.40
 -13  -2   1  320.27   14.70
 -13  -2   1  320.07   15.70
 -13  -2   1  316.07   16.00
 -13  -2   1  331.97   15.00
 -13  -2   1  338.37   14.80
  12   2  -1   31.60    3.90
  12   2  -1   39.50    5.50
  12   2  -1   30.30    4.90
  12   2  -1   32.30    4.30
  12   2  -1   32.90    4.90
  12   2  -1   35.50    3.50
 -12  -2   1   42.70    5.90
 -12  -2   1   31.60    4.90
 -12  -2   1   43.80    4.70
 -12  -2   1   36.70    5.10
 -12  -2   1   37.80    3.50
 -12  -2   1   34.10    4.30
  11   2  -1  160.68    9.00
  11   2  -1  135.99    7.70
  11   2  -1  142.79    8.40
  11   2  -1  144.49    8.60
 -11  -2   1  154.58    8.50
 -11  -2   1  155.48    8.60
 -11  -2   1  153.08    8.00
 -11  -2   1  157.58    7.90
 -11  -2   1  150.18    7.80
  10   2  -1   75.19    5.80
  10   2  -1   83.69    5.40
  10   2  -1   81.99    4.90
  10   2  -1   78.69    6.00
  10   2  -1   71.09    6.00
 -10  -2   1   84.69    5.00
 -10  -2   1   77.69    5.00
 -10  -2   1   78.29    4.80
 -10  -2   1   74.99    5.90
   9   2  -1   -0.20    1.40
   9   2  -1    0.20    2.40
   9   2  -1    1.00    1.70
   9   2  -1    0.90    1.80
   9   2  -1    0.80    2.20
   9   2  -1    1.20    2.40
  -9  -2   1    2.80    2.50
  -9  -2   1    2.00    2.30
  -9  -2   1    1.20    2.50
  -9  -2   1    1.10    1.50
  -9  -2   1   -0.10    1.70
  -9  -2   1    0.40    1.60
   8   2  -1 1315.27   51.49
   8   2  -1 1279.77   51.89
   8   2  -1 1330.57   51.49
   8   2  -1 1312.77   51.59
  -8  -2   1 1313.87   51.59
  -8  -2   1 1298.17   51.39
  -8  -2   1 1351.66   51.59
  -8  -2   1 1280.07   51.79
  -8  -2   1 1221.68   51.89
  -8  -2   1 1271.47   52.19
   7   2  -1  437.86   18.50
   7   2  -1  423.26   18.60
   7   2  -1  430.36   18.20
   7   2  -1  421.86   18.80
   7   2  -1  449.06   18.10
   7   2  -1  437.76   18.10
  -7  -2   1  451.95   18.70
  -7  -2   1  421.56   18.00
  -7  -2   1  449.56   18.50
  -7  -2   1  426.96   18.80
   6   2  -1  346.27   15.50
   6   2  -1  375.16   15.10
   6   2  -1  370.76   14.90
   6   2  -1  348.17   15.40
   6   2  -1  374.46   14.90
   6   2  -1  329.97   15.20
  -6  -2   1  338.67   15.30
  -6  -2   1  387.26   15.00
  -6  -2   1  363.66   15.00
  -6  -2   1  320.47   15.10
  -6  -2   1  372.56   14.90
  -6  -2   1  331.07   15.40
   5   2  -1  140.99    7.20
   5   2  -1  159.78    6.80
   5   2  -1  151.38    6.60
   5   2  -1  128.39    6.80
   5   2  -1  140.49    7.00
  -5  -2   1  150.98    6.50
  -5  -2   1  126.39    7.00
  -5  -2   1  124.19    6.90
  -5  -2   1  124.39    6.80
  -5  -2   1  155.38    6.70
   4   2  -1 2857.11  109.29
   4   2  -1 2763.02  109.39
   4   2  -1 2748.32  109.69
   4   2  -1 2852.41  109.39
   4   2  -1 2901.31  109.89
   4   2  -1 2908.01  109.59
  -4  -2   1 2733.23  109.49
  -4  -2   1 2694.13  109.29
  -4  -2   1 2842.32  109.59
  -4  -2   1 2891.41  109.79
  -4  -2   1 2876.21  109.39
  -4  -2   1 2756.52  109.69
   3   2  -1   47.50    3.10
   3   2  -1   41.30    2.60
   3   2  -1   44.60    2.70
   3   2  -1   46.00    3.20
   3   2  -1   44.00    3.10
  -3  -2   1   51.49    2.90
  -3  -2   1   50.49    2.70
  -3  -2   1   39.20    3.10
  -3  -2   1   40.70    3.00
  -3  -2   1   45.90    2.70
  -3  -2   1   38.10    3.00
   2   2  -1  690.33   27.20
   2   2  -1  654.23   27.00
   2   2  -1  655.53   26.90
   2   2  -1  681.53   27.30
   2   2  -1  666.03   27.10
   2   2  -1  748.43   27.20
  -2  -2   1  637.34   27.20
  -2  -2   1  723.63   27.10
  -2  -2   1  670.33   27.20
  -2  -2   1  681.03   27.10
  -2  -2   1  696.03   27.10
  -2  -2   1  732.03   27.00
   1   2  -1  659.23   25.50
   1   2  -1  639.14   25.60
   1   2  -1  629.64   25.50
   1   2  -1  636.54   25.60
   1   2  -1  709.13   25.60
   1   2  -1  630.94   25.40
  -1  -2   1  679.33   25.50
  -1  -2   1  625.04   25.50
  -1  -2   1  590.24   25.50
  -1  -2   1  664.83   25.50
  -1  -2   1  681.43   25.60
   0   2  -1 6928.11  265.17
   0   2  -1 6466.45  265.07
   0   2  -1 6965.00  265.07
   0  -2   1 7169.98  265.07
  -2   2  -1 5425.06  229.18
  -2   2  -1 6376.36  229.28
   2  -2   1 5813.82  229.18
   2  -2   1 6191.98  229.28
  -3   2  -1  937.51   36.00
  -3   2  -1  905.51   36.00
   3  -2   1  917.61   36.10
   3  -2   1  946.11   36.10
  -4   2  -1   55.29    2.80
  -4   2  -1   51.99    3.00
  -4   2  -1   51.49    2.90
  -4   2  -1   56.89    2.70
  -4   2  -1   57.59    2.60
   4  -2   1   51.99    2.90
   4  -2   1   57.49    2.70
   4  -2   1   55.39    3.00
   4  -2   1   54.79    2.70
  -5   2  -1 3319.17  120.09
  -5   2  -1 3030.50  119.69
  -5   2  -1 3038.30  119.59
  -5   2  -1 3059.49  119.89
  -5   2  -1 3278.77  119.89
  -5   2  -1 2892.01  119.69
   5  -2   1 3098.99  119.69
   5  -2   1 2992.00  119.49
   5  -2   1 3195.18  119.99
   5  -2   1 3036.80  119.39
  -6   2  -1 1117.39   43.70
  -6   2  -1 1078.29   44.00
  -6   2  -1 1085.99   43.60
  -6   2  -1 1143.39   43.60
   6  -2   1 1083.59   43.30
   6  -2   1 1157.78   44.00
   6  -2   1 1120.59   43.70
   6  -2   1 1134.89   43.70
   6  -2   1 1111.49   43.50
   6  -2   1 1097.99   43.90
  -7   2  -1  208.78    8.80
  -7   2  -1  193.48    8.40
  -7   2  -1  197.88    9.00
  -7   2  -1  187.78    8.50
  -7   2  -1  201.58    9.00
  -7   2  -1  192.98    8.60
   7  -2   1  191.68    8.80
   7  -2   1  190.88    8.50
   7  -2   1  205.18    8.90
   7  -2   1  190.28    8.40
   7  -2   1  186.28    8.20
   7  -2   1  192.08    8.50
  -8   2  -1   85.09    4.90
  -8   2  -1   89.19    4.60
  -8   2  -1   89.19    4.60
  -8   2  -1   89.59    5.20
  -8   2  -1   84.29    5.30
  -8   2  -1   86.99    4.70
   8  -2   1   84.49    5.10
   8  -2   1   91.49    4.30
   8  -2   1   84.89    4.60
   8  -2   1   89.09    5.10
   8  -2   1   92.29    4.70
   8  -2   1   84.89    4.70
  -9   2  -1   13.50    3.00
  -9   2  -1   17.00    3.30
  -9   2  -1   14.30    2.90
  -9   2  -1   19.50    2.60
   9  -2   1   17.80    2.60
   9  -2   1   12.70    2.80
   9  -2   1   18.60    2.60
   9  -2   1   15.50    3.00
   9  -2   1   17.00    2.60
   9  -2   1   21.10    2.30
 -10   2  -1   16.40    3.10
 -10   2  -1   17.90    3.70
 -10   2  -1   18.20    3.60
 -10   2  -1   14.00    2.30
 -10   2  -1   15.20    2.70
  10  -2   1   11.10    1.90
  10  -2   1   14.00    3.20
  10  -2   1   12.10    2.50
  10  -2   1   12.00    2.50
  10  -2   1   12.30    2.40
 -11   2  -1    7.70    2.40
 -11   2  -1    4.40    2.00
 -11   2  -1    5.60    2.70
 -11   2  -1    6.20    2.00
 -11   2  -1    5.20    2.80
 -11   2  -1    8.40    3.20
  11  -2   1    4.10    2.10
  11  -2   1    5.00    2.00
  11  -2   1    4.10    2.60
  11  -2   1    7.10    2.40
  11  -2   1    3.60    1.50
 -12   2  -1  192.68   10.00
 -12   2  -1  202.68    9.90
 -12   2  -1  203.58    9.60
 -12   2  -1  198.98    9.60
 -12   2  -1  211.48   10.80
  12  -2   1  208.98    9.90
  12  -2   1  205.48    9.70
  12  -2   1  187.68    9.10
  12  -2   1  205.78    9.70
  12  -2   1  210.08   10.40
  12  -2   1  206.98   10.50
 -13   2  -1  130.79    8.20
 -13   2  -1  137.29    8.70
 -13   2  -1  152.98    8.10
 -13   2  -1  150.08    7.80
 -13   2  -1  160.28    7.90
  13  -2   1  152.18    8.00
  13  -2   1  144.29    8.60
  13  -2   1  143.69    8.50
  13  -2   1  151.78    8.00
  13  -2   1  168.58    7.50
 -14   2  -1   47.10    4.00
 -14   2  -1   44.70    5.40
 -14   2  -1   49.90    6.10
 -14   2  -1   46.30    4.20
 -14   2  -1   44.60    4.30
 -14   2  -1   50.69    6.30
  14  -2   1   44.80    4.20
  14  -2   1   46.30    5.70
  14  -2   1   44.60    5.70
  14  -2   1   46.40    4.30
  14  -2   1   48.40    3.70
 -15   2  -1   60.29    5.60
 -15   2  -1   66.49    5.30
 -15   2  -1   64.19    6.40
 -15   2  -1   57.19    6.80
 -15   2  -1   67.39    4.80
 -15   2  -1   66.39    5.00
  15  -2   1   60.89    5.10
  15  -2   1   61.29    5.90
  15  -2   1   66.09    4.40
  15  -2   1   56.69    5.70
  15  -2   1   69.29    5.20
  15  -2   1   61.89    5.10
 -16   2  -1  118.09    6.80
 -16   2  -1  102.39    6.80
 -16   2  -1  110.59    8.50
 -16   2  -1  114.69    7.20
 -16   2  -1  104.59    7.90
 -16   2  -1   91.39    7.20
  16  -2   1  108.39    7.90
  16  -2   1  104.59    6.10
  16  -2   1  115.99    7.20
  16  -2   1  108.39    8.10
  16  -2   1  106.09    6.80
  16  -2   1  112.59    7.00
 -17   2  -1   70.39    5.80
 -17   2  -1   71.79    6.50
 -17   2  -1   87.89    7.90
 -17   2  -1   91.69    6.00
 -17   2  -1   81.39    7.20
  17  -2   1   80.99    6.20
  17  -2   1   88.79    6.60
  17  -2   1   73.79    5.90
  17  -2   1   85.69    7.20
  17  -2   1   70.79    5.10
  17  -2   1   79.29    7.30
 -18   2  -1  105.49    7.20
 -18   2  -1   76.89    7.10
 -18   2  -1   74.59    7.60
 -18   2  -1   97.59    8.50
 -18   2  -1  105.29    6.80
  18  -2   1  105.79    7.40
  18  -2   1   98.69    7.10
  18  -2   1  100.59    7.00
  18  -2   1   88.79    7.90
  18  -2   1   87.29    8.50
 -19   2  -1   12.30    5.00
 -19   2  -1   18.20    4.00
 -19   2  -1   15.90    4.70
  19  -2   1   15.10    4.20
  19  -2   1    9.70    4.30
  19  -2   1   16.20    5.60
  19  -2   1   13.50    5.50
  19  -2   1   13.10    4.10
 -20   2  -1    9.00    3.60
  20  -2   1    8.20    4.10
  20  -2   1    6.00    5.50
  20  -2   1    9.30    4.20
  20  -2   1    7.20    5.30
  21   1  -1   16.10    6.10
  21   1  -1   13.40    3.90
  21   1  -1   20.10    6.20
  21   1  -1   13.60    6.30
 -21  -1   1   14.20    4.60
 -21  -1   1   11.50    4.60
  20   1  -1    1.90    4.80
  20   1  -1    3.90    3.00
  20   1  -1    4.60    5.30
  20   1  -1    3.50    4.70
  19   1  -1   64.59    5.60
  19   1  -1   63.79    8.10
  19   1  -1   80.79    6.80
  19   1  -1   55.79    7.90
  19   1  -1   50.39    7.30
  18   1  -1   16.10    3.60
  18   1  -1   17.00    4.10
  18   1  -1    8.70    4.60
  18   1  -1   13.00    4.80
  18   1  -1   13.90    3.80
 -18  -1   1   15.40    4.00
 -18  -1   1    6.30    3.80
 -18  -1   1   11.00    3.60
 -18  -1   1   12.00    4.80
  17   1  -1   12.10    4.50
  17   1  -1   14.90    4.00
  17   1  -1   14.40    3.70
  17   1  -1   14.30    3.40
  17   1  -1   11.20    4.70
 -17  -1   1   14.80    5.00
 -17  -1   1   12.90    4.70
 -17  -1   1   12.60    3.20
 -17  -1   1   13.00    4.10
 -17  -1   1   10.70    4.80
  16   1  -1    2.40    2.80
  16   1  -1    1.40    3.60
  16   1  -1    3.10    3.90
  16   1  -1    0.10    3.60
  16   1  -1    1.20    2.80
  16   1  -1    0.10    2.10
 -16  -1   1    3.10    3.50
 -16  -1   1    1.80    2.60
 -16  -1   1   -0.70    3.60
 -16  -1   1    0.20    2.40
 -16  -1   1    3.40    3.70
  15   1  -1   26.20    4.30
  15   1  -1   24.50    5.30
  15   1  -1   24.40    3.70
  15   1  -1   29.50    5.10
  15   1  -1   26.60    5.30
  15   1  -1   21.20    3.80
 -15  -1   1   28.20    5.30
 -15  -1   1   20.60    3.70
 -15  -1   1   22.70    4.00
 -15  -1   1   22.50    4.60
 -15  -1   1   25.90    3.90
 -15  -1   1   24.30    5.20
  14   1  -1   73.19    5.40
  14   1  -1   69.39    5.50
  14   1  -1   68.09    5.10
  14   1  -1   74.19    6.30
  14   1  -1   76.79    6.30
  14   1  -1   74.79    6.40
 -14  -1   1   75.09    5.50
 -14  -1   1   78.19    6.90
 -14  -1   1   73.89    6.10
 -14  -1   1   80.39    5.60
 -14  -1   1   78.59    5.40
 -14  -1   1   87.89    6.80
  13   1  -1  135.29    7.60
  13   1  -1  136.59    8.60
  13   1  -1  149.39    7.60
  13   1  -1  145.59    8.10
  13   1  -1  129.49    8.50
  13   1  -1  129.99    8.30
 -13  -1   1  146.79    7.70
 -13  -1   1  141.39    7.60
 -13  -1   1  135.89    8.90
 -13  -1   1  134.79    8.30
 -13  -1   1  131.09    8.60
 -13  -1   1  144.29    7.90
  12   1  -1   32.20    4.70
  12   1  -1   32.10    4.90
  12   1  -1   34.40    5.00
  12   1  -1   41.30    4.40
  12   1  -1   27.90    3.90
 -12  -1   1   33.80    5.10
 -12  -1   1   29.60    3.20
 -12  -1   1   36.80    5.20
 -12  -1   1   34.90    4.10
 -12  -1   1   42.50    4.60
 -12  -1   1   32.30    4.60
  11   1  -1   74.49    4.70
  11   1  -1   74.19    5.80
  11   1  -1   69.69    5.60
  11   1  -1   74.39    5.60
 -11  -1   1   71.99    4.70
 -11  -1   1   73.89    4.70
 -11  -1   1   75.99    5.00
  10   1  -1   46.50    3.60
  10   1  -1   48.20    4.30
  10   1  -1   45.60    4.40
  10   1  -1   45.50    3.50
  10   1  -1   44.10    3.70
 -10  -1   1   52.89    4.50
 -10  -1   1   42.40    3.50
 -10  -1   1   48.80    3.50
 -10  -1   1   45.60    4.60
 -10  -1   1   47.60    3.80
 -10  -1   1   52.39    4.40
   9   1  -1    2.60    1.90
   9   1  -1    4.20    1.70
   9   1  -1    5.00    2.70
   9   1  -1    5.00    2.50
  -9  -1   1    5.00    1.90
  -9  -1   1    5.40    2.10
  -9  -1   1    6.90    2.80
  -9  -1   1    7.10    2.70
  -9  -1   1    5.20    1.70
  -9  -1   1    5.50    2.50
   8   1  -1  250.37   11.10
   8   1  -1  253.77   11.30
   8   1  -1  233.68   11.00
   8   1  -1  262.07   11.90
  -8  -1   1  247.58   11.90
  -8  -1   1  257.37   11.70
  -8  -1   1  257.97   11.50
   7   1  -1   13.40    2.20
   7   1  -1   16.30    2.40
   7   1  -1    9.40    2.00
   7   1  -1   10.20    2.50
   7   1  -1   13.50    2.90
   7   1  -1    8.10    2.50
  -7  -1   1    9.80    2.70
  -7  -1   1   11.00    1.80
  -7  -1   1   14.70    2.30
  -7  -1   1    8.60    2.00
  -7  -1   1    9.30    2.50
  -7  -1   1   10.90    2.80
   6   1  -1    5.30    2.00
   6   1  -1    3.50    1.90
   6   1  -1    3.30    1.30
   6   1  -1    5.60    2.00
   6   1  -1    4.50    1.50
   6   1  -1    2.60    1.60
  -6  -1   1    7.30    2.30
  -6  -1   1    6.30    1.50
  -6  -1   1    7.40    1.70
  -6  -1   1    4.00    2.10
  -6  -1   1    5.40    1.80
  -6  -1   1    8.20    2.10
   5   1  -1  130.09    6.60
   5   1  -1  148.89    6.40
   5   1  -1  141.19    6.30
   5   1  -1  142.99    6.40
   5   1  -1  133.09    6.80
   5   1  -1  132.39    6.70
  -5  -1   1  126.99    6.70
  -5  -1   1  144.99    6.30
  -5  -1   1  126.79    6.80
  -5  -1   1  142.49    6.30
  -5  -1   1  146.79    6.50
  -5  -1   1  131.59    6.60
   4   1  -1   29.30    2.60
   4   1  -1   35.50    2.30
   4   1  -1   29.20    2.70
   4   1  -1   40.30    2.30
   4   1  -1   30.30    2.80
   4   1  -1   37.20    2.40
  -4  -1   1   34.30    2.40
  -4  -1   1   29.00    2.70
  -4  -1   1   29.60    2.80
  -4  -1   1   28.10    2.70
  -4  -1   1   38.50    2.30
  -4  -1   1   33.70    2.30
   3   1  -1  842.12   32.60
   3   1  -1  806.52   32.90
   3   1  -1  835.72   32.80
   3   1  -1  822.12   32.60
   3   1  -1  833.62   33.00
   3   1  -1  844.32   32.70
  -3  -1   1  875.51   32.70
  -3  -1   1  830.82   32.60
  -3  -1   1  833.82   32.80
  -3  -1   1  811.42   32.90
  -3  -1   1  849.61   32.90
  -3  -1   1  798.22   32.70
   2   1  -1    1.90    1.30
   2   1  -1    1.90    1.30
   2   1  -1    1.70    0.70
   2   1  -1    0.70    0.90
   2   1  -1    1.20    1.20
   2   1  -1    1.20    0.80
  -2  -1   1    2.40    1.00
  -2  -1   1    1.50    1.00
  -2  -1   1    1.70    0.80
  -2  -1   1    2.00    1.20
  -2  -1   1    0.40    1.20
  -2  -1   1    1.20    1.20
   1   1  -1 1554.84   59.99
   1   1  -1 1594.84   59.99
   1   1  -1 1545.95   60.09
  -1  -1   1 1550.74   59.89
  -1  -1   1 1478.75   59.89
  -1  -1   1 1575.24   59.99
  -2   1  -1  555.34   20.10
  -2   1  -1  511.45   20.10
   2  -1   1  509.35   20.20
   2  -1   1  486.95   20.20
  -3   1  -1  797.52   30.90
  -3   1  -1  766.12   31.00
  -3   1  -1  809.32   30.90
  -3   1  -1  806.92   30.80
  -3   1  -1  776.92   30.90
   3  -1   1  761.12   30.80
   3  -1   1  812.52   30.90
   3  -1   1  790.92   31.00
   3  -1   1  787.22   31.00
   3  -1   1  801.92   30.90
  -4   1  -1 3035.70  120.79
  -4   1  -1 3099.39  121.19
  -4   1  -1 3091.79  120.89
  -4   1  -1 3095.39  120.99
  -4   1  -1 3105.89  121.19
  -4   1  -1 3018.90  120.99
   4  -1   1 3073.09  121.09
   4  -1   1 3109.29  120.89
   4  -1   1 3161.38  120.79
   4  -1   1 3130.89  120.89
   4  -1   1 3333.87  120.99
   4  -1   1 3272.37  121.19
  -5   1  -1  111.49    5.30
  -5   1  -1  109.59    5.20
  -5   1  -1  118.19    5.80
  -5   1  -1  114.89    5.30
  -5   1  -1  128.89    5.80
   5  -1   1  125.09    5.60
   5  -1   1  118.99    5.50
   5  -1   1  108.39    5.20
   5  -1   1  120.69    5.60
   5  -1   1  109.19    5.30
  -6   1  -1 2419.26   93.69
  -6   1  -1 2476.25   93.89
  -6   1  -1 2326.57   93.59
  -6   1  -1 2439.96   93.59
  -6   1  -1 2433.06   93.99
  -6   1  -1 2414.86   94.09
   6  -1   1 2255.27   93.39
   6  -1   1 2450.05   93.69
   6  -1   1 2539.35   94.09
   6  -1   1 2350.36   93.79
  -7   1  -1  696.23   28.40
  -7   1  -1  707.73   27.70
  -7   1  -1  682.63   27.80
  -7   1  -1  704.93   27.70
  -7   1  -1  639.44   27.90
   7  -1   1  674.83   27.70
   7  -1   1  714.53   28.00
   7  -1   1  685.03   27.50
   7  -1   1  687.63   27.80
   7  -1   1  715.23   28.20
   7  -1   1  706.23   28.00
  -8   1  -1   66.69    4.00
  -8   1  -1   72.19    4.40
  -8   1  -1   63.39    4.60
  -8   1  -1   66.89    3.90
  -8   1  -1   68.59    4.50
  -8   1  -1   65.79    3.80
   8  -1   1   61.99    3.80
   8  -1   1   64.79    4.40
   8  -1   1   61.99    3.90
   8  -1   1   64.79    4.30
   8  -1   1   63.29    3.60
   8  -1   1   65.49    4.20
  -9   1  -1   34.00    3.80
  -9   1  -1   41.50    4.30
  -9   1  -1   37.00    3.80
   9  -1   1   28.10    2.80
   9  -1   1   32.90    3.30
   9  -1   1   39.00    4.20
   9  -1   1   31.00    3.30
   9  -1   1   29.00    2.50
 -10   1  -1   37.00    3.70
 -10   1  -1   40.00    4.80
 -10   1  -1   32.80    4.50
 -10   1  -1   29.20    3.10
 -10   1  -1   35.90    3.00
 -10   1  -1   40.50    4.70
  10  -1   1   41.50    4.70
  10  -1   1   38.00    2.90
  10  -1   1   34.90    3.20
  10  -1   1   40.90    4.40
  10  -1   1   34.60    3.10
 -11   1  -1  100.19    6.70
 -11   1  -1   90.09    5.40
 -11   1  -1   95.99    6.20
 -11   1  -1   98.69    6.10
 -11   1  -1   95.09    5.60
 -11   1  -1   99.19    5.40
  11  -1   1   90.99    6.10
  11  -1   1   93.29    5.50
  11  -1   1   96.59    5.80
  11  -1   1   86.19    6.00
  11  -1   1   87.89    5.40
  11  -1   1   88.69    5.10
 -12   1  -1   13.20    2.60
 -12   1  -1   12.60    3.00
 -12   1  -1   13.60    5.70
 -12   1  -1    9.60    2.70
  12  -1   1   11.60    2.40
  12  -1   1   11.90    3.10
  12  -1   1    8.70    3.30
  12  -1   1    8.60    3.30
  12  -1   1   10.20    2.70
 -13   1  -1   18.00    3.80
 -13   1  -1   20.20    3.50
 -13   1  -1   20.50    4.40
 -13   1  -1   22.40    4.40
 -13   1  -1   18.70    3.00
 -13   1  -1   17.80    3.10
  13  -1   1   21.50    4.00
  13  -1   1   20.20    4.00
  13  -1   1   19.10    4.10
  13  -1   1   17.00    3.10
  13  -1   1   20.80    3.00
 -14   1  -1    7.10    2.90
 -14   1  -1    5.50    2.60
 -14   1  -1    7.30    3.80
 -14   1  -1    8.50    2.60
 -14   1  -1    2.30    3.00
 -14   1  -1    6.60    3.80
  14  -1   1    5.30    3.50
  14  -1   1    6.90    2.60
  14  -1   1   11.00    2.50
  14  -1   1    7.90    2.70
  14  -1   1    4.70    3.50
 -15   1  -1    6.70    2.90
 -15   1  -1    7.50    2.60
 -15   1  -1    8.60    4.10
 -15   1  -1    6.10    3.60
 -15   1  -1    8.00    4.10
 -15   1  -1    4.40    2.70
  15  -1   1    5.00    3.50
  15  -1   1    3.40    3.70
  15  -1   1    6.20    2.60
  15  -1   1    5.20    2.80
 -16   1  -1   12.70    4.10
 -16   1  -1   13.50    4.70
 -16   1  -1   12.60    3.60
 -16   1  -1   13.00    4.70
 -16   1  -1   10.60    3.20
  16  -1   1   13.60    3.60
  16  -1   1   15.10    4.50
  16  -1   1   15.50    4.80
  16  -1   1    9.40    3.10
  16  -1   1   11.40    4.00
 -17   1  -1    1.30    4.10
 -17   1  -1    1.60    2.40
 -17   1  -1    1.30    4.00
 -17   1  -1    2.30    3.60
  17  -1   1    2.70    4.10
  17  -1   1    1.40    3.40
  17  -1   1   -1.80    3.70
  17  -1   1    0.90    2.70
  17  -1   1    1.70    2.20
  17  -1   1   -0.40    2.90
 -18   1  -1   10.80    4.80
 -18   1  -1   14.60    3.60
 -18   1  -1   12.10    4.00
 -18   1  -1   11.10    4.90
 -18   1  -1    8.40    4.20
  18  -1   1   11.60    5.00
  18  -1   1   13.20    3.10
  18  -1   1   13.30    4.30
  18  -1   1   10.20    3.60
  18  -1   1    8.90    3.70
 -19   1  -1    9.80    3.40
 -19   1  -1    9.30    5.00
 -19   1  -1    6.10    7.20
  19  -1   1   11.10    4.20
  19  -1   1    9.30    3.10
  19  -1   1   10.90    3.90
  19  -1   1   12.40    5.50
  19  -1   1    6.70    3.70
  19  -1   1   13.80    5.50
  20  -1   1    0.60    2.70
  20  -1   1    0.70    3.90
  20  -1   1    1.20    3.60
  20  -1   1    0.30    4.80
  21   0  -1   -0.20    2.90
  21   0  -1    0.40    4.70
  21   0  -1    0.00    5.20
  20   0  -1    0.00    2.60
  20   0  -1    0.00    4.50
  20   0  -1    2.20    3.70
  20   0  -1    1.00    4.50
  20   0  -1   -1.40    4.80
 -20   0   1   -1.00    3.20
  19   0  -1    0.00    2.50
  19   0  -1    0.00    3.40
  19   0  -1    2.20    4.20
  19   0  -1   -1.10    4.10
 -19   0   1   -0.30    3.40
 -19   0   1    0.90    2.90
 -19   0   1   -0.50    2.50
  18   0  -1    0.20    2.40
  18   0  -1    1.70    4.20
  18   0  -1    0.30    3.20
  18   0  -1    0.60    3.80
  18   0  -1   -1.00    2.70
  18   0  -1    0.50    4.20
 -18   0   1   -2.70    3.70
 -18   0   1   -0.80    3.00
 -18   0   1    0.80    3.60
 -18   0   1   -0.90    3.80
 -18   0   1    0.40    2.40
 -18   0   1   -1.40    2.60
  17   0  -1   -1.90    2.70
  17   0  -1   -1.50    2.50
  17   0  -1   -0.90    2.10
  17   0  -1   -2.80    3.90
  17   0  -1    0.00    3.60
 -17   0   1   -0.50    3.60
 -17   0   1    0.20    2.30
 -17   0   1   -2.40    3.10
 -17   0   1    0.80    3.80
 -17   0   1    0.30    2.70
  16   0  -1    1.20    2.30
  16   0  -1   -2.10    3.20
  16   0  -1    0.00    2.50
  16   0  -1   -1.50    2.60
  16   0  -1   -0.60    3.50
  16   0  -1    1.20    3.40
 -16   0   1   -1.00    2.70
 -16   0   1    1.90    3.70
 -16   0   1    0.10    3.10
 -16   0   1   -1.60    3.30
 -16   0   1   -1.10    2.40
  15   0  -1    0.40    2.50
  15   0  -1   -0.60    1.90
  15   0  -1   -0.50    3.30
  15   0  -1   -0.50    3.20
  15   0  -1    1.40    2.40
  15   0  -1    0.30    3.20
 -15   0   1    0.10    2.30
 -15   0   1    1.70    3.60
 -15   0   1    2.10    3.00
 -15   0   1    0.80    2.50
 -15   0   1    1.10    3.40
 -15   0   1   -0.20    2.00
  14   0  -1    0.00    1.80
  14   0  -1    0.30    3.20
  14   0  -1    0.50    2.20
  14   0  -1    1.20    3.20
  14   0  -1    0.70    3.10
  14   0  -1   -1.40    2.20
 -14   0   1    1.80    2.50
 -14   0   1    1.90    2.50
 -14   0   1    0.30    1.90
 -14   0   1    0.40    3.20
 -14   0   1   -1.00    2.70
 -14   0   1   -0.50    3.10
  13   0  -1    1.00    2.90
  13   0  -1   -1.20    2.90
  13   0  -1    1.10    2.10
  13   0  -1    2.30    2.30
  13   0  -1    0.30    2.90
 -13   0   1    0.40    1.80
 -13   0   1    1.60    3.20
 -13   0   1   -1.60    1.90
 -13   0   1   -1.40    2.50
 -13   0   1   -0.40    2.90
 -13   0   1    0.00    2.30
  12   0  -1    1.60    3.10
  12   0  -1    0.10    2.00
  12   0  -1    1.80    2.80
  12   0  -1    0.30    1.60
  12   0  -1    1.30    2.80
 -12   0   1    0.90    1.70
 -12   0   1    0.80    2.10
 -12   0   1    1.10    2.00
 -12   0   1    0.00    2.50
 -12   0   1    3.70    3.30
  11   0  -1    0.30    1.90
  11   0  -1    0.70    1.60
  11   0  -1   -0.30    1.80
  11   0  -1    1.10    2.50
  11   0  -1   -1.30    2.40
 -11   0   1    1.10    1.90
 -11   0   1   -0.10    2.60
 -11   0   1   -0.50    1.80
 -11   0   1    0.40    1.60
 -11   0   1    1.30    2.80
  10   0  -1   -1.20    1.50
  10   0  -1    0.90    2.30
  10   0  -1    1.40    2.40
  10   0  -1   -0.30    1.80
  10   0  -1    0.60    2.20
  10   0  -1    1.10    1.50
 -10   0   1    0.40    1.40
 -10   0   1   -0.80    2.40
 -10   0   1   -0.50    2.40
 -10   0   1   -0.20    2.20
 -10   0   1    0.60    1.70
 -10   0   1   -0.40    1.10
   9   0  -1    0.80    1.60
   9   0  -1    0.30    2.10
   9   0  -1    1.30    3.50
   9   0  -1    0.80    1.40
   9   0  -1   -1.20    1.50
  -9   0   1   -1.40    2.20
  -9   0   1    1.20    1.40
  -9   0   1    0.20    1.60
  -9   0   1    0.30    2.30
  -9   0   1    0.00    2.10
  -9   0   1    1.10    1.80
   8   0  -1    3.80    2.30
   8   0  -1    2.70    1.50
   8   0  -1    3.90    2.10
   8   0  -1    2.50    1.70
   8   0  -1    4.10    2.30
  -8   0   1    3.80    2.20
  -8   0   1    3.90    1.70
  -8   0   1    3.50    2.40
  -8   0   1    2.80    2.30
   7   0  -1    1.20    1.80
   7   0  -1    1.00    1.30
   7   0  -1    1.10    1.80
   7   0  -1    0.20    1.80
   7   0  -1    0.10    1.30
   7   0  -1    0.00    1.10
  -7   0   1    0.50    2.00
  -7   0   1   -0.10    2.00
  -7   0   1    1.50    1.30
  -7   0   1    1.20    1.40
  -7   0   1    0.20    1.40
  -7   0   1    2.50    2.00
   6   0  -1    2.00    1.70
   6   0  -1    1.40    1.70
   6   0  -1    1.40    1.40
   6   0  -1    2.00    1.80
   6   0  -1    1.40    1.30
   6   0  -1    0.70    1.10
  -6   0   1    2.00    1.40
  -6   0   1    1.90    1.30
  -6   0   1    2.20    1.90
  -6   0   1    1.90    1.90
  -6   0   1   -0.80    1.70
  -6   0   1    2.00    1.30
   5   0  -1    0.40    1.60
   5   0  -1    1.70    1.20
   5   0  -1    0.40    1.20
   5   0  -1    1.50    1.70
   5   0  -1    1.60    1.10
   5   0  -1    0.60    1.50
  -5   0   1    1.20    1.10
  -5   0   1    1.00    1.60
  -5   0   1    0.30    1.20
  -5   0   1    1.70    1.20
  -5   0   1    0.80    1.70
  -5   0   1    0.50    1.70
   4   0  -1   -0.20    1.40
   4   0  -1    0.40    0.90
   4   0  -1   -0.40    1.00
   4   0  -1    0.40    1.10
   4   0  -1    0.90    1.50
   4   0  -1    0.50    1.50
  -4   0   1    0.30    0.90
  -4   0   1    0.70    1.40
  -4   0   1    0.80    1.10
  -4   0   1    0.40    1.00
  -4   0   1    1.20    1.60
  -4   0   1    0.80    1.60
   3   0  -1    1.50    1.00
   3   0  -1    0.70    1.30
   3   0  -1    0.30    0.90
   3   0  -1    0.70    0.80
   3   0  -1    0.80    1.40
   3   0  -1    1.10    1.30
  -3   0   1    1.80    1.00
  -3   0   1    2.00    0.90
  -3   0   1    1.10    1.40
  -3   0   1    1.80    1.40
  -3   0   1    1.50    1.40
  -3   0   1    2.20    1.10
   2   0  -1    0.20    1.00
   2   0  -1    0.70    0.60
   2   0  -1    0.40    0.80
   2   0  -1    0.20    1.00
   2   0  -1    1.10    1.10
   2   0  -1    0.50    0.70
  -2   0   1    1.00    0.80
  -2   0   1    1.10    0.80
  -2   0   1    0.60    1.20
  -2   0   1    0.40    1.00
  -2   0   1    0.60    0.70
  -2   0   1    1.40    1.00
   1   0  -1    0.50    0.50
   1   0  -1    0.40    0.50
   1   0  -1    0.60    0.50
  -1   0   1    0.30    0.40
  -1   0   1    0.40    0.40
  -1   0   1    0.40    0.40
  -1   0  -1    0.90    0.80
  -1   0  -1    0.70    0.60
  -1   0  -1    0.30    0.60
  -1   0  -1    0.30    0.80
  -1   0  -1    0.90    0.60
   1   0   1    0.40    0.60
   1   0   1    0.00    0.70
   1   0   1    0.50    0.70
   1   0   1    0.50    0.40
   1   0   1    1.20    0.60
   1   0   1    0.80    0.50
  -2   0  -1    1.70    0.90
  -2   0  -1    1.00    0.70
  -2   0  -1    1.40    1.30
   2   0   1    1.50    0.90
   2   0   1    2.60    1.10
   2   0   1    2.00    1.30
   2   0   1    1.80    1.20
  -3   0  -1    0.60    1.00
  -3   0  -1    1.30    1.40
  -3   0  -1    1.30    1.50
  -3   0  -1    1.10    1.10
  -3   0  -1    0.50    0.80
  -3   0  -1    1.60    1.50
   3   0   1    0.00    1.00
   3   0   1   -0.80    1.30
   3   0   1    0.50    1.30
   3   0   1    0.80    1.00
   3   0   1    0.20    0.80
   3   0   1    0.80    1.50
  -4   0  -1    3.10    1.70
  -4   0  -1    1.60    1.00
  -4   0  -1    1.70    1.10
  -4   0  -1    1.40    1.60
  -4   0  -1    2.80    1.70
  -4   0  -1    2.50    1.30
   4   0   1    1.70    0.90
   4   0   1    4.30    1.70
   4   0   1    1.40    1.10
   4   0   1    3.50    1.20
   4   0   1    1.70    1.40
   4   0   1    0.60    1.40
  -5   0  -1    0.10    1.20
  -5   0  -1    0.10    1.60
  -5   0  -1    0.60    1.10
  -5   0  -1    0.10    1.70
  -5   0  -1    0.00    1.30
  -5   0  -1   -0.60    1.70
   5   0   1    0.20    1.00
   5   0   1   -0.10    1.60
   5   0   1    0.20    1.60
   5   0   1    0.20    1.50
   5   0   1   -0.10    1.20
   5   0   1    0.40    1.20
  -6   0  -1    1.20    1.90
  -6   0  -1    2.00    1.90
  -6   0  -1    0.50    1.10
  -6   0  -1    2.20    2.00
  -6   0  -1    0.20    1.30
  -6   0  -1    1.10    1.40
   6   0   1    1.30    1.70
   6   0   1    0.70    1.30
   6   0   1    1.30    1.70
   6   0   1    1.00    1.30
   6   0   1    2.30    1.80
  -7   0  -1    1.00    2.00
  -7   0  -1   -0.40    1.40
  -7   0  -1   -0.40    1.30
  -7   0  -1   -0.40    1.90
  -7   0  -1   -0.70    2.00
  -7   0  -1    0.50    1.20
   7   0   1    1.30    1.80
   7   0   1    0.60    1.90
   7   0   1   -0.40    1.00
   7   0   1    1.80    1.40
  -8   0  -1   -0.20    1.70
  -8   0  -1    1.20    2.10
  -8   0  -1   -1.30    2.10
  -8   0  -1   -0.50    1.80
  -8   0  -1    1.10    1.40
   8   0   1   -0.10    1.50
   8   0   1    2.20    2.10
   8   0   1    0.40    1.50
   8   0   1   -0.40    1.90
   8   0   1    0.10    1.20
   8   0   1   -0.50    1.80
  -9   0  -1   -1.60    2.10
  -9   0  -1    0.70    1.70
  -9   0  -1   -0.50    1.00
  -9   0  -1   -1.70    2.10
  -9   0  -1    0.20    2.30
   9   0   1    0.10    1.50
   9   0   1    0.30    2.20
   9   0   1   -0.50    1.30
   9   0   1    0.90    1.70
 -10   0  -1    0.60    1.80
 -10   0  -1    0.30    2.50
 -10   0  -1    0.00    1.40
 -10   0  -1   -0.50    2.20
 -10   0  -1    0.00    1.70
 -10   0  -1    0.00    2.50
  10   0   1   -1.00    2.10
  10   0   1   -0.20    1.80
  10   0   1   -1.20    1.60
  10   0   1   -0.10    2.40
  10   0   1   -0.60    1.30
  10   0   1   -1.10    2.10
 -11   0  -1    0.40    1.80
 -11   0  -1   -0.90    2.40
 -11   0  -1    0.10    1.90
 -11   0  -1    0.30    2.60
 -11   0  -1    1.10    1.60
  11   0   1   -0.40    1.70
  11   0   1    1.40    1.90
  11   0   1    1.20    1.50
  11   0   1    2.00    2.50
  11   0   1    0.30    2.60
  11   0   1   -0.40    2.40
 -12   0  -1   -1.20    2.50
 -12   0  -1    0.70    2.70
 -12   0  -1   -1.20    1.90
 -12   0  -1   -0.30    1.60
 -12   0  -1    0.30    1.90
  12   0   1   -0.50    1.90
  12   0   1    0.80    2.90
  12   0   1   -0.90    1.50
  12   0   1   -1.50    2.50
 -13   0  -1    0.60    2.80
 -13   0  -1   -0.40    2.80
 -13   0  -1    1.80    3.00
 -13   0  -1   -1.30    1.90
 -13   0  -1    0.00    2.10
 -13   0  -1    0.10    1.80
  13   0   1    0.80    2.20
  13   0   1    0.90    2.10
  13   0   1   -0.80    1.80
  13   0   1   -2.10    2.80
  13   0   1   -0.40    2.50
  13   0   1   -0.90    2.90
 -14   0  -1    1.60    2.00
 -14   0  -1    1.40    3.40
 -14   0  -1   -2.20    2.90
 -14   0  -1    0.30    2.10
 -14   0  -1    2.20    3.40
 -14   0  -1    1.20    2.50
  14   0   1    2.10    3.20
  14   0   1   -1.90    2.20
  14   0   1    1.70    3.20
  14   0   1   -1.60    2.20
  14   0   1   -0.80    2.70
 -15   0  -1   -1.10    3.40
 -15   0  -1    0.20    3.10
 -15   0  -1   -0.30    2.10
 -15   0  -1   -0.40    2.90
 -15   0  -1   -1.70    3.60
  15   0   1    1.30    2.00
  15   0   1   -0.30    3.30
  15   0   1    0.10    2.50
  15   0   1   -1.50    2.70
  15   0   1    0.80    2.40
  15   0   1    1.00    3.40
 -16   0  -1   -0.70    3.80
 -16   0  -1    0.90    2.80
 -16   0  -1   -0.40    3.70
 -16   0  -1   -0.90    3.20
  16   0   1   -0.10    3.30
  16   0   1    0.60    2.10
  16   0   1    1.80    2.80
  16   0   1   -1.10    3.50
  16   0   1   -0.90    2.50
  16   0   1    0.20    3.80
 -17   0  -1    0.00    2.20
 -17   0  -1    1.10    4.10
 -17   0  -1    0.60    3.50
 -17   0  -1   -0.80    3.90
  17   0   1   -1.90    2.50
  17   0   1    0.00    3.90
  17   0   1   -0.80    3.50
  17   0   1   -0.70    4.90
  17   0   1    0.70    2.30
  17   0   1    2.00    3.00
 -18   0  -1    1.40    3.60
 -18   0  -1    1.00    3.20
 -18   0  -1    0.10    4.10
 -18   0  -1   -1.20    4.20
  18   0   1   -1.20    4.10
  18   0   1   -0.40    3.70
  18   0   1   -0.70    2.30
  18   0   1   -0.40    2.70
  18   0   1    1.50    4.20
  18   0   1   -1.30    3.00
 -19   0  -1    1.60    3.50
  19   0   1   -1.10    3.90
  19   0   1    1.00    2.70
  19   0   1   -1.10    3.20
  19   0   1   -0.90    4.40
 -20   0  -1   -0.10    3.60
 -20   0  -1    0.90    4.20
  20   0   1   -1.00    4.10
  20   0   1   -3.10    4.70
  20   0   1   -0.60    3.70
  20   0   1    1.20    4.80
  20   0   1   -0.10    2.70
  21  -1  -1   17.60    6.00
  21  -1  -1   13.50    3.70
  21  -1  -1   13.60    4.50
  21  -1  -1   15.70    5.40
  21  -1  -1   19.10    6.70
 -21   1   1   20.00    4.30
 -21   1   1   15.50    4.70
  20  -1  -1    3.30    3.70
  20  -1  -1    2.30    4.30
  20  -1  -1    4.80    4.70
  20  -1  -1    3.50    3.00
 -20   1   1    4.00    3.40
 -20   1   1    6.80    3.30
 -20   1   1    6.20    3.90
  19  -1  -1   57.79    6.50
  19  -1  -1   74.49    8.80
  19  -1  -1   64.39    6.10
  19  -1  -1   55.79    5.10
  19  -1  -1   53.19    7.80
  19  -1  -1   57.69    5.70
 -19   1   1   45.10    6.40
 -19   1   1   59.69    5.70
 -19   1   1   63.19    5.50
 -19   1   1   61.59    5.70
  18  -1  -1   12.60    3.60
  18  -1  -1   11.30    4.90
  18  -1  -1   13.80    3.30
  18  -1  -1   10.90    3.70
  18  -1  -1    7.30    4.10
 -18   1   1   11.90    4.80
 -18   1   1    7.50    4.40
 -18   1   1   21.10    4.60
 -18   1   1   16.70    3.60
 -18   1   1    7.10    3.90
  17  -1  -1   12.70    3.70
  17  -1  -1   12.20    4.40
  17  -1  -1   12.30    3.60
  17  -1  -1   18.50    5.30
  17  -1  -1   10.40    3.00
  17  -1  -1   13.10    4.40
 -17   1   1   12.40    4.10
 -17   1   1   13.70    3.60
 -17   1   1   16.80    3.50
 -17   1   1   10.60    4.50
 -17   1   1   10.40    4.20
  16  -1  -1    2.20    2.20
  16  -1  -1    1.80    3.40
  16  -1  -1    4.40    2.80
  16  -1  -1    3.40    3.60
  16  -1  -1    1.60    3.60
  16  -1  -1    0.90    2.80
 -16   1   1    3.10    3.30
 -16   1   1    0.20    2.40
 -16   1   1    2.80    3.70
 -16   1   1    0.90    2.70
 -16   1   1    0.30    3.40
 -16   1   1    2.30    2.30
  15  -1  -1   21.50    3.80
  15  -1  -1   27.10    4.30
  15  -1  -1   26.80    4.80
  15  -1  -1   23.40    4.90
  15  -1  -1   20.50    4.40
  15  -1  -1   25.80    3.60
 -15   1   1   20.40    4.40
 -15   1   1   28.30    5.40
 -15   1   1   28.30    4.00
 -15   1   1   22.80    4.90
 -15   1   1   28.10    4.40
 -15   1   1   24.40    3.80
  14  -1  -1   77.29    5.50
  14  -1  -1   75.19    6.30
  14  -1  -1   72.59    5.30
  14  -1  -1   79.09    6.20
  14  -1  -1   82.99    6.30
 -14   1   1   77.09    6.60
 -14   1   1   69.19    5.70
 -14   1   1   72.29    5.40
 -14   1   1   75.39    6.20
 -14   1   1   73.59    5.10
 -14   1   1   70.79    5.10
  13  -1  -1  142.29    7.30
  13  -1  -1  134.99    8.20
  13  -1  -1  143.49    7.70
  13  -1  -1  135.09    8.50
 -13   1   1  149.39    7.60
 -13   1   1  144.29    7.60
 -13   1   1  138.19    8.50
 -13   1   1  143.89    8.90
 -13   1   1  142.79    7.80
 -13   1   1  134.79    8.10
  12  -1  -1   33.50    4.70
  12  -1  -1   34.70    4.70
  12  -1  -1   31.30    3.10
  12  -1  -1   35.60    3.60
 -12   1   1   39.40    3.60
 -12   1   1   40.30    4.50
 -12   1   1   36.10    3.90
  11  -1  -1   74.29    4.80
  11  -1  -1   74.19    5.30
  11  -1  -1   73.99    5.40
  11  -1  -1   78.99    4.60
  11  -1  -1   80.59    5.10
  11  -1  -1   68.49    5.30
 -11   1   1   82.59    4.90
 -11   1   1   70.49    5.10
 -11   1   1   78.79    4.70
 -11   1   1   78.79    4.90
 -11   1   1   72.19    5.50
 -11   1   1   72.89    5.70
  10  -1  -1   46.50    4.10
  10  -1  -1   41.50    3.50
  10  -1  -1   44.00    3.20
  10  -1  -1   44.40    4.00
  10  -1  -1   42.50    3.40
 -10   1   1   47.20    3.90
 -10   1   1   46.10    3.40
 -10   1   1   45.70    3.50
 -10   1   1   50.49    4.30
 -10   1   1   44.70    4.40
 -10   1   1   43.20    3.40
   9  -1  -1    2.60    1.50
   9  -1  -1    1.50    1.50
   9  -1  -1    5.20    2.30
   9  -1  -1    4.20    1.80
   9  -1  -1    5.50    2.40
  -9   1   1    6.10    2.70
  -9   1   1    7.80    2.60
  -9   1   1    5.90    2.80
  -9   1   1    9.00    2.60
   8  -1  -1  260.27   10.90
   8  -1  -1  255.37   11.50
   8  -1  -1  256.37   11.10
   8  -1  -1  245.58   11.50
   8  -1  -1  243.88   11.40
   8  -1  -1  255.97   11.10
  -8   1   1  251.37   11.00
  -8   1   1  244.88   11.10
  -8   1   1  259.67   11.00
  -8   1   1  272.97   11.50
  -8   1   1  239.08   11.70
  -8   1   1  254.47   11.60
   7  -1  -1    7.10    2.20
   7  -1  -1    9.30    1.60
   7  -1  -1    7.70    1.80
   7  -1  -1    6.70    2.10
   7  -1  -1    7.40    2.30
  -7   1   1   10.90    1.90
  -7   1   1   10.10    2.50
  -7   1   1    6.30    2.10
  -7   1   1   17.20    2.40
  -7   1   1   10.90    2.70
  -7   1   1   16.10    2.30
   6  -1  -1    8.20    1.90
   6  -1  -1    4.00    1.40
   6  -1  -1    5.80    2.90
   6  -1  -1    6.80    2.00
   6  -1  -1    4.20    1.20
   6  -1  -1    6.40    1.70
  -6   1   1    5.10    1.40
  -6   1   1    5.20    1.40
  -6   1   1    8.50    2.00
  -6   1   1    5.30    2.00
  -6   1   1    5.40    1.50
  -6   1   1    9.90    2.30
   5  -1  -1  121.89    6.20
   5  -1  -1  143.99    6.00
   5  -1  -1  119.29    6.10
   5  -1  -1  144.29    6.10
   5  -1  -1  124.39    6.20
  -5   1   1  121.09    6.10
  -5   1   1  143.29    6.00
  -5   1   1  137.59    6.10
  -5   1   1  148.59    6.00
  -5   1   1  131.19    6.30
  -5   1   1  129.79    6.40
   4  -1  -1   34.70    2.20
   4  -1  -1   28.30    2.30
   4  -1  -1   41.20    2.10
   4  -1  -1   38.40    2.20
   4  -1  -1   26.40    2.40
   4  -1  -1   30.20    2.40
  -4   1   1   40.40    2.20
  -4   1   1   30.30    2.40
  -4   1   1   29.10    2.50
  -4   1   1   39.90    2.30
  -4   1   1   35.10    2.10
  -4   1   1   29.50    2.60
   3  -1  -1  849.61   33.30
   3  -1  -1  868.51   33.30
   3  -1  -1  803.22   33.10
   3  -1  -1  860.91   33.20
   3  -1  -1  799.42   33.10
   3  -1  -1  877.51   33.10
  -3   1   1  821.22   33.00
  -3   1   1  862.51   33.20
  -3   1   1  869.41   33.20
  -3   1   1  847.12   33.10
  -3   1   1  836.42   33.10
  -3   1   1  871.81   33.30
   2  -1  -1    2.90    1.00
   2  -1  -1    2.30    1.00
   2  -1  -1    2.70    1.00
  -2   1   1    2.00    0.80
  -2   1   1    2.20    0.80
  -2   1   1    2.40    0.80
   1  -1  -1 1601.24   59.89
   1  -1  -1 1537.75   59.89
   1  -1  -1 1449.95   59.89
  -1   1   1 1584.54   59.99
  -1   1   1 1537.05   59.89
  -1   1   1 1594.34   59.89
   0  -1  -1  143.99    6.00
   0  -1  -1  151.78    6.00
   0  -1  -1  143.09    5.90
   0   1   1  148.89    6.10
   0   1   1  154.18    6.00
   0   1   1  148.69    6.10
  -1  -1  -1 1029.10   37.10
  -1  -1  -1  997.50   37.10
  -1  -1  -1  858.91   37.00
   1   1   1  968.10   37.20
   1   1   1  956.00   37.20
   1   1   1  912.51   37.10
  -2  -1  -1  500.45   19.60
  -2  -1  -1  488.95   19.70
  -2  -1  -1  449.86   19.80
  -2  -1  -1  477.05   19.80
  -2  -1  -1  491.45   19.60
  -2  -1  -1  504.75   19.70
   2   1   1  483.45   19.50
   2   1   1  504.35   19.70
   2   1   1  501.85   19.80
   2   1   1  533.75   19.70
   2   1   1  477.65   19.80
   2   1   1  533.25   19.70
  -3  -1  -1  774.42   30.50
  -3  -1  -1  759.42   30.60
  -3  -1  -1  760.92   30.70
  -3  -1  -1  804.02   30.60
  -3  -1  -1  747.73   30.80
  -3  -1  -1  794.62   30.40
   3   1   1  788.62   30.50
   3   1   1  788.82   30.60
   3   1   1  802.52   30.40
   3   1   1  766.62   30.40
   3   1   1  753.52   30.70
   3   1   1  744.03   30.70
  -4  -1  -1 3110.89  122.59
  -4  -1  -1 3185.48  122.69
  -4  -1  -1 3133.49  122.49
  -4  -1  -1 3262.57  122.29
   4   1   1 3097.59  122.19
   4   1   1 3143.59  122.59
   4   1   1 3258.87  122.29
   4   1   1 3090.09  122.59
   4   1   1 3139.29  122.29
   4   1   1 3144.09  122.49
  -5  -1  -1  116.79    5.90
  -5  -1  -1  113.59    6.10
  -5  -1  -1  118.89    5.60
  -5  -1  -1  115.99    5.40
  -5  -1  -1  121.19    5.50
  -5  -1  -1  117.19    6.00
   5   1   1  111.49    5.90
   5   1   1  108.69    5.30
   5   1   1  113.19    5.50
   5   1   1  117.99    6.00
   5   1   1  123.39    5.90
   5   1   1  108.99    5.50
  -6  -1  -1 2358.76   93.29
  -6  -1  -1 2352.96   93.29
  -6  -1  -1 2412.56   93.29
  -6  -1  -1 2312.67   93.79
  -6  -1  -1 2371.16   93.59
  -6  -1  -1 2406.96   93.79
   6   1   1 2400.66   93.39
   6   1   1 2422.66   93.19
   6   1   1 2338.77   93.29
   6   1   1 2375.66   93.69
   6   1   1 2598.54   93.79
  -7  -1  -1  688.33   28.50
  -7  -1  -1  693.93   28.50
  -7  -1  -1  697.83   28.50
  -7  -1  -1  672.73   29.10
  -7  -1  -1  747.03   29.00
  -7  -1  -1  690.63   29.00
   7   1   1  795.92   31.60
   7   1   1  679.73   28.90
   7   1   1  709.23   28.60
   7   1   1  717.73   29.00
   7   1   1  709.63   28.60
  -8  -1  -1   70.29    4.80
  -8  -1  -1   62.59    4.90
  -8  -1  -1   68.39    4.90
   8   1   1   65.09    4.20
   8   1   1   65.09    4.00
   8   1   1   73.79    5.00
   8   1   1   66.89    4.80
  -9  -1  -1   31.10    2.90
  -9  -1  -1   31.80    3.10
  -9  -1  -1   32.70    4.30
  -9  -1  -1   30.90    3.90
  -9  -1  -1   27.20    2.80
  -9  -1  -1   35.40    4.40
   9   1   1   33.90    4.90
   9   1   1   30.50    3.50
   9   1   1   45.00    4.80
   9   1   1   34.80    4.20
   9   1   1   30.00    3.40
   9   1   1   26.80    2.70
 -10  -1  -1   28.80    3.60
 -10  -1  -1   31.20    4.30
 -10  -1  -1   35.00    3.40
 -10  -1  -1   36.90    3.20
 -10  -1  -1   36.50    4.90
 -10  -1  -1   43.40    5.30
  10   1   1   38.00    3.90
  10   1   1   37.70    3.10
  10   1   1   33.00    3.30
  10   1   1   29.50    4.20
  10   1   1   29.70    4.40
 -11  -1  -1   89.29    5.50
 -11  -1  -1   99.59    5.90
 -11  -1  -1   91.49    5.40
  11   1   1   86.39    6.30
  11   1   1   91.89    6.30
  11   1   1   90.09    6.20
  11   1   1   82.09    5.20
 -12  -1  -1   11.80    3.10
 -12  -1  -1   12.30    2.70
 -12  -1  -1   11.30    3.30
 -12  -1  -1   11.80    3.80
 -12  -1  -1    7.60    2.60
 -12  -1  -1    9.30    3.60
  12   1   1    8.20    3.20
  12   1   1    9.60    3.30
  12   1   1    8.80    2.50
  12   1   1    9.40    3.50
  12   1   1   16.00    3.20
 -13  -1  -1   18.00    4.30
 -13  -1  -1   14.80    3.30
 -13  -1  -1   13.70    3.80
 -13  -1  -1   16.20    2.90
 -13  -1  -1   18.00    4.10
  13   1   1   15.20    2.90
  13   1   1   15.00    3.20
  13   1   1   15.40    3.90
  13   1   1   14.10    3.70
  13   1   1   13.10    2.90
  13   1   1   14.80    4.10
 -14  -1  -1    4.20    3.70
 -14  -1  -1    5.80    3.40
 -14  -1  -1    9.00    3.90
  14   1   1    7.20    3.40
  14   1   1    6.70    2.30
  14   1   1    6.60    3.60
  14   1   1    4.90    2.70
  14   1   1    8.90    3.00
  14   1   1    3.50    3.50
 -15  -1  -1    4.80    3.70
 -15  -1  -1    7.20    4.10
 -15  -1  -1    7.10    3.80
  15   1   1    8.80    4.30
  15   1   1    4.70    2.70
  15   1   1    6.70    3.10
  15   1   1    5.50    3.70
  15   1   1    5.40    2.50
  15   1   1    4.40    3.30
 -16  -1  -1   12.40    4.80
 -16  -1  -1   18.90    5.10
 -16  -1  -1   14.10    4.40
  16   1   1   14.30    4.60
  16   1   1   13.30    4.90
  16   1   1   16.20    3.30
  16   1   1   14.20    3.50
  16   1   1   11.80    4.00
  16   1   1   15.40    3.90
 -17  -1  -1    2.10    3.70
 -17  -1  -1    1.50    4.20
 -17  -1  -1   -0.80    4.00
  17   1   1    0.40    2.30
  17   1   1    1.30    3.10
  17   1   1    2.70    4.40
  17   1   1    0.50    2.90
  17   1   1    1.00    3.70
 -18  -1  -1    5.30    3.90
 -18  -1  -1   13.40    4.20
 -18  -1  -1   12.40    4.50
 -18  -1  -1   12.20    3.90
  18   1   1   11.50    3.90
  18   1   1   12.20    4.90
  18   1   1    9.40    4.40
  18   1   1   11.20    3.70
  18   1   1   15.40    3.50
  18   1   1   15.40    5.60
 -19  -1  -1   10.90    4.60
 -19  -1  -1   11.50    4.20
 -19  -1  -1   13.40    4.30
  19   1   1    5.80    4.80
  19   1   1   13.10    3.60
  19   1   1   11.00    5.40
  19   1   1   11.60    4.20
  19   1   1   11.90    5.00
 -20  -1  -1   -1.10    3.40
 -20  -1  -1    0.30    3.80
 -20  -1  -1    1.40    3.90
  20   1   1    1.40    5.00
  20   1   1    1.20    2.90
  20   1   1    1.20    4.90
  20   1   1    3.90    4.70
  21  -2  -1   -0.60    2.80
  21  -2  -1   -1.60    3.40
  21  -2  -1   -1.30    4.90
 -21   2   1    1.10    3.80
 -21   2   1    0.50    2.80
  20  -2  -1    5.50    3.10
  20  -2  -1    5.20    5.40
  20  -2  -1    4.40    4.20
  20  -2  -1    5.60    5.10
  20  -2  -1    3.60    3.90
 -20   2   1    2.80    2.90
 -20   2   1    5.80    3.80
  19  -2  -1   13.70    5.00
  19  -2  -1   13.20    4.50
  19  -2  -1   10.30    3.90
  19  -2  -1   14.40    4.00
  19  -2  -1    9.90    5.00
  19  -2  -1    9.60    3.10
 -19   2   1    9.30    3.70
 -19   2   1    8.60    4.50
 -19   2   1   10.30    3.90
 -19   2   1    8.70    4.20
 -19   2   1   13.20    3.50
 -19   2   1    4.70    4.00
  18  -2  -1   21.50    4.50
  18  -2  -1   19.80    3.50
  18  -2  -1   21.60    5.40
  18  -2  -1   23.10    4.80
  18  -2  -1   17.60    3.80
 -18   2   1   22.50    5.30
 -18   2   1   19.60    4.70
 -18   2   1   22.00    5.60
 -18   2   1   25.60    4.00
 -18   2   1   24.90    4.60
  17  -2  -1   -1.50    2.60
  17  -2  -1    1.20    3.30
  17  -2  -1    0.90    3.80
  17  -2  -1    0.50    3.60
  17  -2  -1    2.60    2.30
  17  -2  -1    1.80    2.70
 -17   2   1   -0.20    3.60
 -17   2   1    0.70    2.60
 -17   2   1    1.40    2.30
 -17   2   1    2.00    3.80
 -17   2   1    2.20    3.40
  16  -2  -1   10.50    4.60
  16  -2  -1   13.40    4.40
  16  -2  -1   18.50    4.70
  16  -2  -1   15.30    3.70
  16  -2  -1   13.10    3.30
 -16   2   1   15.30    3.70
 -16   2   1   12.00    3.20
 -16   2   1   15.20    4.50
 -16   2   1   12.70    4.50
 -16   2   1    8.50    3.60
 -16   2   1   17.50    3.40
  15  -2  -1  261.27   13.60
  15  -2  -1  278.97   13.50
  15  -2  -1  258.37   13.40
  15  -2  -1  278.17   13.00
  15  -2  -1  269.97   12.70
 -15   2   1  245.58   13.00
 -15   2   1  282.77   13.10
 -15   2   1  263.37   14.10
 -15   2   1  258.57   12.50
 -15   2   1  256.67   13.60
 -15   2   1  275.97   12.60
  14  -2  -1  543.95   23.70
  14  -2  -1  561.14   24.40
  14  -2  -1  561.94   23.60
  14  -2  -1  538.15   24.10
  14  -2  -1  535.65   23.10
 -14   2   1  578.84   24.10
 -14   2   1  568.64   23.80
 -14   2   1  561.04   25.00
 -14   2   1  540.75   23.40
 -14   2   1  569.64   24.60
 -14   2   1  546.65   23.50
  13  -2  -1  355.26   15.70
  13  -2  -1  326.27   15.00
  13  -2  -1  323.17   14.60
  13  -2  -1  355.76   16.10
  13  -2  -1  337.47   15.60
 -13   2   1  333.27   15.90
 -13   2   1  352.26   15.10
 -13   2   1  343.37   20.00
 -13   2   1  327.67   14.90
 -13   2   1  325.37   15.40
 -13   2   1  338.47   15.20
  12  -2  -1   37.60    4.70
  12  -2  -1   38.90    4.90
  12  -2  -1   34.70    3.50
  12  -2  -1   31.40    3.00
  12  -2  -1   35.10    4.50
 -12   2   1   41.50    4.20
 -12   2   1   33.00    3.40
 -12   2   1   41.20    5.40
 -12   2   1   33.60    3.20
  11  -2  -1  163.08    8.00
  11  -2  -1  145.89    8.20
  11  -2  -1  159.28    7.80
  11  -2  -1  154.78    8.20
  11  -2  -1  161.28    8.50
  11  -2  -1  155.18    7.50
 -11   2   1  157.38    7.70
 -11   2   1  159.98    7.70
 -11   2   1  152.78    8.70
 -11   2   1  157.38    8.50
 -11   2   1  157.38    8.20
 -11   2   1  155.28    7.90
  10  -2  -1   82.39    4.40
  10  -2  -1   79.09    4.70
  10  -2  -1   83.19    4.90
  10  -2  -1   81.99    5.20
  10  -2  -1   71.19    5.10
 -10   2   1   74.29    5.50
 -10   2   1   86.29    4.70
 -10   2   1   78.39    4.70
 -10   2   1   78.49    5.40
 -10   2   1   78.69    5.10
 -10   2   1   73.09    4.60
   9  -2  -1    0.30    1.20
   9  -2  -1   -0.30    1.80
   9  -2  -1    0.30    1.40
   9  -2  -1    1.10    2.20
   9  -2  -1    0.70    1.50
   9  -2  -1    0.70    2.10
  -9   2   1    2.30    2.00
  -9   2   1    0.30    2.10
  -9   2   1    0.40    2.10
  -9   2   1   -0.10    1.50
   8  -2  -1 1280.37   51.29
   8  -2  -1 1358.66   51.19
   8  -2  -1 1232.08   51.29
   8  -2  -1 1341.17   51.09
   8  -2  -1 1334.07   50.89
   8  -2  -1 1322.87   51.49
  -8   2   1 1246.88   50.99
  -8   2   1 1211.78   51.59
  -8   2   1 1323.97   50.99
  -8   2   1 1272.47   51.19
  -8   2   1 1282.07   51.49
  -8   2   1 1336.77   51.19
   7  -2  -1  436.56   18.30
   7  -2  -1  444.56   18.40
   7  -2  -1  436.36   18.20
   7  -2  -1  438.26   18.50
   7  -2  -1  432.86   17.90
   7  -2  -1  437.46   18.10
  -7   2   1  459.55   18.30
  -7   2   1  416.36   18.00
  -7   2   1  484.15   18.30
  -7   2   1  437.16   18.20
  -7   2   1  450.95   18.60
  -7   2   1  451.35   18.70
   6  -2  -1  372.66   15.80
   6  -2  -1  386.66   14.80
   6  -2  -1  334.07   15.40
   6  -2  -1  349.67   15.10
  -6   2   1  376.66   14.80
  -6   2   1  346.67   15.00
  -6   2   1  394.06   15.00
  -6   2   1  330.57   15.20
  -6   2   1  343.77   15.20
  -6   2   1  384.86   14.90
   5  -2  -1  165.08    6.60
   5  -2  -1  131.59    6.80
   5  -2  -1  157.08    6.70
   5  -2  -1  165.78    6.80
   5  -2  -1  139.79    6.80
  -5   2   1  163.38    6.70
  -5   2   1  163.78    6.80
  -5   2   1  160.28    6.70
  -5   2   1  130.79    6.90
   4  -2  -1 2731.23  104.59
   4  -2  -1 2772.92  104.69
   4  -2  -1 2650.33  104.39
   4  -2  -1 2810.62  104.59
   4  -2  -1 2689.13  104.49
   4  -2  -1 2640.64  104.39
  -4   2   1 2710.23  104.49
  -4   2   1 2748.82  104.69
  -4   2   1 2623.64  104.49
  -4   2   1 2673.43  104.49
  -4   2   1 2641.24  104.39
   3  -2  -1   48.90    2.70
   3  -2  -1   47.00    2.40
   3  -2  -1   48.00    2.60
   3  -2  -1   47.10    2.50
   3  -2  -1   48.20    2.50
   3  -2  -1   46.20    2.50
  -3   2   1   53.09    2.50
  -3   2   1   43.50    2.60
  -3   2   1   49.40    2.50
  -3   2   1   48.80    2.60
  -3   2   1   45.90    2.50
  -3   2   1   47.20    2.40
   2  -2  -1  723.33   27.00
   2  -2  -1  699.33   27.00
   2  -2  -1  664.83   26.90
   2  -2  -1  679.13   26.90
   2  -2  -1  671.33   26.90
  -2   2   1  756.82   27.00
  -2   2   1  684.13   26.90
  -2   2   1  682.93   26.90
  -2   2   1  641.34   26.90
   1  -2  -1  648.74   25.20
   1  -2  -1  635.84   25.20
   1  -2  -1  619.94   25.20
  -1   2   1  647.64   25.30
  -1   2   1  675.93   25.30
  -1   2   1  647.14   25.30
   0  -2  -1 7906.41  283.37
   0  -2  -1 6988.70  283.27
   0  -2  -1 7296.07  283.17
   0  -2  -1 7605.64  283.37
   0  -2  -1 6922.01  283.17
   0  -2  -1 7613.44  283.37
   0   2   1 7261.87  283.17
   0   2   1 7766.62  283.37
   0   2   1 7482.25  283.37
   0   2   1 7217.58  283.27
   0   2   1 6790.42  283.27
  -1  -2  -1 2722.83  100.29
  -1  -2  -1 2746.33  100.39
  -1  -2  -1 2572.04  100.39
  -1  -2  -1 2721.63  100.19
  -1  -2  -1 2559.34  100.49
  -1  -2  -1 2531.85  100.39
   1   2   1 2718.03  100.39
   1   2   1 2524.55  100.29
   1   2   1 2634.44  100.49
   1   2   1 2336.57  100.19
   1   2   1 2659.33  100.49
   1   2   1 2379.56  100.19
  -2  -2  -1 6493.15  250.07
  -2  -2  -1 6772.72  250.17
  -2  -2  -1 6176.38  250.17
  -2  -2  -1 6300.17  250.17
  -2  -2  -1 6710.53  249.97
   2   2   1 6745.92  250.17
   2   2   1 6379.36  250.17
   2   2   1 6671.93  250.27
   2   2   1 6591.24  250.07
   2   2   1 6337.17  250.07
   2   2   1 6092.09  249.88
  -3  -2  -1  853.01   36.00
  -3  -2  -1  886.71   36.10
  -3  -2  -1  914.91   35.90
  -3  -2  -1  917.01   35.80
  -3  -2  -1  952.10   36.00
  -3  -2  -1  856.31   36.20
   3   2   1  899.71   36.00
   3   2   1  995.90   36.00
   3   2   1  901.71   36.10
   3   2   1  943.91   35.90
   3   2   1  888.21   36.10
  -4  -2  -1   55.69    3.40
  -4  -2  -1   58.19    3.50
  -4  -2  -1   57.69    4.00
  -4  -2  -1   51.29    3.80
  -4  -2  -1   57.39    3.30
  -4  -2  -1   54.29    3.60
   4   2   1   53.89    3.70
   4   2   1   57.09    3.70
   4   2   1   52.39    3.30
   4   2   1   55.99    3.20
   4   2   1   53.09    3.60
  -5  -2  -1 2985.20  118.99
  -5  -2  -1 3070.79  118.79
  -5  -2  -1 2970.60  118.49
  -5  -2  -1 3122.29  118.89
  -5  -2  -1 3088.59  118.39
  -5  -2  -1 3141.69  118.69
   5   2   1 3050.89  118.99
   5   2   1 2954.40  118.39
   5   2   1 3010.50  118.69
   5   2   1 3066.79  118.89
   5   2   1 3048.60  118.49
   5   2   1 3091.69  118.49
  -6  -2  -1 1082.99   44.70
  -6  -2  -1 1095.89   44.50
  -6  -2  -1 1139.79   44.50
  -6  -2  -1 1139.99   44.50
  -6  -2  -1 1098.69   44.90
   6   2   1 1150.18   44.20
   6   2   1 1082.99   44.50
   6   2   1 1107.69   44.20
   6   2   1 1150.78   44.40
   6   2   1 1123.29   44.80
   6   2   1 1123.99   44.80
  -7  -2  -1  189.88    9.50
  -7  -2  -1  189.48    9.30
  -7  -2  -1  197.78    9.20
   7   2   1  193.88    9.30
   7   2   1  172.38    8.50
   7   2   1  188.98    8.70
   7   2   1  188.98    8.80
  -8  -2  -1   77.79    5.40
  -8  -2  -1   87.69    6.00
  -8  -2  -1   83.49    5.60
  -8  -2  -1   85.89    5.20
   8   2   1   82.19    5.60
   8   2   1   82.29    5.30
   8   2   1   85.99    5.10
   8   2   1   91.19    5.00
  -9  -2  -1   15.30    3.60
  -9  -2  -1   20.70    4.10
  -9  -2  -1   17.20    3.40
  -9  -2  -1   23.20    3.50
   9   2   1   17.80    2.90
   9   2   1   13.70    3.50
   9   2   1   16.80    2.60
 -10  -2  -1   12.00    3.50
 -10  -2  -1   14.20    3.00
  10   2   1   11.70    2.40
  10   2   1   13.00    3.30
  10   2   1   13.30    3.30
  10   2   1   12.40    3.50
  10   2   1   11.80    2.70
 -11  -2  -1    7.30    3.30
 -11  -2  -1    7.80    3.50
 -11  -2  -1    3.70    2.50
 -11  -2  -1    6.00    3.10
  11   2   1    4.20    3.10
  11   2   1    6.60    3.10
  11   2   1    3.70    2.30
  11   2   1    4.70    3.10
 -12  -2  -1  211.18   11.10
 -12  -2  -1  207.48   10.60
 -12  -2  -1  204.38   11.40
  12   2   1  212.38   11.10
  12   2   1  203.88   10.80
  12   2   1  201.28   11.00
  12   2   1  202.98   10.10
  12   2   1  192.48    9.80
  12   2   1  196.78   10.10
 -13  -2  -1  161.78    8.80
 -13  -2  -1  139.09    9.00
 -13  -2  -1  154.38    9.50
 -13  -2  -1  144.59    8.80
  13   2   1  158.28    8.30
  13   2   1  152.78    8.40
  13   2   1  134.69    8.80
  13   2   1  143.59    9.10
  13   2   1  141.99    8.90
  13   2   1  151.58    7.90
 -14  -2  -1   46.90    6.30
 -14  -2  -1   45.10    4.80
 -14  -2  -1   42.90    6.00
 -14  -2  -1   37.90    5.30
  14   2   1   44.40    4.50
  14   2   1   42.80    5.00
  14   2   1   37.00    5.60
  14   2   1   47.00    6.10
  14   2   1   42.50    5.70
  14   2   1   48.40    4.10
 -15  -2  -1   59.89    5.20
 -15  -2  -1   54.69    6.60
 -15  -2  -1   59.29    6.20
 -15  -2  -1   66.39    6.80
 -15  -2  -1   64.69    5.80
  15   2   1   52.39    6.80
  15   2   1   57.99    5.10
  15   2   1   63.69    7.20
  15   2   1   61.39    5.40
  15   2   1   64.29    4.90
[truncated: 6,498,803 more chars]
