# Supplementary material for: Electrochemical Reduction of N2O with a Molecular Copper Catalyst
Source: ACS Catal. 2023 Sep 14;13(19):12673–80. doi: 10.1021/acscatal.3c02658 (PMC10563017; doi:10.1021/acscatal.3c02658)
Supplement: Supplementary file 4 — cs3c02658_si_004.zip [file cs3c02658_si_004.zip]

Archive with 7 entries (7 files):
- XYZ Files/CuI_3Coordinate.xyz
- XYZ Files/CuI_4Coordinate.xyz
- XYZ Files/CuI_redL_3Coordiante.xyz
- XYZ Files/CuI_redL_4Coordinate.xyz
- XYZ Files/CuII.xyz
- XYZ Files/CuII_OTf.xyz
- XYZ Files/OTf.xyz
