# Supplementary material for: Electrochemical Reduction of N2O with a Molecular Copper Catalyst
Source: ACS Catal. 2023 Sep 14;13(19):12673–80. doi: 10.1021/acscatal.3c02658 (PMC10563017; doi:10.1021/acscatal.3c02658)
Supplement: Supplementary file 4 — cs3c02658_si_004.zip [file cs3c02658_si_004.zip › XYZ Files/CuI_3Coordinate.xyz]

56
3-Coordinate CuI
  Cu  -0.00923772809659      0.04739466831003     -0.08223811968732
  N   2.91632944383835     -1.09431201917013      0.41041402895919
  C   2.81627686912079     -2.38719210497579      0.85723373548905
  H   3.06333189684299     -2.65665775270976      1.87238143938741
  C   2.37135230663507     -3.20009850739438     -0.15287372325431
  H   2.15301022217170     -4.25423589743295     -0.20054424193468
  N   2.19945631493583     -2.39002567831072     -1.24894093139667
  C   1.71931039303595     -2.85192462791921     -2.54889621013689
  H   2.32240112054807     -2.41647956515835     -3.34398984957358
  H   0.67232298335330     -2.58228782796470     -2.68488061716499
  H   1.82146521038887     -3.93401249795154     -2.57904295744707
  C   2.51877399846991     -1.11368507024059     -0.86060076879509
  N   1.18650916099028      1.53954166349653      0.08398159634236
  C   1.14064686022156      2.73495018103865      0.75172878261886
  H   0.40257083841431      2.93482101409066      1.50963418481171
  C   2.15167202810070      3.53930980494879      0.29251698429079
  H   2.45899317086183      4.53524295889449      0.56398483529155
  N   2.81903480656187      2.81991247848668     -0.66409692817571
  C   3.94807661954686      3.31414604649030     -1.45188660635373
  H   4.55150358096559      3.96309128673823     -0.82114992257533
  H   3.58126754693190      3.86921982107803     -2.31505588098571
  H   4.54295949524955      2.46694027524508     -1.78541288127390
  C   2.21043510881566      1.60706721218890     -0.77846154482618
  N   -1.20363881139196     -1.44618817553729      0.08100649923800
  C   -1.14881131285757     -2.64994112001709      0.73294086635923
  H   -0.39913770561524     -2.86006946299913      1.47653101712977
  C   -2.16788583894200     -3.44741949625599      0.27969820522488
  H   -2.47206058651788     -4.44636909737269      0.54351701598796
  N   -2.84934480325721     -2.71534615904657     -0.65722729296859
  C   -3.99125460469713     -3.19870731376822     -1.43308847714485
  H   -4.59512213381469     -3.84127073977504     -0.79618664267749
  H   -4.58059051123236     -2.34550474974480     -1.76107843629210
  H   -3.63862034833011     -3.75765025563075     -2.29964970440288
  C   -2.24118227737651     -1.50172389437335     -0.76583164928387
  N   -2.93312023797485      1.18299596598166      0.46903301184347
  C   -2.82612078052812      2.46937513703877      0.93263318629997
  H   -3.06072568720591      2.72492939418161      1.95430712766408
  C   -2.39237931998950      3.29584205186968     -0.07131915844550
  H   -2.17317316652394      4.35028294080274     -0.10693871605275
  N   -2.23481568085143      2.50102787105134     -1.18065267411980
  C   -1.76963808464317      2.98105509701389     -2.47961613471661
  H   -2.38131666041933      2.55611704970889     -3.27382472170131
  H   -1.87279921791649      4.06339886418505     -2.49376655249009
  H   -0.72405707202970      2.71413613456164     -2.63098848859457
  C   -2.55097979519719      1.21976820899312     -0.80633728585074
  N   -0.02621697620468      0.06273010046608     -2.26022033385504
  C   1.11686656707643      0.20583641416008     -2.93818296317395
  P   2.70193740221615      0.32862089409177     -1.97468936056125
  C   1.14583564425900      0.23700185422934     -4.33038463998549
  H   2.08716544857877      0.36213488582882     -4.85064028270804
  C   -0.04748181512359      0.08250721740158     -5.02755716126408
  H   -0.05587875624863      0.09035641908250     -6.11064121301476
  C   -1.22989588522002     -0.08227503196626     -4.31431575260991
  H   -2.17908627748520     -0.20001071515356     -4.82185557228916
  C   -1.17959156568524     -0.07108651235298     -2.92246212082937
  P   -2.74999139675504     -0.20709963843308     -1.93738599832485
