# Supplementary material for: Electrochemical Reduction of N2O with a Molecular Copper Catalyst
Source: ACS Catal. 2023 Sep 14;13(19):12673–80. doi: 10.1021/acscatal.3c02658 (PMC10563017; doi:10.1021/acscatal.3c02658)
Supplement: Supplementary file 4 — cs3c02658_si_004.zip [file cs3c02658_si_004.zip › XYZ Files/CuI_4Coordinate.xyz]

56
4-Coordinate CuI
  Cu  -0.34447736323610     -0.47108279956710     -0.13575594841275
  N   1.30761935363342     -1.70088020897729     -0.24399202820891
  C   1.71146640468314     -2.87863420936319      0.32716811431588
  H   1.03683458201651     -3.49498178546238      0.89916966466544
  C   3.03688761273867     -3.08732915736423      0.04025314723152
  H   3.71518123804238     -3.88409557920175      0.29729345102839
  N   3.44349068405227     -2.01754936725562     -0.71587185732294
  C   4.79207107645733     -1.82623449718995     -1.24621686854039
  H   4.81940351387835     -0.88421551088635     -1.78875500292355
  H   5.03740480888430     -2.64565429138034     -1.92053381474213
  H   5.50412583952843     -1.79625486948064     -0.42257222474366
  C   2.36876673649493     -1.19039706260846     -0.86903742651555
  N   0.67848245328198      1.19550074294173      0.30789845785787
  C   0.49579731091768      2.31050620848064      1.08063576659351
  H   -0.26325242130069      2.35428105304581      1.84334212895768
  C   1.39866979558872      3.27227809933602      0.70449540214274
  H   1.58176271973041      4.27142709486433      1.06335121917996
  N   2.14193799186241      2.73095549259059     -0.31122072746963
  C   3.19306182121843      3.43090945420411     -1.04873128367405
  H   3.67706425714733      4.13412812712963     -0.37480916935985
  H   2.76080857870835      3.96502045045190     -1.89503895086988
  H   3.91952965848203      2.70411180339004     -1.40525889888893
  C   1.68288177128850      1.46467824683286     -0.53559454073355
  N   -2.06987726860458     -1.36245607490617      0.04533126240930
  C   -2.45063813419894     -2.39170272647604      0.86814001882596
  H   -1.83082082644521     -2.72786738181267      1.68270829003896
  C   -3.67827420004891     -2.85657802761173      0.46947255074918
  H   -4.31274277126272     -3.63791580544381      0.85334175162580
  N   -4.04600806245006     -2.10313770930810     -0.61156153083095
  C   -5.29406562708632     -2.24943302272142     -1.36168210419337
  H   -5.83926331906205     -1.30686516865761     -1.35536783172934
  H   -5.07723290201728     -2.54420134126235     -2.38760540745026
  H   -5.88736900857398     -3.01960682873359     -0.87520567015366
  C   -3.05172016421300     -1.19806684628954     -0.84962757484191
  N   -3.26262934703321      1.66312678098380      0.05057290454677
  C   -3.05024924497333      2.98416646841611      0.36166526911954
  H   -3.28424689911456      3.38053710105780      1.33763834350572
  C   -2.51735611393043      3.64223421282574     -0.71554809274220
  H   -2.20187844926571      4.66135308982514     -0.86792256284952
  N   -2.40875479461538      2.70560637877939     -1.71621301170890
  C   -1.88987570693963      2.96728762985035     -3.05538974594300
  H   -2.48956041348511      2.43335278729347     -3.79170967752210
  H   -1.96384109803025      4.03550086457126     -3.24628766592297
  H   -0.84841600352292      2.65440025053818     -3.13118731102076
  C   -2.85411217847233      1.51540040194298     -1.20600624271782
  N   -0.34771469346599      0.00873291983564     -2.22858037564354
  C   0.85243643879096      0.02898416003273     -2.82482475753910
  P   2.37110676976478      0.36515623884642     -1.81357580811841
  C   1.00365598081952     -0.20302851903764     -4.19131169116985
  H   1.98762456055233     -0.16415056447164     -4.64225661314972
  C   -0.12473473264955     -0.48008877371586     -4.95327325359231
  H   -0.03734810623622     -0.67845516242904     -6.01452866651352
  C   -1.37180796288812     -0.46261650947759     -4.33706487088177
  H   -2.27853810331850     -0.62819056734844     -4.90575908511456
  C   -1.44656138771313     -0.19477239139930     -2.97271971202141
  P   -3.12146465440893      0.00636670177319     -2.20192973701743
