# Supplementary material for: Electrochemical Reduction of N2O with a Molecular Copper Catalyst
Source: ACS Catal. 2023 Sep 14;13(19):12673–80. doi: 10.1021/acscatal.3c02658 (PMC10563017; doi:10.1021/acscatal.3c02658)
Supplement: Supplementary file 4 — cs3c02658_si_004.zip [file cs3c02658_si_004.zip › XYZ Files/CuI_redL_3Coordiante.xyz]

56
3-Coordinate CuI, reduced ligand
  Cu  -0.01007776229486      0.04899486728237     -0.17406520508864
  N   3.20847903453166     -1.07602256264768      0.27821708653586
  C   3.11038039336057     -2.35061575668735      0.77874208365657
  H   3.51611638369186     -2.61572218485646      1.74322243702149
  C   2.45095972367352     -3.15405240754268     -0.11339111358202
  H   2.16642916199304     -4.19325987114675     -0.09060162709474
  N   2.14013143529618     -2.35640976431678     -1.19016294530367
  C   1.39632652025326     -2.82097392576400     -2.35828370793145
  H   1.88168280175159     -2.47596127487572     -3.26888079067205
  H   0.37605011366432     -2.44068863462359     -2.32588674491392
  H   1.38959069436068     -3.90851911525071     -2.33800678180814
  C   2.59421186272888     -1.09265483496370     -0.90543210303601
  N   1.23335807687503      1.49928653940846      0.07781966752265
  C   1.16610503354960      2.69863694328731      0.74448854246975
  H   0.43725517916129      2.87996018289694      1.51646307010246
  C   2.13953253074458      3.53283432655084      0.26289080035272
  H   2.42246339620153      4.53830255172812      0.52609681557855
  N   2.80999518111254      2.82871631591729     -0.70676870740144
  C   3.90397212488265      3.35220447251875     -1.52058125650088
  H   4.47934375746267      4.05349311927219     -0.91976908876435
  H   3.50653420919744      3.85822175503080     -2.40108299341457
  H   4.53863342531580      2.52525496678065     -1.83127906152804
  C   2.23965372787414      1.59421748843566     -0.80734136160475
  N   -1.25151908990331     -1.40383861832839      0.07861335630368
  C   -1.17343863112202     -2.61123625785917      0.72936652695115
  H   -0.43285986733482     -2.80157596598297      1.48788724951049
  C   -2.15313451754560     -3.44042598766183      0.25200590566730
  H   -2.43136606443545     -4.44937762097965      0.50678863423061
  N   -2.83845858925607     -2.72502930944971     -0.69886946391435
  C   -3.94428456316151     -3.24021522001220     -1.50186925377245
  H   -4.53957117531165     -3.91165777208136     -0.88631771665757
  H   -4.55608149828299     -2.40459657439629     -1.83421922296478
  H   -3.55778782926241     -3.77721856426848     -2.36875932326192
  C   -2.27078146481856     -1.48871947700634     -0.79250400554034
  N   -3.23326241820837      1.16666726883475      0.33879481468566
  C   -3.12832298767437      2.43385502495504      0.85661657058667
  H   -3.52496198001916      2.68610902887920      1.82830243767129
  C   -2.47571268259101      3.24878115075487     -0.02995466334778
  H   -2.18913559018880      4.28709409236784      0.00481182389966
  N   -2.17604138446672      2.46609278991439     -1.12091425596847
  C   -1.44010173642401      2.94617441538643     -2.28764030268951
  H   -1.92933118809093      2.61042752552717     -3.19950941858055
  H   -1.43586633094611      4.03343173409438     -2.25457812877243
  H   -0.41864273980931      2.56840509029722     -2.26497223727975
  C   -2.62960521127593      1.19915982764224     -0.84988732776430
  N   -0.02628310836358      0.06035861111253     -2.24986379944275
  C   1.13239210703213      0.21245605567963     -2.97544845961124
  P   2.69070166088015      0.34239962627028     -2.06336075042082
  C   1.14881124574899      0.24663596719827     -4.35672074794778
  H   2.09515746882761      0.37532835771370     -4.87099651669028
  C   -0.04952573992612      0.08656940471436     -5.07862735897485
  H   -0.05847446607970      0.09620899273424     -6.16076333128969
  C   -1.23595677851659     -0.08646432674178     -4.34003974196969
  H   -2.19070522611499     -0.20502666264967     -4.84104457291973
  C   -1.19672088470258     -0.07731612253505     -2.95877289305580
  P   -2.74089574404428     -0.22049968055764     -2.02535084126473
