# Supplementary material for: Electrochemical Reduction of N2O with a Molecular Copper Catalyst
Source: ACS Catal. 2023 Sep 14;13(19):12673–80. doi: 10.1021/acscatal.3c02658 (PMC10563017; doi:10.1021/acscatal.3c02658)
Supplement: Supplementary file 4 — cs3c02658_si_004.zip [file cs3c02658_si_004.zip › XYZ Files/CuI_redL_4Coordinate.xyz]

56
4-Coordinate CuI, reduced ligand
  Cu     -0.403298     -0.298483     -0.116510
  N       1.277469     -1.563975      0.019604
  C       1.631088     -2.765984      0.577887
  H       0.969866     -3.301769      1.240311
  C       2.888499     -3.111034      0.155138
  H       3.516150     -3.961268      0.366038
  N       3.306418     -2.100939     -0.675668
  C       4.600980     -2.056293     -1.349765
  H       4.640038     -1.156640     -1.959441
  H       4.712446     -2.934449     -1.985193
  H       5.400034     -2.032598     -0.609094
  C       2.304024     -1.170064     -0.738653
  N       0.669166      1.369600      0.215537
  C       0.495403      2.565410      0.865586
  H      -0.290320      2.709397      1.588505
  C       1.445004      3.455554      0.437276
  H       1.650225      4.479087      0.703838
  N       2.212283      2.788337     -0.484609
  C       3.313818      3.376594     -1.241859
  H       3.794108      4.132878     -0.624488
  H       2.937673      3.832515     -2.158515
  H       4.029433      2.596067     -1.490507
  C       1.719753      1.518384     -0.604743
  N      -2.093937     -1.250661      0.145398
  C      -2.404034     -2.311829      0.962333
  H      -1.800998     -2.564661      1.818914
  C      -3.539588     -2.922703      0.498894
  H      -4.102778     -3.768371      0.856994
  N      -3.925667     -2.224739     -0.616284
  C      -5.096296     -2.526267     -1.437484
  H      -5.738075     -1.648919     -1.503282
  H      -4.783727     -2.825541     -2.437582
  H      -5.638320     -3.341445     -0.963709
  C      -3.032777     -1.208552     -0.812281
  N      -3.730869      1.638542     -0.096615
  C      -3.547311      2.943128      0.295048
  H      -4.019293      3.342921      1.179782
  C      -2.716341      3.582340     -0.585220
  H      -2.321350      4.584292     -0.623825
  N      -2.383955      2.649928     -1.542083
  C      -1.482526      2.916884     -2.660194
  H      -1.930244      2.571997     -3.590059
  H      -1.321739      3.991638     -2.709297
  H      -0.533639      2.406090     -2.505466
  C      -3.003960      1.476086     -1.201698
  N      -0.362225     -0.109411     -2.176501
  C       0.846020      0.033467     -2.818680
  P       2.344322      0.304155     -1.824675
  C       0.974988      0.014953     -4.194110
  H       1.956854      0.149201     -4.635484
  C      -0.165025     -0.171726     -5.005973
  H      -0.088194     -0.203776     -6.085066
  C      -1.410988     -0.246444     -4.357692
  H      -2.330523     -0.313545     -4.929913
  C      -1.485494     -0.186970     -2.977219
  P      -3.122670     -0.053505     -2.225725
