# Supplementary material for: Electrochemical Reduction of N2O with a Molecular Copper Catalyst
Source: ACS Catal. 2023 Sep 14;13(19):12673–80. doi: 10.1021/acscatal.3c02658 (PMC10563017; doi:10.1021/acscatal.3c02658)
Supplement: Supplementary file 4 — cs3c02658_si_004.zip [file cs3c02658_si_004.zip › XYZ Files/CuII.xyz]

56
CuII (no bound triflate)
  Cu  -0.01818544995384      0.05672366901936     -0.14369974596099
  N   1.46050626084020     -1.33022679395595     -0.17276145237916
  C   1.67164894087538     -2.48301543379056      0.53525843008809
  H   1.04577260760171     -2.78278941975082      1.35590845172536
  C   2.78355875325926     -3.10948715193132      0.04026650584873
  H   3.27745005412566     -4.02383826548183      0.32290515283421
  N   3.25428833846750     -2.32135240627083     -0.97673201666116
  C   4.41534841451069     -2.63671969739360     -1.81039287363659
  H   4.73043393399925     -1.73412130503522     -2.32857096832418
  H   4.14582737124363     -3.40416464121543     -2.53501773926895
  H   5.21798050125326     -2.99297640366117     -1.16823397362330
  C   2.43394180878937     -1.24286956344057     -1.08690437131066
  N   1.43639056368722      1.45002473014935     -0.08169797161263
  C   1.64950293982466      2.54295235493310      0.71479527486154
  H   1.03832198137626      2.76374313943611      1.57159964748295
  C   2.74036508454159      3.22473166137135      0.24464363273323
  H   3.22521150965057      4.12444308002321      0.58399148762236
  N   3.19317064303505      2.53129493677789     -0.84601685033652
  C   4.37825397443295      2.88106388032265     -1.63329601366179
  H   5.24959427547110      2.36012174825461     -1.23819489137267
  H   4.52436415490273      3.95606565777798     -1.56439867255810
  H   4.21496855865785      2.60022266505134     -2.67061695383377
  C   2.38926380207597      1.44922390341888     -1.02061297463103
  N   -1.47238694147194     -1.33769471089957     -0.07618294681218
  C   -1.66817846290679     -2.44151125269429      0.71007672872377
  H   -1.04712191045131     -2.66515095095314      1.55903675496561
  C   -2.76413201353859     -3.12155314791220      0.25102501630917
  H   -3.24268861522635     -4.02418889851853      0.59151529562095
  N   -3.24102073792268     -2.41444790626731     -0.82094924951108
  C   -4.39010369585690     -2.80696925776123     -1.63825561193447
  H   -5.18872502949272     -3.13972952915252     -0.97879456616658
  H   -4.72061806022488     -1.94529250994637     -2.21339421224206
  H   -4.09970060394312     -3.61186762859318     -2.31238522986859
  C   -2.44036018478648     -1.32983188138402     -0.99971544702199
  N   -1.49322056246789      1.44520934534722     -0.14355181268404
  C   -1.69102712491777      2.59607511928737      0.57136965542454
  H   -1.05424495688548      2.88973594768958      1.38577705342130
  C   -2.80520986766851      3.22966704469082      0.09093490315688
  H   -3.29140819689052      4.14537754184934      0.38231494981688
  N   -3.29054650311145      2.44800909569683     -0.92409211009710
  C   -4.45870903456383      2.77264163752455     -1.74410435949980
  H   -4.78652984893404      1.87273437481606     -2.25906843962297
  H   -5.25109517766711      3.13466508586859     -1.09253644272159
  H   -4.19161164256643      3.53835477845036     -2.47140082176113
  C   -2.47660520438410      1.36594428629508     -1.04754907119935
  N   -0.03383306764187      0.06348912926881     -2.46212985502147
  C   1.11307811545177      0.10307579122585     -3.14892866628122
  P   2.72286399222532      0.13749453483356     -2.23549185342890
  C   1.14795015444172      0.10608604352561     -4.54236361704003
  H   2.09837896579175      0.14164305797882     -5.05955152144997
  C   -0.05137620288691      0.06062329695335     -5.24226022986076
  H   -0.05819281897843      0.05948260998987     -6.32532259092695
  C   -1.24190168539063      0.01726408999267     -4.52727123219061
  H   -2.19877347864515     -0.01855559583052     -5.03238728774983
  C   -1.18926431334663      0.02310728466173     -3.13458328717703
  P   -2.78627430781009     -0.00715717064175     -2.19891100919429
