# Supplementary material for: Electrochemical Reduction of N2O with a Molecular Copper Catalyst
Source: ACS Catal. 2023 Sep 14;13(19):12673–80. doi: 10.1021/acscatal.3c02658 (PMC10563017; doi:10.1021/acscatal.3c02658)
Supplement: Supplementary file 4 — cs3c02658_si_004.zip [file cs3c02658_si_004.zip › XYZ Files/CuII_OTf.xyz]

64
CuII_OTf
  Cu  0.05938087655476      0.19022698302147     -0.14646234510929
  S   -0.60661855160588     -0.00776499630217      3.31644422126295
  O   0.27155592078943      0.49654986692027      2.25890811822044
  O   -2.02475340614793      0.23948291681059      3.11347509943029
  O   -0.26343523892048     -1.33609932811060      3.80306492778604
  C   -0.17155713039064      1.10445333571465      4.74350013226430
  F   -0.44553432510782      2.39195202703044      4.45619807007536
  F   1.13851497223881      1.02135739630908      5.04448369647213
  F   -0.86907225127227      0.77318051285717      5.84695282560665
  N   1.56023689861496     -1.15259950245836     -0.11685270953850
  C   1.80827023031454     -2.20270232589611      0.72464223848473
  H   1.22664857973658     -2.37447112286889      1.61317616118198
  C   2.89864117001906     -2.88996205002013      0.26174109360197
  H   3.40986967183313     -3.76149874864898      0.63438274811982
  N   3.31893003149875     -2.23902665535074     -0.86882647075134
  C   4.44333101179201     -2.65587999038601     -1.70721010655514
  H   4.75946146498755     -1.81031323507751     -2.31392634964553
  H   4.13471472398722     -3.47786194754942     -2.35253708285848
  H   5.25943607528862     -2.97308839600164     -1.06150941735281
  C   2.48889181372777     -1.18075962069643     -1.07808621466119
  N   1.48126644567667      1.62736141991193     -0.38317191560937
  C   1.66474275757445      2.83268056306904      0.23786330328600
  H   1.05261880820585      3.15744512953364      1.05954779923184
  C   2.73417702625457      3.46815315141686     -0.33448333095798
  H   3.19639136444499      4.41986880718057     -0.13305966719402
  N   3.20912305922933      2.62982210113846     -1.30892670735608
  C   4.33410900491479      2.93067098292685     -2.19466850875367
  H   5.13635717967236      3.36696404995814     -1.60318139407697
  H   4.01537505182328      3.63056977295788     -2.96640360526612
  H   4.67554829454435      2.00596130593396     -2.65402920281157
  C   2.43002484981184      1.51356412386838     -1.31831096981295
  N   -1.38774008017335     -1.24694684879581     -0.12341744172544
  C   -1.54571884001014     -2.36660850139373      0.64930820017972
  H   -0.90623669090443     -2.58456801302401      1.48537708984356
  C   -2.63218628214945     -3.06691911805473      0.19911749746856
  H   -3.08457840690106     -3.98464736737782      0.53508800294039
  N   -3.14190494327894     -2.35776041310639     -0.85687707336743
  C   -4.29300520880933     -2.76776601538438     -1.66148874390046
  H   -5.08645279663593     -3.09779652778417     -0.99398580322811
  H   -4.63235084814832     -1.91520693116296     -2.24512220175282
  H   -4.00226992212925     -3.57886684992427     -2.32831332580233
  C   -2.36770154646248     -1.25256313525285     -1.03396822914135
  N   -1.43975648835796      1.54017680158162     -0.24302250003446
  C   -1.66567819588962      2.68066907780504      0.47762524261842
  H   -1.05072960960154      2.96608314121376      1.31187315010859
  C   -2.78348676691370      3.29977542106493     -0.01422013122317
  H   -3.28798096861091      4.20646216761170      0.27439668590010
  N   -3.24451710232800      2.51518750293209     -1.03884362942405
  C   -4.40790127288541      2.82430790247183     -1.87048568022834
  H   -4.72608568089653      1.91731791876290     -2.37940290777586
  H   -5.20798122952986      3.18727880466883     -1.22879472324265
  H   -4.14143844803691      3.58484997602983     -2.60367237981052
  C   -2.40954360161183      1.44643350910063     -1.15798912017717
  N   0.00791339174456      0.03133128038963     -2.57337194560658
  C   1.14465291719867     -0.02260011934046     -3.27301361342284
  P   2.75934407425555      0.06835419763600     -2.37224869759033
  C   1.16300157651716     -0.12556887578378     -4.66356692293542
  H   2.10703831060506     -0.16791826799389     -5.19207384310758
  C   -0.04716326939289     -0.16846492240530     -5.34548489775610
  H   -0.06873917467074     -0.24669610551819     -6.42561472554100
  C   -1.22922241606876     -0.10858940481877     -4.61706067111238
  H   -2.19337050778391     -0.13778043131241     -5.10885269384935
  C   -1.15578486253482     -0.01097962498708     -3.22805810695041
  P   -2.73345148969559      0.03918324495983     -2.26096029706667
