# Supplementary material for: Electrochemical Reduction of N2O with a Molecular Copper Catalyst
Source: ACS Catal. 2023 Sep 14;13(19):12673–80. doi: 10.1021/acscatal.3c02658 (PMC10563017; doi:10.1021/acscatal.3c02658)
Supplement: Supplementary file 4 — cs3c02658_si_004.zip [file cs3c02658_si_004.zip › XYZ Files/OTf.xyz]

8
OTf
  S   0.23413475064246      0.03491505258786      2.95687603298704
  O   0.49691197776640      0.13187520159184      1.52659639528744
  O   -0.95070706777719     -0.73324192595551      3.31820850932812
  O   1.40764170385923     -0.21031274198956      3.78574402730386
  C   -0.24588695043561      1.77577742347896      3.41109266291229
  F   -1.33003045359164      2.18067611105501      2.71819833302810
  F   0.75153126497897      2.64541019580072      3.15059912503788
  F   -0.54116522544262      1.87884068343067      4.72316491411527
